# Supplementary material for: Evidence of Altered Glycosylation of Serum Proteins Prior to Pancreatic Cancer Diagnosis
Source: Int J Mol Sci. 2017 Dec 9;18(12):2670. doi: 10.3390/ijms18122670 (PMC5751272; doi:10.3390/ijms18122670)
Supplement: Supplementary file 1 [file ijms-18-02670-s001.zip]

Archive with 1 entries (1 files):
- ijms-247283-supplementary.xlsx
