# Supplementary material for: Evidence of Altered Glycosylation of Serum Proteins Prior to Pancreatic Cancer Diagnosis
Source: Int J Mol Sci. 2017 Dec 9;18(12):2670. doi: 10.3390/ijms18122670 (PMC5751272; doi:10.3390/ijms18122670)
Supplement: Supplementary file 1 [file ijms-18-02670-s001.zip › ijms-247283-supplementary.xlsx]

## Sheet: S1. All Data-Combined
Key	Accession	Description	Score	Type		Coverage	# Proteins	# Unique Peptides	# Peptides	# PSMs	126/131	126/131 Count	126/131 Variability [%]	127/131	127/131 Count	127/131 Variability [%]	128/131	128/131 Count	128/131 Variability [%]	129/131	129/131 Count	129/131 Variability [%]	130/131	130/131 Count	130/131 Variability [%]	# AAs	MW [kDa]	calc. pI
1	P01024	Complement C3 OS=Homo sapiens GN=C3 PE=1 SV=2 - [CO3_HUMAN]	41699.9	PlainProtein		61.64	2	88	88	1937	1.27631	1218	21.5167	1.3883	1218	20.4057	1.45536	1218	22.4662	1.28793	1218	17.941	1.11572	1218	17.5312	1663	187.03	6.40479
2		PD Probability	Sequence	Type	Glycopeptide?	# PSMs	# Proteins	# Protein Groups	Protein Group Accessions	Modifications	ΔCn	126/131	126/131 Count	126/131 Variability [%]	127/131	127/131 Count	127/131 Variability [%]	128/131	128/131 Count	128/131 Variability [%]	129/131	129/131 Count	129/131 Variability [%]	130/131	130/131 Count	130/131 Variability [%]	q-Value	PEP	IonScore	Exp Value	Charge	MH+ [Da]	ΔM [ppm]	RT [min]	# Missed Cleavages
3		High	iLLQGTPVAQmTEDAVDAER	PlainPeptide	0	26	1	1	P01024	N-Term(TMT6plex); M11(Oxidation)	0	1.04467	25	25.0461	1.19473	25	31.0451	1.25398	25	28.0236	1.18069	25	22.207	0.970973	25	21.4858	0	9.482e-11	107.54	2.65177e-10	3	2402.26	8.68354	88.9333	0
4		High	dYAGVFSDAGLTFTSSSGQQTAQR	PlainPeptide	0	15	1	1	P01024	N-Term(TMT6plex)	0	1.03469	11	18.9303	1.143	11	27.0935	1.22855	11	34.5265	1.12511	11	18.0291	1.11566	11	17.6384	0	9.855e-16	96.46	2.33852e-09	3	2723.33	6.72985	92.3213	0
5		High	vPVAVQGEDTVQSLTQGDGVAk	PlainPeptide	0	40	1	1	P01024	N-Term(TMT6plex); K22(TMT6plex)	0	1.28781	32	9.28678	1.38221	32	8.41263	1.50765	32	16.1597	1.2867	32	9.11531	1.10533	32	13.0465	0	5.706e-14	93.92	5.35271e-09	2	2656.45	-1.85208	66.7068	0
6		High	sNLDEDIIAEENIVSR	PlainPeptide	0	20	1	1	P01024	N-Term(TMT6plex)	0	1.13209	17	27.3757	1.14908	17	27.5291	1.18845	17	37.6632	1.15174	17	21.8177	0.974021	17	16.2279	0	7.565e-14	93.84	6.5055e-09	2	2046.07	5.2561	66.5957	0
7		High	iLLQGTPVAQMTEDAVDAER	PlainPeptide	0	9	1	1	P01024	N-Term(TMT6plex)	0	1.06811	8	15.5913	1.14913	8	22.0777	1.20664	8	14.309	1.08324	8	8.36843	0.924531	8	8.06358	0	1.821e-13	90.82	1.3661e-08	3	2386.26	6.25273	68.7076	0
8		High	vQLSNDFDEYImAIEQTIk	PlainPeptide	0	5	1	1	P01024	N-Term(TMT6plex); M12(Oxidation); K19(TMT6plex)	0	1.04269	2	7.89575	1.27207	2	2.39793	1.1781	2	9.75458	1.09548	2	0.0348206	0.795171	2	3.4968	0	4.921e-11	87.47	2.73963e-08	3	2731.43	2.07722	108.829	0
9		High	vQLSNDFDEYIMAIEQTIk	PlainPeptide	0	6	1	1	P01024	N-Term(TMT6plex); K19(TMT6plex)	0	1.12257	5	4.05171	1.34527	5	7.25551	1.43415	5	5.44461	1.23309	5	6.88141	1.06093	5	15.9151	0	1.995e-11	86.55	3.23112e-08	2	2715.44	3.52591	108.512	0
10		High	eDIPPADLSDQVPDTESETR	PlainPeptide	0	120	1	1	P01024	N-Term(TMT6plex)	0	1.1245	106	18.5503	1.30138	106	17.0932	1.31773	106	17.2127	1.2494	106	18.9367	1.03983	106	18.5335	0	5.056e-12	85.3	1.99207e-08	2	2443.17	-0.980957	57.6351	0
11		High	vLLDGVqnPR	PlainPeptide	0	3	1	1	P01024	N-Term(TMT6plex); Q7(Deamidated); N8(Deamidated)	0																0	2.008e-06	84.81	3.02288e-08	2	1341.76	-1.35673	59.994	0
12		High	iPIEDGSGEVVLSR	PlainPeptide	0	21	1	1	P01024	N-Term(TMT6plex)	0	1.08046	17	14.5907	1.2619	17	15.8417	1.23254	17	14.5435	1.18451	17	9.80721	1.05728	17	10.5515	0	2.878e-10	81.74	8.74199e-08	3	1699.95	2.39435	62.9044	0
13		High	gDQDATMSILDISMMTGFAPDTDDLk	PlainPeptide	0	1	1	1	P01024	N-Term(TMT6plex); K26(TMT6plex)	0	0.85762	1		1.05214	1		1.00592	1		0.9685	1		0.861403	1		0	3.473e-12	79.14	1.3226e-07	3	3246.58	6.85042	105.681	0
14		High	eVVADSVWVDVk	PlainPeptide	0	17	1	1	P01024	N-Term(TMT6plex); K12(TMT6plex)	0	1.26282	13	21.1595	1.34236	13	8.3263	1.44784	13	18.518	1.29599	13	7.28175	0.982053	13	26.2792	0	6.338e-09	76.35	3.56879e-07	2	1804.04	6.32563	90.2567	0
15		High	qcQDLGAFTESmVVFGcPN	PlainPeptide	0	3	1	1	P01024	N-Term(TMT6plex); C2(Carbamidomethyl); M12(Oxidation); C17(Carbamidomethyl)	0	1.70143	3	89.1004	1.79099	3	82.5656	1.55535	3	43.7042	1.30065	3	35.0349	1.36092	3	72.5735	0	2.971e-10	74.83	8.71457e-08	3	2405.08	1.70048	67.6407	0
16		High	ePGQDLVVLPLSITTDFIPSFR	PlainPeptide	0	12	1	1	P01024	N-Term(TMT6plex)	0	1.61215	9	46.6871	1.46111	9	13.511	1.65561	9	60.9129	1.36436	9	69.94	1.32772	9	82.1342	0	2.224e-12	74.53	4.93319e-07	4	2673.46	-2.13396	76.3083	0
17		High	qcQDLGAFTESMVVFGcPN	PlainPeptide	0	6	1	1	P01024	N-Term(TMT6plex); C2(Carbamidomethyl); C17(Carbamidomethyl)	0	1.81252	4	51.04	2.26506	4	60.7775	2.44033	4	45.368	2.02609	4	26.755	1.56344	4	24.7647	0	2.021e-09	74.49	1.86706e-07	3	2389.1	8.49945	101.874	0
18		High	dSITTWEILAVSMSDk	PlainPeptide	0	32	1	1	P01024	N-Term(TMT6plex); K16(TMT6plex)	0	1.10494	27	18.5943	1.24424	27	11.7916	1.28364	27	12.7259	1.16616	27	10.5152	1.01463	27	12.3143	0	7.165e-12	73.76	6.85784e-07	2	2254.22	8.10231	104.61	0
19		High	rIPIEDGSGEVVLSR	PlainPeptide	0	10	1	1	P01024	N-Term(TMT6plex)	0	1.2029	5	35.9347	1.2573	5	9.43737	1.47552	5	5.83317	1.13436	5	20.8111	1.05225	5	25.0723	0	1.587e-10	73.05	6.96108e-07	3	1856.05	4.43733	69.4437	1
20		High	dIcEEQVNSLPGSITk	PlainPeptide	0	31	1	1	P01024	N-Term(TMT6plex); C3(Carbamidomethyl); K16(TMT6plex)	0	1.21441	27	10.8035	1.38958	27	12.3304	1.43854	27	14.5873	1.33464	27	8.42118	1.11259	27	11.3946	0	1.129e-11	72.7	8.4851e-07	2	2248.19	-0.586819	62.799	0
21		High	fVTVQATFGTQVVEk	PlainPeptide	0	11	1	1	P01024	N-Term(TMT6plex); K15(TMT6plex)	0	1.50117	9	21.6871	1.78209	9	31.6165	1.76758	9	16.5522	1.34661	9	16.0016	1.13715	9	21.8818	0	5.615e-08	72.64	6.47958e-07	2	2112.21	1.34513	60.1284	0
22		High	vEGTAFVIFGIQDGEQR	PlainPeptide	0	11	1	1	P01024	N-Term(TMT6plex)	0	1.16577	8	11.574	1.39971	8	16.273	1.35393	8	25.8833	1.12596	8	13.045	1.23529	8	21.4011	0	1.08e-13	70.83	1.29275e-06	2	2095.11	1.56701	100.448	0
23		High	vPVAVqGEDTVqSLTqGDGVAk	PlainPeptide	0	2	1	1	P01024	N-Term(TMT6plex); Q6(Deamidated); Q12(Deamidated); Q16(Deamidated); K22(TMT6plex)	0	1.15724	2	9.46455	1.20508	2	0.699985	1.45331	2	22.0924	1.12207	2	15.2863	1.08145	2	17.9	0	1.431e-10	70.01	1.40177e-06	3	2659.43	8.78581	67.4641	0
24		High	sEFPESWLWNVEDLk	PlainPeptide	0	15	1	1	P01024	N-Term(TMT6plex); K15(TMT6plex)	0	0.992914	13	7.9546	1.1924	13	6.21991	1.11256	13	7.28438	1.12805	13	9.71646	0.918219	13	10.2653	0	1.779e-08	69.95	1.69945e-06	2	2337.23	7.11984	105.372	0
25		High	cAEENcFIQk	PlainPeptide	0	5	1	1	P01024	N-Term(TMT6plex); C1(Carbamidomethyl); C6(Carbamidomethyl); K10(TMT6plex)	0	1.31467	4	20.5708	1.65093	4	9.42136	1.39494	4	6.73594	1.39058	4	4.50415	1.24745	4	9.34063	0	1.773e-07	69.17	1.18639e-06	2	1756.89	5.3996	64.2793	0
26		High	enEGFTVTAEGk	PlainPeptide	0	20	1	1	P01024	N-Term(TMT6plex); N2(Deamidated); K12(TMT6plex)	0	1.14512	15	14.8007	1.18619	15	7.6213	1.26641	15	5.12077	1.18951	15	9.2092	1.04279	15	9.24979	0	2.57e-10	69.02	1.54136e-06	2	1740.91	2.73804	52.2767	0
27		High	dSITTWEILAVSmSDk	PlainPeptide	0	6	1	1	P01024	N-Term(TMT6plex); M13(Oxidation); K16(TMT6plex)	0	1.05404	6	12.1194	1.18101	6	2.48794	1.25336	6	13.4983	1.1391	6	1.86775	0.983672	6	15.0522	0	4.52e-07	67.94	2.59521e-06	2	2270.21	5.87594	99.7508	0
28		High	vELLHNPAFcSLATTk	PlainPeptide	0	16	1	1	P01024	N-Term(TMT6plex); C10(Carbamidomethyl); K16(TMT6plex)	0	1.35425	12	15.3462	1.46398	12	14.95	1.62839	12	20.4059	1.39858	12	16.3889	1.12633	12	11.807	0	2.224e-08	66.89	2.58875e-06	3	2259.26	0.250665	57.5205	0
29		High	aGDFLEANYMNLQR	PlainPeptide	0	9	1	1	P01024	N-Term(TMT6plex)	0	1.16195	7	18.2671	1.22523	7	24.0551	1.56635	7	29.7719	1.16547	7	29.1403	1.10214	7	10.5112	0	2.826e-10	66.69	2.14289e-06	2	1870.94	6.89412	90.5919	0
30		High	sGSDEVqVGqqR	PlainPeptide	0	1	1	1	P01024	N-Term(TMT6plex); Q7(Deamidated); Q10(Deamidated); Q11(Deamidated)	0	1.58564	1		1.51953	1		1.64383	1		1.4484	1		1.17104	1		0	4.19e-08	66.03	8.23216e-07	2	1521.72	1.04202	34.6136	0
31		High	vPVAVqGEDTVQSLTQGDGVAk	PlainPeptide	0	46	1	1	P01024	N-Term(TMT6plex); Q6(Deamidated); K22(TMT6plex)	0	1.29257	11	12.1586	1.4226	11	9.08063	1.42755	11	3.97657	1.30669	11	13.8196	1.10895	11	9.7547	0	1.367e-08	64.97	4.20314e-06	3	2657.46	5.69716	94.0423	0
32		High	sGIPIVTSPYQIHFTk	PlainPeptide	0	6	1	1	P01024	N-Term(TMT6plex); K16(TMT6plex)	0	0.745085	5	22.1626	0.866363	5	12.5394	0.762836	5	7.03142	0.928546	5	3.5095	0.684305	5	14.1054	0	1.945e-09	63.96	4.25898e-06	3	2246.3	0.675159	59.5909	0
33		High	lESEETMVLEAHDAQGDVPVTVTVHDFPGk	PlainPeptide	0	3	1	1	P01024	N-Term(TMT6plex); K30(TMT6plex)	0	1.07692	3	2.38222	1.13557	3	1.86604	1.1829	3	1.74785	1.08789	3	4.44995	0.937046	3	7.49565	0	3.831e-14	62.74	6.65135e-06	4	3708.9	5.57471	66.4629	0
34		High	eNEGFTVTAEGk	PlainPeptide	0	33	1	1	P01024	N-Term(TMT6plex); K12(TMT6plex)	0	1.30008	19	16.7338	1.44143	19	9.78778	1.39227	19	8.21118	1.28051	19	9.44656	1.10734	19	12.4803	0	7.264e-09	62.24	8.17938e-06	2	1739.93	5.19927	62.9126	0
35		High	kVEGTAFVIFGIQDGEQR	PlainPeptide	0	23	1	1	P01024	N-Term(TMT6plex); K1(TMT6plex)	0	1.22871	17	18.8564	1.22498	17	20.324	1.44739	17	23.511	1.19571	17	34.2769	1.12542	17	14.3439	0	1.029e-10	62.02	9.04404e-06	3	2452.36	-0.0969949	61.6491	1
36		High	dIcEEqVNSLPGSITk	PlainPeptide	0	99	1	1	P01024	N-Term(TMT6plex); C3(Carbamidomethyl); Q6(Deamidated); K16(TMT6plex)	0	1.13489	42	10.6793	1.15814	42	12.6246	1.35853	42	15.9482	1.22066	42	15.4198	1.04779	42	13.2529	0	1.507e-09	61.88	9.17818e-06	3	2249.18	5.04866	62.1868	0
37		High	dTWVEHWPEEDEcQDEENQk	PlainPeptide	0	6	1	1	P01024	N-Term(TMT6plex); C13(Carbamidomethyl); K20(TMT6plex)	0	1.46036	5	3.6134	1.67694	5	16.6621	1.62964	5	8.77946	1.45712	5	9.8943	1.18997	5	14.2938	0	2.476e-09	61.76	1.9004e-06	3	3061.37	5.11692	60.1603	0
38		High	vLLDGVqNPR	PlainPeptide	0	24	1	1	P01024	N-Term(TMT6plex); Q7(Deamidated)	0	1.2676	9	14.658	1.32092	9	5.56803	1.3091	9	14.0971	1.20751	9	9.14219	1.16353	9	7.67793	0	5.021e-05	61.14	7.53748e-06	2	1340.77	-3.44638	57.4375	0
39		High	dScVGSLVVk	PlainPeptide	0	22	1	1	P01024	N-Term(TMT6plex); C3(Carbamidomethyl); K10(TMT6plex)	0	1.34827	14	7.98845	1.49847	14	8.80797	1.56947	14	14.7275	1.31755	14	9.69899	1.1758	14	13.2129	0	6.744e-08	61.12	1.34446e-05	2	1521.87	0.0013462	55.8393	0
40		High	dYAGVFSDAGLTFTSSSGqQTAQR	PlainPeptide	0	9	1	1	P01024	N-Term(TMT6plex); Q19(Deamidated)	0	1.67914	2	45.2712	1.18619	2	27.931	1.00976	2	41.75	0.991421	2	17.4879	1.05353	2	24.975	0	2.037e-11	60.11	8.87241e-06	3	2724.32	8.47226	92.7269	0
41		High	iLLqGTPVAQmTEDAVDAER	PlainPeptide	0	7	1	1	P01024	N-Term(TMT6plex); Q4(Deamidated); M11(Oxidation)	0	1.03726	3	6.70625	0.876485	3	12.32	0.906309	3	24.8142	1.01277	3	26.2147	0.946444	3	5.37704	0	4.483e-08	60.06	1.31175e-05	3	2403.23	-1.07546	67.2382	0
42		High	vFLDccnYITELR	PlainPeptide	0	9	1	1	P01024	N-Term(TMT6plex); C5(Carbamidomethyl); C6(Carbamidomethyl); N7(Deamidated)	0	1.34548	6	20.099	1.41214	6	9.31249	1.44049	6	13.785	1.35044	6	8.6682	1.29304	6	13.1174	0	4.959e-09	60.04	7.53032e-06	2	1932.95	6.37712	98.5527	0
43		High	eDIPPADLSDqVPDTESETR	PlainPeptide	0	14	1	1	P01024	N-Term(TMT6plex); Q11(Deamidated)	0	1.14529	11	11.1602	1.52905	11	57.3489	1.47239	11	31.2477	1.29384	11	17.9512	1.10163	11	34.3407	0	5.734e-08	59.48	7.1577e-06	2	2444.16	5.05967	61.7516	0
44		High	gQGTLSVVTmYHAk	PlainPeptide	0	6	1	1	P01024	N-Term(TMT6plex); M10(Oxidation); K14(TMT6plex)	0	1.34383	2	4.63706	1.4684	2	15.9014	1.41716	2	14.372	1.30876	2	16.4662	1.02051	2	3.76375	0	2.789e-08	59.32	1.81857e-05	3	1966.09	5.66311	65.9826	0
45		High	vSHSEDDcLAFk	PlainPeptide	0	15	1	1	P01024	N-Term(TMT6plex); C8(Carbamidomethyl); K12(TMT6plex)	0	1.41455	8	23.2024	1.74238	8	9.46432	1.57839	8	16.2592	1.45113	8	13.2184	1.22597	8	8.93564	0	4.685e-10	58.86	1.74223e-05	2	1865.96	6.27795	62.5507	0
46		High	aGDFLEANYmNLQR	PlainPeptide	0	17	1	1	P01024	N-Term(TMT6plex); M10(Oxidation)	0	1.2611	14	16.0554	1.31789	14	19.951	1.34383	14	27.9238	1.16033	14	14.6254	1.08244	14	6.4288	0	3.009e-07	58.35	1.32327e-05	3	1886.94	6.03002	82.0711	0
47		High	sYTVAIAGYALAQmGR	PlainPeptide	0	4	1	1	P01024	N-Term(TMT6plex); M14(Oxidation)	0	1.26933	4	7.68338	1.28099	4	24.0349	1.57283	4	10.1718	1.1831	4	14.9778	0.981999	4	13.1407	0	2.381e-08	58.23	2.0593e-05	3	1917.01	0.00455054	57.6614	0
48		High	eGVQkEDIPPADLSDQVPDTESETR	PlainPeptide	0	17	1	1	P01024	N-Term(TMT6plex); K5(TMT6plex)	0	2.50076	16	27.0894	2.4321	16	28.1049	3.36069	16	36.2016	1.77558	16	22.2013	1.87657	16	33.2977	0	1.098e-13	57.03	2.61562e-05	3	3213.61	-0.958069	57.5546	1
49		High	sNLDEDIIAEEnIVSR	PlainPeptide	0	10	1	1	P01024	N-Term(TMT6plex); N12(Deamidated)	0	1.19591	4	3.90308	1.29997	4	6.18234	1.34094	4	19.4404	1.24295	4	9.40976	1.09797	4	9.4162	0	2.684e-07	56.6	3.17225e-05	3	2047.05	4.61735	67.2292	0
50		High	eYVLPSFEVIVEPTEk	PlainPeptide	0	8	1	1	P01024	N-Term(TMT6plex); K16(TMT6plex)	0	1.57034	7	7.74273	1.71877	7	5.36623	1.89645	7	11.754	1.48762	7	12.0629	1.36558	7	10.7917	0	1.633e-09	56.38	2.8653e-05	2	2337.31	6.53723	101.386	0
51		High	sEETkENEGFTVTAEGk	PlainPeptide	0	7	1	1	P01024	N-Term(TMT6plex); K5(TMT6plex); K17(TMT6plex)	0	2.72577	4	24.4842	2.55256	4	15.2934	3.57116	4	32.8424	2.12811	4	5.94019	1.95571	4	11.3482	0	5.489e-08	55.49	3.91246e-05	3	2543.34	-2.96032	51.4806	1
52		High	aYYENSPQQVFSTEFEVk	PlainPeptide	0	16	1	1	P01024	N-Term(TMT6plex); K18(TMT6plex)	0	1.56769	13	18.0048	1.63682	13	14.2478	1.72839	13	22.612	1.49129	13	24.3226	1.32548	13	8.25825	0	4.596e-08	54.83	5.2123e-05	3	2624.35	6.35307	95.6845	0
53		High	tVMVNIENPEGIPVk	PlainPeptide	0	10	1	1	P01024	N-Term(TMT6plex); K15(TMT6plex)	0	1.12926	6	8.55148	1.31587	6	5.79485	1.31604	6	14.4773	1.32166	6	12.0716	1.00213	6	10.5338	0	4.214e-07	54.82	3.3785e-05	2	2098.21	6.38268	88.0959	0
54		High	acEPGVDYVYk	PlainPeptide	0	19	1	1	P01024	N-Term(TMT6plex); C2(Carbamidomethyl); K11(TMT6plex)	0	1.26974	10	19.3709	1.47264	10	14.4142	1.39766	10	13.156	1.33963	10	9.88065	1.13322	10	9.3166	0	3.97e-08	54.05	4.2897e-05	2	1758.92	5.28842	68.278	0
55		High	sEFPESWLWNVEDLkEPPk	PlainPeptide	0	4	1	1	P01024	N-Term(TMT6plex); K15(TMT6plex); K19(TMT6plex)	0	1.59473	4	6.0011	1.67331	4	8.2689	1.8165	4	0.697883	1.45187	4	7.64915	1.22232	4	2.24387	0	3.588e-11	53.92	4.15646e-05	3	3017.65	7.74314	102.626	1
56		High	ePGqDLVVLPLSITTDFIPSFR	PlainPeptide	0	1	1	1	P01024	N-Term(TMT6plex); Q4(Deamidated)	0	1.0028	1		1.44997	1		1.04749	1		1.04327	1		1.01757	1		0	1.314e-10	53.71	5.63918e-05	3	2674.46	2.11397	109.309	0
57		High	nTLIIYLDk	PlainPeptide	0	7	1	1	P01024	N-Term(TMT6plex); N1(Deamidated); K9(TMT6plex)	0	1.44083	5	17.4958	1.3467	5	23.628	1.59712	5	26.5469	1.23695	5	18.5165	1.22555	5	19.8962	0	2.582e-06	53.46	3.74178e-05	2	1551.95	5.20138	96.3446	0
58		High	vFLDccNYITELR	PlainPeptide	0	14	1	1	P01024	N-Term(TMT6plex); C5(Carbamidomethyl); C6(Carbamidomethyl)	0	1.25089	11	26.869	1.39971	11	26.1781	1.22871	11	29.419	1.41058	11	15.233	1.17156	11	15.2074	0	3.383e-09	53.36	3.9904e-05	2	1931.97	5.81544	97.4166	0
59		High	gQGTLSVVTMYHAk	PlainPeptide	0	6	1	1	P01024	N-Term(TMT6plex); K14(TMT6plex)	0	1.31054	4	4.51547	1.35355	4	7.80075	1.57626	4	8.45652	1.16322	4	11.6319	1.17702	4	5.45978	0	1.043e-07	52.89	8.32751e-05	4	1950.09	0.841616	73.5441	0
60		High	sGSDEVQVGQQR	PlainPeptide	0	35	1	1	P01024	N-Term(TMT6plex)	0	1.31491	25	32.5588	1.40594	25	31.7317	1.61363	25	25.6817	1.40061	25	23.0053	1.22091	25	30.2448	0	2.101e-08	52.25	6.07575e-05	2	1518.77	1.37979	30.6843	0
61		High	lVAYYTLIGASGQR	PlainPeptide	0	7	1	1	P01024	N-Term(TMT6plex)	0	1.8272	6	83.2427	1.62043	6	48.7952	2.22587	6	34.1416	1.34579	6	37.9973	1.33825	6	28.6992	0	5.014e-06	52.08	8.4244e-05	3	1740.98	-1.42589	66.0764	0
62		High	dIcEEqVnSLPGSITk	PlainPeptide	0	12	1	1	P01024	N-Term(TMT6plex); C3(Carbamidomethyl); Q6(Deamidated); N8(Deamidated); K16(TMT6plex)	0	1.07066	3	1.02852	1.11805	3	21.493	1.17428	3	21.281	1.22072	3	0.363383	1.06105	3	16.195	0	8.19e-08	51.45	8.9876e-05	3	2250.16	0.567677	65.7567	0
63		High	qELSEAEQATR	PlainPeptide	0	9	1	1	P01024	N-Term(TMT6plex)	0	1.30789	5	8.73667	1.60934	5	3.80424	1.50334	5	6.0856	1.28268	5	15.8589	1.13324	5	1.71688	0	5.739e-08	50.76	6.8416e-05	2	1490.77	6.51368	40.5937	0
64		High	sSLSVPYVIVPLk	PlainPeptide	0	16	1	1	P01024	N-Term(TMT6plex); K13(TMT6plex)	0	1.58303	11	9.88196	1.56524	11	22.8591	1.84473	11	11.1501	1.37958	11	18.5781	1.17773	11	12.6775	0	1.564e-07	50.49	4.42186e-05	2	1860.16	0.505119	66.9641	0
65		High	aDIGcTPGSGk	PlainPeptide	0	20	1	1	P01024	N-Term(TMT6plex); C5(Carbamidomethyl); K11(TMT6plex)	0	1.30955	13	15.7553	1.41127	13	7.49518	1.54473	13	11.608	1.24783	13	10.5262	1.14805	13	19.8061	0	1.881e-06	50.26	0.000130452	2	1520.82	1.21672	41.2696	0
66		High	sGSDEVqVGQQR	PlainPeptide	0	31	1	1	P01024	N-Term(TMT6plex); Q7(Deamidated)	0	1.42202	5	21.3032	1.53366	5	11.0968	1.52336	5	28.812	1.41194	5	18.8631	1.24861	5	12.1973	0	4.896e-07	50.03	7.24975e-05	2	1519.76	4.26574	37.6568	0
67		High	qkPDGVFQEDAPVIHQEMIGGLR	PlainPeptide	0	4	1	1	P01024	N-Term(TMT6plex); K2(TMT6plex)	0	1.00077	2	4.30005	1.34544	2	18.4456	1.37099	2	17.956	1.19303	2	9.98315	0.995059	2	5.97405	0	8.79e-13	49.67	0.000133789	4	3022.64	5.80414	64.5041	0
68		High	vHQYFNVELIQPGAVk	PlainPeptide	0	29	1	1	P01024	N-Term(TMT6plex); K16(TMT6plex)	0	1.2625	19	17.992	1.405	19	12.9894	1.39926	19	19.8075	1.22725	19	17.5932	1.16133	19	10.1181	0	2.295e-09	49.64	0.000114618	3	2300.31	-0.782389	57.3432	0
69		High	qkPDGVFQEDAPVIHQEmIGGLR	PlainPeptide	0	5	1	1	P01024	N-Term(TMT6plex); K2(TMT6plex); M18(Oxidation)	0	1.07172	3	4.98075	1.278	3	0.342813	1.36548	3	28.1548	1.09888	3	4.30817	0.889727	3	0.369603	0	6.964e-11	48.54	0.000187545	4	3038.63	4.5546	76.2899	0
70		High	tELRPGETLNVNFLLR	PlainPeptide	0	6	1	1	P01024	N-Term(TMT6plex)	0	1.4511	6	8.64443	1.68752	6	12.5288	1.62544	6	3.13978	1.43889	6	13.1237	1.14272	6	9.95449	0	1.039e-11	47.78	0.000206739	3	2101.2	3.72677	92.8488	0
71		High	nTLIIYLDk	PlainPeptide	0	7	1	1	P01024	N-Term(TMT6plex); K9(TMT6plex)	0	1.76646	5	17.614	1.78396	5	6.20372	1.81261	5	18.1685	1.65794	5	10.8379	1.28183	5	14.2829	0	7.002e-06	46.98	0.000150335	2	1550.96	2.92686	93.096	0
72		High	aAVYHHFISDGVR	PlainPeptide	0	7	1	1	P01024	N-Term(TMT6plex)	0	1.46887	6	25.1569	1.38585	6	25.392	1.49724	6	21.7043	1.15951	6	25.388	1.30848	6	44.0674	0	7.692e-06	46.87	0.000279601	3	1700.9	-1.99521	36.9674	0
73		High	vYAYYNLEEScTR	PlainPeptide	0	12	1	1	P01024	N-Term(TMT6plex); C11(Carbamidomethyl)	0	1.34432	11	21.2357	1.52843	11	24.2359	1.60511	11	20.8525	1.43439	11	20.0944	1.21385	11	20.602	0	1.91e-07	46.4	0.000147761	2	1896.91	5.1443	75.8648	0
74		High	kQELSEAEQATR	PlainPeptide	0	7	1	1	P01024	N-Term(TMT6plex); K1(TMT6plex)	0	1.42044	5	14.4631	1.49638	5	11.4558	1.63388	5	17.0107	1.40628	5	13.7639	1.22475	5	7.61797	0	7.251e-09	45.91	0.000437245	3	1848.03	5.39693	53.734	1
75		High	tVmVNIENPEGIPVk	PlainPeptide	0	12	1	1	P01024	N-Term(TMT6plex); M3(Oxidation); K15(TMT6plex)	0	1.11897	8	20.7561	1.19682	8	10.8394	1.35629	8	12.2685	1.15696	8	4.67706	0.994895	8	5.4573	0	1.547e-06	45.9	0.00035857	2	2114.19	-2.57714	65.4273	0
76		High	dAPDHQELNLDVSLQLPSR	PlainPeptide	0	5	1	1	P01024	N-Term(TMT6plex)	0	1.49717	3	28.0556	1.55573	3	1.01865	1.5286	3	4.24214	1.29006	3	14.8399	1.06848	3	18.4727	0	1.08e-09	45.74	0.000394695	3	2376.25	7.72653	65.3041	0
77		High	eGVqkEDIPPADLSDqVPDTESETR	PlainPeptide	0	3	1	1	P01024	N-Term(TMT6plex); Q4(Deamidated); K5(TMT6plex); Q16(Deamidated)	0	2.34949	1		2.14152	1		2.96963	1		1.96108	1		2.4481	1		0	3.541e-08	45.7	0.000339133	3	3215.61	7.69333	57.6748	1
78		High	hQQTVTIPPk	PlainPeptide	0	56	1	1	P01024	N-Term(TMT6plex); K10(TMT6plex)	0	1.30601	43	13.8294	1.43878	43	16.2974	1.44634	43	13.3367	1.28409	43	11.9147	1.08827	43	12.1749	0	0.0001289	45.63	0.000324129	2	1606.98	9.22378	51.69	0
79		High	tVMVnIENPEGIPVk	PlainPeptide	0	7	1	1	P01024	N-Term(TMT6plex); N5(Deamidated); K15(TMT6plex)	0	0.93252	4	23.7292	1.15089	4	11.2857	1.21659	4	9.085	0.985355	4	17.4635	0.952396	4	12.1562	0	6.941e-06	45.55	0.000328762	2	2099.19	4.92249	89.4962	0
80		High	vLLDGVQNPR	PlainPeptide	0	19	1	1	P01024	N-Term(TMT6plex)	0	1.33137	12	11.124	1.4882	12	12.403	1.38596	12	16.8785	1.34579	12	14.109	1.28056	12	12.7785	0	3.503e-05	45.19	0.000183128	2	1339.8	4.93872	68.4057	0
81		High	qPVPGQQMTLk	PlainPeptide	0	7	1	1	P01024	N-Term(TMT6plex); K11(TMT6plex)	0	1.52569	5	32.8267	1.6973	5	11.6911	1.96916	5	21.2244	1.48448	5	16.232	1.13729	5	42.9432	0	0.0001293	45.16	0.000312409	2	1684.99	6.23505	64.2368	0
82		High	aGDFLEAnYMNLQR	PlainPeptide	0	16	1	1	P01024	N-Term(TMT6plex); N8(Deamidated)	0	1.37112	5	16.8808	1.4215	5	14.7316	1.52966	5	17.2773	1.24996	5	5.52152	1.16004	5	16.8514	0	1.346e-07	44.74	0.000312236	2	1871.93	6.95185	89.38	0
83		High	qELSEAEqATR	PlainPeptide	0	3	1	1	P01024	N-Term(TMT6plex); Q1(Deamidated); Q8(Deamidated)	0	0.984973	2	0.818277	1.40544	2	35.727	1.16234	2	14.3614	1.14547	2	7.39099	1.02605	2	3.83238	0	1.257e-06	44.68	0.000274029	2	1492.74	4.9417	44.8802	0
84		High	fISLGEAck	PlainPeptide	0	18	1	1	P01024	N-Term(TMT6plex); C8(Carbamidomethyl); K9(TMT6plex)	0	1.2875	11	27.8497	1.33185	11	13.5472	1.32642	11	19.8713	1.33286	11	13.2938	1.16279	11	23.6998	0	0.000288	44.46	0.000418973	3	1482.85	4.53151	63.883	0
85		High	qELSEAEqATR	PlainPeptide	0	9	1	1	P01024	N-Term(TMT6plex); Q8(Deamidated)	0	1.08427	8	12.8816	1.19518	8	12.7607	1.28168	8	16.857	1.13938	8	16.2083	1.08663	8	23.17	0	3.097e-07	44.12	0.000309806	2	1491.76	5.76809	43.5543	0
86		High	tIYTPGSTVLYR	PlainPeptide	0	8	1	1	P01024	N-Term(TMT6plex)	0	1.9288	6	8.31904	1.67171	6	28.0528	2.06092	6	33.0675	1.5685	6	28.5478	1.29904	6	11.7344	0	0.0002122	43.77	0.000503711	3	1599.9	5.06073	75.5978	0
87		High	vqLSNDFDEYIMAIEQTIk	PlainPeptide	0	7	1	1	P01024	N-Term(TMT6plex); Q2(Deamidated); K19(TMT6plex)	0	1.08351	2	9.48402	1.15663	2	17.8436	1.28327	2	10.7441	1.06813	2	27.3972	1.15763	2	2.5926	0	8.541e-08	43.67	0.000700144	3	2716.44	9.33643	108.854	0
88		High	qLAnGVDR	PlainPeptide	0	26	1	1	P01024	N-Term(TMT6plex); N4(Deamidated)	0	1.42261	15	9.61342	1.5365	15	15.605	1.58832	15	10.3779	1.41452	15	9.10339	1.13573	15	9.8453	0	0.0002728	43.54	0.000365135	2	1102.61	2.71786	31.2081	0
89		High	qPSSAFAAFVk	PlainPeptide	0	5	1	1	P01024	N-Term(TMT6plex); K11(TMT6plex)	0	1.69344	4	11.2922	1.68162	4	8.90176	2.11237	4	21.1032	1.4448	4	13.4116	1.33372	4	13.5455	0	1.357e-08	42.49	0.00068482	2	1610.94	2.88344	87.1707	0
90		High	nTMILEIcTR	PlainPeptide	0	2	1	1	P01024	N-Term(TMT6plex); N1(Deamidated); C8(Carbamidomethyl)	0	1.08477	2	12.4842	1.27404	2	9.64743	1.25223	2	17.3698	1.18132	2	3.3999	1.08616	2	0.749327	0	3.23e-06	41.9	0.000729589	2	1480.78	6.69485	81.4194	0
91		High	vELLHnPAFcSLATTk	PlainPeptide	0	3	1	1	P01024	N-Term(TMT6plex); N6(Deamidated); C10(Carbamidomethyl); K16(TMT6plex)	0	0.939967	2	84.888	1.12444	2	40.4311	1.2083	2	38.2284	0.931705	2	54.711	1.04955	2	31.4955	0	3.31e-06	41.89	0.00100954	3	2260.26	6.24218	58.032	0
92		High	gLEVTITAR	PlainPeptide	0	17	1	1	P01024	N-Term(TMT6plex)	0	1.47692	16	21.9722	1.63122	16	19.6165	1.62812	16	14.2774	1.41155	16	14.051	1.14172	16	15.2471	0	4.704e-05	41.77	0.00018295	2	1188.72	5.96455	64.8334	0
93		High	nTMILEIcTR	PlainPeptide	0	6	1	1	P01024	N-Term(TMT6plex); C8(Carbamidomethyl)	0	1.30513	3	11.6494	1.89701	3	4.97395	1.38247	3	1.27954	1.61592	3	2.30567	1.21837	3	11.6443	0	7.844e-06	41.75	0.000872189	2	1479.8	8.02402	78.0179	0
94		High	tGLQEVEVk	PlainPeptide	0	18	1	1	P01024	N-Term(TMT6plex); K9(TMT6plex)	0	1.43629	7	11.2249	1.46404	7	4.57258	1.541	7	12.6821	1.363	7	21.9803	1.14612	7	12.9243	0	2.153e-05	41.63	0.0011955	2	1460.87	-1.27474	40.6919	0
95		High	qLAnGVDR	PlainPeptide	0	9	1	1	P01024	N-Term(TMT6plex); Q1(Deamidated); N4(Deamidated)	0	1.31725	5	7.20238	1.43091	5	15.0771	1.50321	5	10.7214	1.30931	5	9.99786	1.17232	5	3.66257	0	0.00399	39.98	0.000673093	2	1103.59	-0.277615	32.5664	0
96		High	tGLqEVEVk	PlainPeptide	0	7	1	1	P01024	N-Term(TMT6plex); Q4(Deamidated); K9(TMT6plex)	0	1.43037	2	12.199	1.49774	2	10.3182	1.52727	2	2.35662	1.34271	2	0.718819	1.15321	2	2.0613	0	1.114e-05	39.84	0.00189349	2	1461.86	1.22629	54.8792	0
97		High	qPVPGQQmTLk	PlainPeptide	0	16	1	1	P01024	N-Term(TMT6plex); M8(Oxidation); K11(TMT6plex)	0	1.31353	10	9.39815	1.32475	10	12.3506	1.51305	10	20.3518	1.1845	10	7.94099	1.06673	10	8.64083	0	4.944e-05	39.8	0.00123561	3	1700.98	-0.924949	43.4513	0
98		High	sEFPESWLWnVEDLk	PlainPeptide	0	1	1	1	P01024	N-Term(TMT6plex); N10(Deamidated); K15(TMT6plex)	0	1.02922	1		1.1151	1		1.20079	1		1.28515	1		0.84462	1		0	0.000161	39.53	0.00176059	3	2338.22	7.65618	105.387	0
99		High	gqGTLSVVTMYHAk	PlainPeptide	0	1	1	1	P01024	N-Term(TMT6plex); Q2(Deamidated); K14(TMT6plex)	0	1.42019	1		1.50651	1		1.61882	1		1.26052	1		1.30347	1		0	2.053e-07	39.22	0.00192675	3	1951.08	6.225	75.1135	0
100		High	yYTYLIMNk	PlainPeptide	0	4	1	1	P01024	N-Term(TMT6plex); K9(TMT6plex)	0	1.52613	4	10.8836	2.08429	4	10.2367	1.70032	4	10.8505	1.69883	4	21.5811	1.03444	4	3.09455	0	3.955e-05	39.16	0.00191715	2	1666.93	0.59709	62.4505	0
101		High	dTWVEHWPEEDEcqDEENqk	PlainPeptide	0	27	1	1	P01024	N-Term(TMT6plex); C13(Carbamidomethyl); Q14(Deamidated); Q19(Deamidated); K20(TMT6plex)	0	1.36076	8	12.5806	1.50239	8	22.798	1.52951	8	19.8112	1.46201	8	6.20679	1.22863	8	8.12625	0	1.489e-08	39.08	0.000197752	3	3063.34	5.28824	62.9995	0
102		High	cAEEncFIQk	PlainPeptide	0	8	1	1	P01024	N-Term(TMT6plex); C1(Carbamidomethyl); N5(Deamidated); C6(Carbamidomethyl); K10(TMT6plex)	0	1.28092	4	4.78212	1.45077	4	17.8496	1.2635	4	13.8	1.25637	4	9.64398	1.13832	4	14.2765	0	0.001789	38.95	0.000859615	3	1757.85	-3.36491	50.5037	0
103		High	eGVQkEDIPPADLSDqVPDTESETR	PlainPeptide	0	17	1	1	P01024	N-Term(TMT6plex); K5(TMT6plex); Q16(Deamidated)	0	2.06219	8	12.7552	2.10409	8	5.3453	2.86681	8	13.6777	1.79001	8	12.0999	1.67994	8	15.2381	0	1.3e-09	38.82	0.00169274	3	3214.62	7.01441	56.5857	1
104		High	qLANGVDR	PlainPeptide	0	5	1	1	P01024	N-Term(TMT6plex)	0	0.817504	2	4.54113	1.12693	2	11.5564	0.941234	2	3.00135	1.01568	2	9.58502	0.601896	2	8.48137	0	0.002477	38.51	0.000768062	2	1101.63	4.72139	38.263	0
105		High	kLVLSSEk	PlainPeptide	0	6	1	1	P01024	N-Term(TMT6plex); K1(TMT6plex); K8(TMT6plex)	0	1.31364	6	33.1073	1.22238	6	18.2915	1.41359	6	23.6404	1.0768	6	11.0191	0.995358	6	11.8668	0	0.001845	37.72	0.000591654	2	1591.04	2.86719	62.3493	1
106		High	fYYIYNEk	PlainPeptide	0	5	1	1	P01024	N-Term(TMT6plex); K8(TMT6plex)	0	1.74048	5	19.7384	1.86556	5	4.59237	1.96359	5	6.96958	1.56949	5	3.08628	1.36257	5	9.5363	0	0.0001317	36.82	0.00299476	2	1597.87	3.57147	86.118	0
107		High	kVFLDccNYITELR	PlainPeptide	0	3	1	1	P01024	K1(TMT6plex); N-Term(TMT6plex); C6(Carbamidomethyl); C7(Carbamidomethyl)	0	1.47364	3	9.56009	1.57151	3	0.0724844	1.72231	3	5.16717	1.36368	3	9.22771	1.56513	3	13.2772	0	6.491e-10	36.72	0.00281978	3	2289.21	-1.02938	57.3864	1
108		High	yYTYLImNk	PlainPeptide	0	7	1	1	P01024	N-Term(TMT6plex); M7(Oxidation); K9(TMT6plex)	0	1.47726	5	6.5083	1.64677	5	10.3051	1.61088	5	10.1665	1.39568	5	1.30731	1.0574	5	16.3455	0	0.003618	36.58	0.00309898	2	1682.92	-3.13279	56.0455	0
109		High	sGSDEVQVGqqR	PlainPeptide	0	29	1	1	P01024	N-Term(TMT6plex); Q10(Deamidated); Q11(Deamidated)	0	1.52251	8	17.2823	1.48369	8	29.6449	1.72174	8	14.0494	1.43233	8	16.1703	1.25495	8	19.8148	0	3.109e-05	36.18	0.0013616	2	1520.75	4.33851	40.944	0
110		High	tELRPGETLnVNFLLR	PlainPeptide	0	3	1	1	P01024	N-Term(TMT6plex); N10(Deamidated)	0	1.71106	2	9.44588	1.82369	2	5.05766	2.05588	2	4.0882	1.61912	2	12.9875	1.44444	2	1.50252	0	4.187e-08	35.98	0.00302818	3	2102.2	8.16377	94.5246	0
111		High	gYTQQLAFR	PlainPeptide	0	5	1	1	P01024	N-Term(TMT6plex)	0	1.12572	4	12.2584	1.14632	4	7.40396	1.14802	4	12.7125	1.06415	4	10.7237	1.02158	4	9.30661	0	3.054e-05	35.88	0.00245315	2	1312.73	4.17208	64.7749	0
112		High	vPVAVqGEDTVQSLTqGDGVAk	PlainPeptide	0	14	1	1	P01024	N-Term(TMT6plex); Q6(Deamidated); Q16(Deamidated); K22(TMT6plex)	0	1.26497	6	12.696	1.38031	6	12.0777	1.43779	6	8.57062	1.21387	6	9.94509	1.10878	6	4.15471	0	1.11e-06	35.55	0.00408167	3	2658.44	4.65919	97.1628	0
113		High	aGDFLEAnYmNLqR	PlainPeptide	0	3	1	1	P01024	N-Term(TMT6plex); N8(Deamidated); M10(Oxidation); Q13(Deamidated)	0	1.2004	1		1.20835	1		1.44416	1		1.2462	1		0.933128	1		0	0.0008136	35.22	0.00144292	2	1888.89	-1.08552	66.72	0
114		High	sVQLTEk	PlainPeptide	0	22	1	1	P01024	N-Term(TMT6plex); K7(TMT6plex)	0	1.3072	14	44.4955	1.28738	14	22.5035	1.24208	14	30.6178	1.23359	14	12.0913	1.1607	14	47.5059	0	0.0009511	34.16	0.00423997	2	1262.78	5.09565	55.5728	0
115		High	vVLVAVDk	PlainPeptide	0	15	1	1	P01024	N-Term(TMT6plex); K8(TMT6plex)	0	1.36547	6	21.7322	1.49222	6	12.6706	1.65418	6	14.3562	1.44622	6	11.0541	1.13292	6	10.2579	0	0.00105	34.15	0.00211525	2	1300.86	-0.355418	79.3157	0
116		High	aGDFLEAnYmNLQR	PlainPeptide	0	32	1	1	P01024	N-Term(TMT6plex); N8(Deamidated); M10(Oxidation)	0	1.07082	13	14.3951	1.12711	13	16.9764	1.31735	13	14.5916	1.11718	13	8.67276	1.0076	13	11.8267	0	6.119e-05	34.14	0.00240924	2	1887.91	0.340229	65.4051	0
117		High	iEGDHGAR	PlainPeptide	0	11	1	1	P01024	N-Term(TMT6plex)	0	1.14556	6	23.7844	1.59578	6	40.1488	1.44731	6	29.7447	1.28659	6	27.5228	1.11428	6	29.1999	0	5.848e-05	33.97	0.0013429	3	1083.58	2.35027	22.2107	0
118		High	qPSSAFAAFVk	PlainPeptide	0	1	1	1	P01024	N-Term(TMT6plex); Q1(Deamidated); K11(TMT6plex)	0																0	2.43e-05	33.91	0.00534473	3	1611.92	5.25434	89.4635	0
119		High	snLDEDIIAEEnIVSR	PlainPeptide	0	1	1	1	P01024	N-Term(TMT6plex); N2(Deamidated); N12(Deamidated)	0	0.798178	1		0.816921	1		0.728688	1		0.873439	1		0.780436	1		0	0.0001909	33.67	0.00547659	3	2048.04	6.31031	85.2708	0
120		High	kVFLDccnYITELR	PlainPeptide	0	1	1	1	P01024	K1(TMT6plex); N-Term(TMT6plex); C6(Carbamidomethyl); C7(Carbamidomethyl); N8(Deamidated)	0	1.8009	1		1.84976	1		2.10071	1		1.59606	1		1.85767	1		0	1.249e-07	33.29	0.00726661	3	2290.22	8.16231	88.6625	1
121		High	sEETkEnEGFTVTAEGk	PlainPeptide	0	2	1	1	P01024	N-Term(TMT6plex); K5(TMT6plex); N7(Deamidated); K17(TMT6plex)	0																0	0.002166	32.77	0.0077153	3	2544.35	7.11321	72.7343	1
122		High	iSLPESLk	PlainPeptide	0	9	1	1	P01024	N-Term(TMT6plex); K8(TMT6plex)	0	1.43555	5	9.81043	1.57755	5	7.1505	1.68544	5	4.02062	1.38563	5	6.58148	1.13232	5	9.62305	0	0.0003669	32.74	0.0054275	2	1344.86	6.04579	83.4299	0
123		High	dFDFVPPVVR	PlainPeptide	0	2	1	1	P01024	N-Term(TMT6plex)	0	2.43605	1		3.32106	1		2.73685	1		2.0769	1		2.39413	1		0	0.0002163	32.66	0.00872621	3	1419.79	5.7729	92.6399	0
124		High	kQELSEAEqATR	PlainPeptide	0	5	1	1	P01024	N-Term(TMT6plex); K1(TMT6plex); Q9(Deamidated)	0	1.34037	4	6.06579	1.31525	4	3.97471	1.48102	4	11.6508	1.21619	4	10.0274	1.16642	4	7.17951	0	6.758e-07	31.51	0.0123959	3	1849	-2.23506	45.5108	1
125		High	akDQLTcNk	PlainPeptide	0	1	1	1	P01024	N-Term(TMT6plex); K2(TMT6plex); C7(Carbamidomethyl); K9(TMT6plex)	0	1.24058	1		1.33857	1		1.63864	1		1.28828	1		1.26817	1		0	0.001341	30.98	0.00845874	2	1765.04	6.51377	48.7925	1
126		High	iLLqGTPVAQMTEDAVDAER	PlainPeptide	0	1	1	1	P01024	N-Term(TMT6plex); Q4(Deamidated)	0	1.17459	1		1.47945	1		1.47134	1		1.22173	1		1.23866	1		0	0.0006775	30.8	0.0126844	2	2387.25	7.99132	101.839	0
127		High	gYTQqLAFR	PlainPeptide	0	1	1	1	P01024	N-Term(TMT6plex); Q5(Deamidated)	0	1.29449	1		1.53245	1		1.70336	1		1.5954	1		1.12794	1		0	0.0002294	30.38	0.00874991	2	1313.71	4.8139	69.3827	0
128		High	hqqTVTIPPk	PlainPeptide	0	1	1	1	P01024	N-Term(TMT6plex); Q2(Deamidated); Q3(Deamidated); K10(TMT6plex)	0																0	3.691e-05	30.15	0.0141043	3	1608.93	-1.23689	44.2079	0
129		High	vYAYYnLEEScTR	PlainPeptide	0	3	1	1	P01024	N-Term(TMT6plex); N6(Deamidated); C11(Carbamidomethyl)	0	1.2659	3	3.83828	1.43771	3	1.89282	1.5106	3	19.6879	1.40326	3	1.20594	1.40534	3	24.7292	0	3.515e-06	30.02	0.00462864	2	1897.89	5.07351	74.0783	0
130		High	aYYEnSPQQVFSTEFEVk	PlainPeptide	0	18	1	1	P01024	N-Term(TMT6plex); N5(Deamidated); K18(TMT6plex)	0	1.47839	6	16.4302	1.66538	6	12.0151	2.02864	6	10.4593	1.46981	6	28.0141	1.31367	6	19.0115	0	0.0007096	29.92	0.0132926	2	2625.32	4.28395	97.1612	0
131		High	fYYIYnEk	PlainPeptide	0	2	1	1	P01024	N-Term(TMT6plex); N6(Deamidated); K8(TMT6plex)	0	1.7766	2	10.9646	1.70949	2	4.22389	1.9897	2	5.89219	1.68618	2	14.1957	1.28402	2	15.8049	0	0.003679	29.57	0.0132489	2	1598.86	7.07677	86.2204	0
132		High	lESEETmVLEAHDAQGDVPVTVTVHDFPGk	PlainPeptide	0	1	1	1	P01024	N-Term(TMT6plex); M7(Oxidation); K30(TMT6plex)	0	1.28466	1		1.36309	1		1.44858	1		1.21969	1		1.20989	1		0	1.752e-09	29.45	0.0142444	4	3724.9	5.99831	89.247	0
133		High	qGALELIk	PlainPeptide	0	4	1	1	P01024	N-Term(TMT6plex); K8(TMT6plex)	0	1.36466	3	13.6287	1.66204	3	2.84256	1.82548	3	13.7989	1.54571	3	11.841	1.11511	3	17.3228	0	0.002151	29.33	0.00933448	2	1329.86	6.31728	78.2115	0
134		High	gVFVLNk	PlainPeptide	0	9	1	1	P01024	N-Term(TMT6plex); K7(TMT6plex)	0	1.50731	5	31.6365	1.59058	5	8.38481	1.72971	5	21.1652	1.39112	5	7.93467	1.16963	5	10.0008	0	0.001872	29.14	0.00195038	2	1234.79	-1.38346	50.7806	0
135		High	aPSTWLTAYVVk	PlainPeptide	0	1	1	1	P01024	N-Term(TMT6plex); K12(TMT6plex)	0																0	0.0007509	29.12	0.0146342	3	1794.06	0.367786	66.9395	0
136		High	iLLqGTPVAqmTEDAVDAER	PlainPeptide	0	2	1	1	P01024	N-Term(TMT6plex); Q4(Deamidated); Q10(Deamidated); M11(Oxidation)	0	0.675916	1		0.880281	1		0.797802	1		0.953868	1		0.904903	1		0	1.016e-05	29.06	0.0181902	3	2404.23	7.985	90.7305	0
137		High	dTWVEHWPEEDEcqDEEnqk	PlainPeptide	0	1	1	1	P01024	N-Term(TMT6plex); C13(Carbamidomethyl); Q14(Deamidated); N18(Deamidated); Q19(Deamidated); K20(TMT6plex)	0	1.44007	1		1.71454	1		1.55184	1		1.27298	1		1.48265	1		0	6.972e-05	28.87	0.00129718	3	3064.33	7.79384	64.0504	0
138		High	vTIkPAPETEk	PlainPeptide	0	4	1	1	P01024	N-Term(TMT6plex); K4(TMT6plex); K11(TMT6plex)	0	1.1328	3	2.64419	1.36073	3	13.2513	1.52237	3	8.36203	1.29906	3	6.71605	1.07078	3	1.07285	0	7.79e-05	28.65	0.00641354	2	1900.18	5.58979	59.4103	0
139		High	sGQSEDR	PlainPeptide	0	38	1	1	P01024	N-Term(TMT6plex)	0	1.44476	34	14.5769	1.55067	34	15.9174	1.62273	34	18.2687	1.41386	34	17.7559	1.20275	34	17.0529	0	0.00488	28.09	0.00170763	2	1007.49	-0.627948	7.38267	0
140		High	kVLLDGVQNPR	PlainPeptide	0	6	1	1	P01024	N-Term(TMT6plex); K1(TMT6plex)	0	1.34619	4	16.737	1.35559	4	8.29593	1.64832	4	19.6192	1.24064	4	8.6333	1.50739	4	2.68916	0	1.03e-07	27.68	0.00776267	3	1697.05	0.313771	64.1323	1
141		High	qkPDGVFQEDAPVIHQEMIGGLRnNNEk	PlainPeptide	0	3	1	1	P01024	N-Term(TMT6plex); K2(TMT6plex); N24(Deamidated); K28(TMT6plex)	0	0.899466	1		0.966589	1		1.03641	1		0.967346	1		0.851514	1		0	1.593e-09	27.22	0.0165962	5	3852.06	6.36295	61.7814	1
142		High	qkPDGVFQEDAPVIHQEmIGGLR	PlainPeptide	0	1	1	1	P01024	N-Term(TMT6plex); Q1(Deamidated); K2(TMT6plex); M18(Oxidation)	0																0	5.07e-08	27.03	0.0296238	4	3039.6	-0.790507	63.4772	0
143		High	tFISPIk	PlainPeptide	0	10	1	1	P01024	N-Term(TMT6plex); K7(TMT6plex)	0	1.34342	8	10.5047	1.57477	8	14.2002	1.71017	8	13.6925	1.44119	8	9.93433	1.20956	8	12.6752	0	0.004402	26.97	0.00512319	3	1263.81	1.688	76.9881	0
144		High	aSHLGLAR	PlainPeptide	0	5	1	1	P01024	N-Term(TMT6plex)	0	2.69339	5	43.1643	2.75958	5	31.7184	2.7677	5	13.8526	1.86177	5	44.8089	1.37221	5	35.8299	0	0.003001	26.37	0.00392147	2	1053.64	4.71305	38.4485	0
145		High	lVAYYTLIGASGqR	PlainPeptide	0	1	1	1	P01024	N-Term(TMT6plex); Q13(Deamidated)	0																0	2.338e-05	26.08	0.0342779	3	1741.97	0.567946	64.5286	0
146		High	kqELSEAEqATR	PlainPeptide	0	1	1	1	P01024	K1(TMT6plex); N-Term(TMT6plex); Q2(Deamidated); Q9(Deamidated)	0	1.30981	1		1.34758	1		1.6714	1		1.29247	1		1.11588	1		0	9.01e-05	25.64	0.0493945	2	1850.01	7.70008	45.34	1
147		High	vQLSnDFDEYImAIEQTIk	PlainPeptide	0	5	1	1	P01024	N-Term(TMT6plex); N5(Deamidated); M12(Oxidation); K19(TMT6plex)	0	1.15929	2	11.8901	1.22039	2	13.6077	1.45879	2	14.4439	1.22812	2	9.42454	1.2219	2	22.0452	0	0.0005854	25.59	0.0411326	3	2732.43	5.35742	107.305	0
148		High	hqQTVTIPPk	PlainPeptide	0	12	1	1	P01024	N-Term(TMT6plex); Q2(Deamidated); K10(TMT6plex)	0	1.20226	3	7.68604	1.30278	3	0.309513	1.317	3	0.842517	1.16203	3	5.77612	1.08035	3	0.795835	0	2.79e-05	25.58	0.0326499	3	1607.96	5.25768	52.7696	0
149		High	iWDVVEk	PlainPeptide	0	6	1	1	P01024	N-Term(TMT6plex); K7(TMT6plex)	0	1.48442	2	3.34181	1.69301	2	0.910221	1.78327	2	5.15232	1.45655	2	9.02645	1.18939	2	1.37965	0	0.003867	25.44	0.0518653	2	1346.81	2.31342	89.967	0
150		High	sGIPIVTSPYqIHFTk	PlainPeptide	0	1	1	1	P01024	N-Term(TMT6plex); Q11(Deamidated); K16(TMT6plex)	0																0	3.326e-05	24.26	0.0470591	3	2247.28	1.242	92.3831	0
151		High	nTmILEIcTR	PlainPeptide	0	1	1	1	P01024	N-Term(TMT6plex); M3(Oxidation); C8(Carbamidomethyl)	0																0	0.002814	24.24	0.0455812	2	1495.79	6.11478	68.2217	0
152		High	vHQYFNVELIqPGAVk	PlainPeptide	0	15	1	1	P01024	N-Term(TMT6plex); Q11(Deamidated); K16(TMT6plex)	0	1.25294	2	0.314657	1.27561	2	6.79281	1.4085	2	24.3011	1.20775	2	3.35643	1.06092	2	8.6109	0	0.000336	23.89	0.0457318	3	2301.32	7.72832	70.0187	0
153		High	iHWESASLLR	PlainPeptide	0	1	1	1	P01024	N-Term(TMT6plex)	0																0	0.0004393	23.19	0.0561288	3	1440.83	6.77183	77.8463	0
154		High	dTWVEHWPEEDEcQDEEnQk	PlainPeptide	0	31	1	1	P01024	N-Term(TMT6plex); C13(Carbamidomethyl); N18(Deamidated); K20(TMT6plex)	0	1.29298	9	10.7692	1.52466	9	9.94149	1.59222	9	4.50962	1.48597	9	10.3732	1.30226	9	20.7839	0	0.0001622	22.14	0.0149681	3	3062.36	8.87981	62.153	0
155		High	kVLLDGVqNPR	PlainPeptide	0	2	1	1	P01024	N-Term(TMT6plex); K1(TMT6plex); Q8(Deamidated)	0	1.23291	1		1.18757	1		1.50453	1		1.14249	1		1.15736	1		0	0.0005801	19.67	0.0523289	3	1698.04	7.21066	66.0178	1
156		High	qPVPGqqmTLk	PlainPeptide	0	4	1	1	P01024	N-Term(TMT6plex); Q6(Deamidated); Q7(Deamidated); M8(Oxidation); K11(TMT6plex)	0	1.23881	2	2.44261	1.25074	2	2.96808	1.2717	2	3.57292	1.13064	2	4.28136	1.02005	2	3.51716	0.001	0.006685	47.06	0.000259761	3	1702.94	-0.60978	46.6333	0
157		High	gVFVLnk	PlainPeptide	0	5	1	1	P01024	N-Term(TMT6plex); N6(Deamidated); K7(TMT6plex)	0	1.22824	3	6.33491	1.32028	3	9.8644	1.46392	3	1.00735	1.18492	3	10.4493	0.999898	3	8.51814	0.001	0.006675	33.74	0.00112007	2	1235.78	5.23006	81.9199	0
158		High	aEDLVGk	PlainPeptide	0	8	1	1	P01024	N-Term(TMT6plex); K7(TMT6plex)	0	1.41296	2	13.1834	1.51549	2	9.53671	1.81928	2	20.617	1.37605	2	7.64353	1.25352	2	15.685	0.001	0.01	32.5	0.00449873	2	1189.72	0.29149	61.2308	0
159		High	iFTVNHk	PlainPeptide	0	5	1	1	P01024	N-Term(TMT6plex); K7(TMT6plex)	0	1.5556	3	28.6959	1.5531	3	17.6342	1.79259	3	5.90857	1.52855	3	18.8401	1.10853	3	13.1791	0.001	0.006056	29.69	0.0152506	2	1316.81	1.13089	61.4629	0
160		High	qPVPGqQmTLk	PlainPeptide	0	12	1	1	P01024	N-Term(TMT6plex); Q6(Deamidated); M8(Oxidation); K11(TMT6plex)	0	1.4941	4	14.9354	1.54696	4	10.4825	1.54993	4	21.1872	1.31174	4	13.7611	1.16404	4	15.2992	0.001	0.01121	28.48	0.0174544	3	1701.96	-1.03624	45.1767	0
161		High	iFTVnHk	PlainPeptide	0	2	1	1	P01024	N-Term(TMT6plex); N5(Deamidated); K7(TMT6plex)	0	1.39327	2	6.65774	1.44959	2	17.5246	1.66579	2	11.5422	1.35524	2	3.29238	1.24586	2	17.9306	0.001	0.006945	25.11	0.0542641	2	1317.8	3.71827	65.293	0
162		High	lVLSSEk	PlainPeptide	0	12	2	1	P01024	N-Term(TMT6plex); K7(TMT6plex)	0	1.28614	7	7.31943	1.48074	7	5.77665	1.6214	7	6.76148	1.40929	7	6.31218	1.03555	7	3.25086	0.001	0.009616	24.99	0.0172741	2	1233.78	-1.37491	41.6134	0
163		High	aVLYNYR	PlainPeptide	0	5	1	1	P01024	N-Term(TMT6plex)	0	1.56857	3	5.15604	1.55991	3	11.8323	1.76639	3	20.6844	1.36954	3	21.0882	1.15184	3	4.23383	0.001	0.01272	20.96	0.0316663	2	1127.64	-0.89661	37.5715	0
164		High	nEqVEIR	PlainPeptide	0	3	1	1	P01024	N-Term(TMT6plex); N1(Deamidated); Q3(Deamidated)	0	1.30331	3	4.24441	1.30863	3	1.50627	1.37286	3	5.73111	1.29604	3	11.798	1.17903	3	1.85783	0.002	0.02264	38.33	0.000925424	2	1118.59	-2.47991	49.0492	0
165		High	qGALELIk	PlainPeptide	0	1	1	1	P01024	N-Term(TMT6plex); Q1(Deamidated); K8(TMT6plex)	0																0.002	0.01813	27.9	0.0212457	2	1330.84	4.83961	81.5731	0
166		High	qPVPGqqmTLk	PlainPeptide	0	1	1	1	P01024	N-Term(TMT6plex); Q1(Deamidated); Q6(Deamidated); Q7(Deamidated); M8(Oxidation); K11(TMT6plex)	0																0.002	0.02087	27.51	0.0259032	3	1703.93	-0.398738	48.8962	0
167		High	sGqSEDR	PlainPeptide	0	3	1	1	P01024	N-Term(TMT6plex); Q3(Deamidated)	0	1.64639	2	4.91928	1.71175	2	15.248	1.79097	2	12.0796	1.60155	2	3.29479	1.39589	2	1.25369	0.002	0.0231	25.64	0.00395702	2	1008.48	-1.11866	9.78961	0
168		High	sVqLTEk	PlainPeptide	0	7	1	1	P01024	N-Term(TMT6plex); Q3(Deamidated); K7(TMT6plex)	0	1.12351	4	18.0626	1.1374	4	19.7359	1.05251	4	16.2629	1.04108	4	16.5805	0.950188	4	1.0906	0.003	0.02891	32.49	0.00549547	2	1263.76	2.96095	46.8436	0
169		High	nEQVEIR	PlainPeptide	0	9	1	1	P01024	N-Term(TMT6plex); N1(Deamidated)	0	1.63037	7	11.0788	1.69771	7	15.8274	1.76316	7	14.3421	1.5386	7	15.0394	1.16139	7	9.92259	0.003	0.0318	32.46	0.0051079	2	1117.6	-1.27416	36.3563	0
170		High	gDqDATmSILDISmmTGFAPDTDDLk	PlainPeptide	0	1	1	1	P01024	N-Term(TMT6plex); Q3(Deamidated); M7(Oxidation); M14(Oxidation); M15(Oxidation); K26(TMT6plex)	0	1.73455	1		2.01681	1		2.052	1		1.70231	1		1.48337	1		0.006	0.06481	25.13	0.0219435	3	3295.56	7.81947	97.7824	0
171		High	nEQVEIR	PlainPeptide	0	5	1	1	P01024	N-Term(TMT6plex)	0	1.70012	5	15.1487	1.73828	5	15.8608	1.76346	5	14.9937	1.59361	5	14.9692	1.21134	5	10.0281	0.007	0.08353	33.08	0.00548624	2	1116.63	5.50906	32.6179	0
172		High	vVPEGIR	PlainPeptide	0	3	1	1	P01024	N-Term(TMT6plex)	0	1.19862	1		1.39687	1		1.5115	1		1.2545	1		1.01978	1		0.009	0.1161	22.82	0.00652995	2	998.62	0.338848	45.455	0
173		Medium	aVLYnYR	PlainPeptide	0	2	1	1	P01024	N-Term(TMT6plex); N5(Deamidated)	0																0.01	0.1307	22.58	0.0276039	2	1128.63	5.15463	63.3027	0
174		Medium	qPVPGqQMTLk	PlainPeptide	0	1	1	1	P01024	N-Term(TMT6plex); Q6(Deamidated); K11(TMT6plex)	0																0.014	0.184	26.82	0.0257882	3	1685.98	6.07435	66.1091	0
175	P00450	Ceruloplasmin OS=Homo sapiens GN=CP PE=1 SV=1 - [CERU_HUMAN]	35347.5	Glycoprotein		50.61	1	46	46	2551	0.856028	1206	27.3945	0.808637	1206	25.6857	0.792623	1206	28.748	0.880918	1206	22.3597	0.916585	1206	22.6483	1065	122.128	5.71924
176		A3	Sequence	Type	Glycopeptide?	# PSMs	# Proteins	# Protein Groups	Protein Group Accessions	Modifications	ΔCn	126/131	126/131 Count	126/131 Variability [%]	127/131	127/131 Count	127/131 Variability [%]	128/131	128/131 Count	128/131 Variability [%]	129/131	129/131 Count	129/131 Variability [%]	130/131	130/131 Count	130/131 Variability [%]	q-Value	PEP	IonScore	Exp Value	Charge	MH+ [Da]	ΔM [ppm]	RT [min]	# Missed Cleavages
177		High	gVYSSDVFDIFPGTYQTLEMFPR	PlainPeptide	0	20	1	1	P00450	N-Term(TMT6plex)	0	0.606518	17	34.367	0.614095	17	50.5089	0.554821	17	25.2737	0.64506	17	22.4696	0.741425	17	18.4984	0	6.748e-16	90.28	1.05007e-08	3	2898.42	-1.15058	75.0166	0
178		High	eHEGAIYPDnTTDFqR	Glycopeptide	Glyco	34	1	1	P00450	N-Term(TMT6plex); N10(Deamidated); Q15(Deamidated)	0	0.882941	22	24.8636	0.849521	22	20.0791	0.828814	22	16.8891	0.888164	22	13.0576	0.975224	22	12.3096	0	5.575e-11	86.74	5.82549e-09	2	2123.97	-1.61106	49.7026	0
179		High	eVGPTNADPVcLAk	PlainPeptide	0	32	1	1	P00450	N-Term(TMT6plex); C11(Carbamidomethyl); K14(TMT6plex)	0	1.1906	26	10.283	0.968687	26	8.67936	1.14255	26	10.1438	1.06775	26	7.92969	1.13753	26	11.755	0	1.443e-09	79.04	1.84613e-07	2	1929.06	5.01674	72.0792	0
180		High	enLTAPGSDSAVFFEQGTTR	Glycopeptide	Glyco	131	1	1	P00450	N-Term(TMT6plex); N2(Deamidated)	0	0.883752	95	20.8794	0.846111	95	19.5827	0.848972	95	26.9528	0.891322	95	21.677	0.975544	95	22.2135	0	1.305e-12	77.12	1.66916e-07	2	2357.15	2.21511	83.9148	0
181		High	sGAGTEDSAcIPWAYYSTVDQVk	PlainPeptide	0	17	1	1	P00450	N-Term(TMT6plex); C10(Carbamidomethyl); K23(TMT6plex)	0	1.50402	15	24.1176	1.09573	15	12.6237	1.48438	15	28.9397	1.1893	15	5.2705	1.23353	15	14.6081	0	9.574e-12	76.02	2.96291e-07	2	2963.46	4.35126	96.0739	0
182		High	mYSVnGYTFGSLPGLSMcAEDR	PlainPeptide	0	5	1	1	P00450	N-Term(TMT6plex); N5(Deamidated); C18(Carbamidomethyl)	0	0.592098	5	8.74787	0.71501	5	35.1895	0.612545	5	22.5771	0.695536	5	14.4428	0.77741	5	18.0771	0	2.953e-12	75.53	9.65649e-08	3	2685.22	0.66938	100.896	0
183		High	gVYSSDVFDIFPGTYQTLEmFPR	PlainPeptide	0	20	1	1	P00450	N-Term(TMT6plex); M20(Oxidation)	0	0.608681	18	39.0609	0.714435	18	24.7013	0.655923	18	41.7734	0.695011	18	28.7867	0.88776	18	31.8798	0	1.141e-10	73.92	3.95371e-07	3	2914.41	-0.991123	73.4882	0
184		High	mYSVnGYTFGSLPGLSmcAEDR	PlainPeptide	0	5	1	1	P00450	N-Term(TMT6plex); N5(Deamidated); M17(Oxidation); C18(Carbamidomethyl)	0	0.658348	5	10.4903	0.636108	5	14.1184	0.683232	5	3.22781	0.752956	5	4.86989	0.776684	5	25.115	0	1.418e-09	71.83	2.49335e-07	3	2701.24	8.21929	98.5645	0
185		High	gPEEEHLGILGPVIWAEVGDTIR	PlainPeptide	0	26	1	1	P00450	N-Term(TMT6plex)	0	0.702437	23	15.9144	0.699778	23	22.2388	0.737005	23	19.416	0.815555	23	19.165	0.888575	23	21.0999	0	1.729e-11	71.35	9.63664e-07	3	2716.48	9.24102	103.553	0
186		High	qSEDSTFYLGER	PlainPeptide	0	26	1	1	P00450	N-Term(TMT6plex)	0	0.892037	22	8.63155	0.818296	22	8.62252	0.867898	22	11.2073	0.896853	22	8.75291	0.948976	22	6.96907	0	2.187e-10	70.96	5.33116e-07	2	1660.81	3.69914	52.2894	0
187		High	mYSVNGYTFGSLPGLSmcAEDR	PlainPeptide	0	3	1	1	P00450	N-Term(TMT6plex); M17(Oxidation); C18(Carbamidomethyl)	0	0.43253	2	55.2318	0.549568	2	48.479	0.446099	2	107.212	0.504882	2	40.8724	0.642729	2	51.5257	0	4.227e-09	70.26	4.19141e-07	3	2700.24	3.95292	98.4177	0
188		High	kLISVDTEHSNIYLQNGPDR	PlainPeptide	0	1	1	1	P00450	N-Term(TMT6plex); K1(TMT6plex)	0																0	1.342e-14	67.71	2.35513e-06	3	2757.51	5.83622	72.6601	1
189		High	lISVDTEHSNIYLQNGPDR	PlainPeptide	0	10	1	1	P00450	N-Term(TMT6plex)	0	0.683042	9	48.1345	0.747712	9	18.8488	0.682275	9	33.1926	0.755775	9	27.0418	0.767576	9	21.238	0	9.422e-09	66.45	3.69137e-06	3	2400.25	7.12361	77.2443	0
190		High	mYSVNGYTFGSLPGLSMcAEDR	PlainPeptide	0	4	1	1	P00450	N-Term(TMT6plex); C18(Carbamidomethyl)	0	0.451137	4	49.759	0.525669	4	36.9634	0.424238	4	76.2326	0.52259	4	41.1821	0.729565	4	10.3481	0	1.332e-10	66.29	1.25705e-06	3	2684.25	3.46912	100.692	0
191		High	gVYSSDVFDIFPGTYqTLEMFPR	PlainPeptide	0	6	1	1	P00450	N-Term(TMT6plex); Q16(Deamidated)	0	0.56873	3	298.627	0.565187	3	62.3215	0.5778	3	70.0529	0.570404	3	45.5504	0.734637	3	128.482	0	3.02e-11	65.7	3.27021e-06	3	2899.42	4.27844	74.5044	0
192		High	eFYLFPTVFDENESLLLEDNIR	PlainPeptide	0	6	1	1	P00450	N-Term(TMT6plex)	0	0.657811	6	18.768	0.622734	6	18.7528	0.59431	6	28.1208	0.75438	6	16.2741	0.783064	6	45.507	0	6.768e-10	64.9	4.49795e-06	3	2932.5	5.10726	71.2018	0
193		High	enLTAPGSDSAVFFEqGTTR	Glycopeptide	Glyco	19	1	1	P00450	N-Term(TMT6plex); N2(Deamidated); Q16(Deamidated)	0	0.77438	11	26.0489	0.84435	11	21.2497	0.75976	11	21.9048	1.0071	11	24.8673	0.803372	11	23.249	0	1.853e-09	64.49	2.9873e-06	3	2358.14	4.66428	85.4779	0
194		High	vYPGEQYTYmLLATEEQSPGEGDGNcVTR	PlainPeptide	0	2	1	1	P00450	N-Term(TMT6plex); M10(Oxidation); C26(Carbamidomethyl)	0	1.2997	2	3.00412	0.864262	2	56.0675	1.4784	2	12.1222	1.25735	2	1.17908	1.37576	2	3.50102	0	9.17e-13	64.29	1.713e-06	3	3509.62	5.15472	96.0803	0
195		High	dLYSGLIGPLIVcR	PlainPeptide	0	19	1	1	P00450	N-Term(TMT6plex); C13(Carbamidomethyl)	0	1.19033	13	13.9927	1.04079	13	26.8173	1.14808	13	21.9896	1.0766	13	14.1896	1.0523	13	8.64714	0	3.731e-06	63.37	8.23859e-06	2	1805.02	1.55955	69.5286	0
196		High	sGAGTEDSAcIPWAYYSTVDqVk	PlainPeptide	0	4	1	1	P00450	N-Term(TMT6plex); C10(Carbamidomethyl); Q21(Deamidated); K23(TMT6plex)	0	1.39248	4	8.87184	1.12203	4	12.1578	1.44937	4	7.63145	1.03249	4	17.2671	1.20457	4	3.05706	0	6.054e-12	61.44	7.75218e-06	3	2964.45	5.78407	96.6809	0
197		High	eVGPTnADPVcLAk	PlainPeptide	0	25	1	1	P00450	N-Term(TMT6plex); N6(Deamidated); C11(Carbamidomethyl); K14(TMT6plex)	0	1.20488	14	9.85343	0.939375	14	7.41689	1.16216	14	5.39188	1.10928	14	8.8509	1.16003	14	6.65937	0	5.363e-07	59.69	1.67542e-05	3	1930.04	0.54454	73.5291	0
198		High	aGLQAFFQVQEcNk	PlainPeptide	0	6	1	1	P00450	N-Term(TMT6plex); C12(Carbamidomethyl); K14(TMT6plex)	0	1.02906	6	9.18889	0.853024	6	9.85347	1.0023	6	15.7405	0.962134	6	9.99659	1.03854	6	17.4316	0	1.268e-07	59.41	1.67818e-05	3	2098.12	0.870539	62.8563	0
199		High	qSEDSTFYLGER	PlainPeptide	0	7	1	1	P00450	N-Term(TMT6plex); Q1(Deamidated)	0	0.916621	6	8.9938	0.853793	6	11.1199	0.80458	6	5.48241	0.923072	6	4.39	0.920753	6	3.49014	0	1.708e-08	59.02	5.95242e-06	2	1661.79	2.66421	68.4281	0
200		High	vYPGEQYTYmLLATEEqSPGEGDGNcVTR	PlainPeptide	0	7	1	1	P00450	N-Term(TMT6plex); M10(Oxidation); Q17(Deamidated); C26(Carbamidomethyl)	0	1.15033	3	4.18878	1.37435	3	73.086	1.20337	3	72.2869	2.03966	3	41.8354	0.833628	3	4.27489	0	2.247e-08	59.02	6.82962e-06	3	3510.62	9.84538	95.5571	0
201		High	dVDkEFYLFPTVFDEnESLLLEDNIR	Glycopeptide	Glyco	2	1	1	P00450	N-Term(TMT6plex); K4(TMT6plex); N16(Deamidated)	0	0.773149	2	41.5661	0.518219	2	104.168	0.841996	2	30.9763	0.978742	2	11.7201	0.816168	2	37.8756	0	5.76e-06	58.97	1.64161e-05	4	3619.87	6.3986	105.291	1
202		High	mFTTAPDQVDk	PlainPeptide	0	4	1	1	P00450	N-Term(TMT6plex); K11(TMT6plex)	0	0.330324	2	32.964	0.300483	2	8.44233	0.263545	2	38.3647	0.441816	2	3.65013	0.491913	2	59.5312	0	7.332e-07	58.41	2.02617e-05	2	1710.92	6.06372	71.7939	0
203		High	mHSMnGFMYGNQPGLTMck	PlainPeptide	0	12	1	1	P00450	N-Term(TMT6plex); N5(Deamidated); C18(Carbamidomethyl); K19(TMT6plex)	0	0.436424	3	16.7368	0.415253	3	1.07558	0.39681	3	14.4637	0.481764	3	0.865769	0.600109	3	1.45758	0	1.046e-09	57.66	7.37002e-06	3	2663.24	2.30045	85.8218	0
204		High	mFTTAPDQVDkEDEDFqESnk	PlainPeptide	0	2	1	1	P00450	N-Term(TMT6plex); K11(TMT6plex); Q17(Deamidated); N20(Deamidated); K21(TMT6plex)	0	0.642087	2	5.68204	0.583174	2	12.6502	0.636448	2	7.43039	0.751477	2	12.6428	0.826746	2	6.70532	0	2.551e-07	57.44	1.83908e-05	3	3163.53	3.49535	64.3967	1
205		High	nNEGTYYSPNYNPQSR	PlainPeptide	0	36	1	1	P00450	N-Term(TMT6plex)	0	0.908166	30	8.68371	0.917803	30	15.9858	0.805349	30	14.1383	0.943291	30	10.2686	0.957243	30	10.0884	0	3.001e-09	57.1	5.36207e-06	3	2132.99	2.74249	44.1796	0
206		High	dVDkEFYLFPTVFDENESLLLEDNIR	PlainPeptide	0	6	1	1	P00450	N-Term(TMT6plex); K4(TMT6plex)	0	0.944873	6	24.4126	0.855464	6	13.1722	0.847898	6	17.7346	0.927635	6	8.6288	1.06282	6	23.4287	0	6.234e-12	56.85	2.71597e-05	3	3618.89	7.87336	105.353	1
207		High	vYPGEqYTYMLLATEEQSPGEGDGNcVTR	PlainPeptide	0	3	1	1	P00450	N-Term(TMT6plex); Q6(Deamidated); C26(Carbamidomethyl)	0	2.63204	1		1.98142	1		2.26029	1		2.41474	1		1.47135	1		0	3.759e-10	55.16	1.58491e-05	3	3494.61	5.78063	100.306	0
208		High	dIFTGLIGPmk	PlainPeptide	0	23	1	1	P00450	N-Term(TMT6plex); M10(Oxidation); K11(TMT6plex)	0	0.73253	17	17.0929	0.765516	17	12.9493	0.689679	17	16.9303	0.778895	17	9.55149	0.846017	17	18.1513	0	5.122e-05	54.34	6.11094e-05	2	1665.96	-3.32544	64.5137	0
209		High	vYPGEQYTYMLLATEEQSPGEGDGNcVTR	PlainPeptide	0	1	1	1	P00450	N-Term(TMT6plex); C26(Carbamidomethyl)	0	2.87741	1		3.38256	1		3.077	1		3.33891	1		3.3911	1		0	1.518e-10	53.84	2.68481e-05	3	3493.63	6.72772	100.217	0
210		High	vNkDDEEFIESNk	PlainPeptide	0	10	1	1	P00450	N-Term(TMT6plex); K3(TMT6plex); K13(TMT6plex)	0	0.758238	7	8.79537	0.654485	7	7.64748	0.718457	7	9.41571	0.760172	7	4.57888	0.789227	7	2.77305	0	7.323e-09	52.57	8.65993e-05	2	2254.23	3.90395	52.7994	1
211		High	sVPPSASHVAPTETFTYEWTVPk	PlainPeptide	0	27	1	1	P00450	N-Term(TMT6plex); K23(TMT6plex)	0	0.51985	24	19.4639	0.566209	24	19.8972	0.512049	24	25.5793	0.581314	24	12.8475	0.609369	24	14.4379	0	2.484e-10	52.27	8.50848e-05	3	2989.59	6.66457	88.9467	0
212		High	gAYPLSIEPIGVR	PlainPeptide	0	12	1	1	P00450	N-Term(TMT6plex)	0	0.875456	7	17.2388	0.868112	7	9.29029	0.875028	7	10.815	0.888887	7	11.5681	0.976238	7	11.6543	0	3.061e-07	52.09	7.5398e-05	3	1600.94	5.71011	85.7889	0
213		High	dIASGLIGPLIIck	PlainPeptide	0	18	1	1	P00450	N-Term(TMT6plex); C13(Carbamidomethyl); K14(TMT6plex)	0	1.24236	16	19.9514	1.02823	16	21.1184	1.27084	16	15.6588	1.05379	16	14.1586	1.04763	16	21.826	0	8.106e-08	51.67	4.52712e-05	2	1928.16	-0.814906	69.3629	0
214		High	mHSMnGFMYGnQPGLTMck	PlainPeptide	0	6	1	1	P00450	N-Term(TMT6plex); N5(Deamidated); N11(Deamidated); C18(Carbamidomethyl); K19(TMT6plex)	0	0.593707	1		0.422576	1		0.456895	1		0.482209	1		0.687789	1		0	5.05e-10	51.6	2.73273e-05	3	2664.23	6.6267	83.4353	0
215		High	mYYSAVDPTk	PlainPeptide	0	18	1	1	P00450	N-Term(TMT6plex); K10(TMT6plex)	0	0.843639	16	32.8007	0.759702	16	28.5839	0.801108	16	26.6853	0.821616	16	22.5442	0.952417	16	26.148	0	0.000193	50.88	0.000121671	3	1632.88	6.7511	70.6816	0
216		High	aEEEHLGILGPQLHADVGDk	PlainPeptide	0	8	1	1	P00450	N-Term(TMT6plex); K20(TMT6plex)	0	0.856585	5	6.63588	0.766952	5	10.1239	0.806841	5	1.32816	0.810404	5	4.04105	0.928712	5	8.86488	0	1.019e-10	50.04	0.000144166	3	2586.4	3.97311	59.1853	0
217		High	dnEDFqESnR	PlainPeptide	0	2	1	1	P00450	N-Term(TMT6plex); N2(Deamidated); Q6(Deamidated); N9(Deamidated)	0	0.709244	1		0.649786	1		0.712558	1		0.812351	1		0.81941	1		0	2.123e-07	49.84	1.03507e-05	2	1485.63	5.11877	36.6316	0
218		High	dDEEFIESNk	PlainPeptide	0	23	1	1	P00450	N-Term(TMT6plex); K10(TMT6plex)	0	0.574674	15	9.71156	0.552628	15	9.64963	0.496104	15	9.35219	0.710153	15	10.6072	0.694102	15	9.28629	0	2.013e-07	48.69	0.000133855	2	1683.86	4.27755	65.8845	0
219		High	nNEGTYYSPNYNPQSR	PlainPeptide	0	116	1	1	P00450	N-Term(TMT6plex); N1(Deamidated)	0	0.898331	38	10.6968	0.839194	38	11.6292	0.806765	38	8.2243	0.914642	38	9.73901	0.950291	38	12.127	0	4.865e-08	47.02	3.47567e-05	2	2133.98	4.94646	43.8454	0
220		High	mFTTAPDQVDkEDEDFQESNk	PlainPeptide	0	9	1	1	P00450	N-Term(TMT6plex); K11(TMT6plex); K21(TMT6plex)	0	0.707794	8	5.7331	0.642144	8	7.80851	0.630078	8	7.97485	0.676461	8	4.28924	0.798859	8	6.74101	0	1.025e-07	46.86	0.000245215	3	3161.57	4.42874	60.6409	1
221		High	aLYLQYTDETFR	PlainPeptide	0	18	1	1	P00450	N-Term(TMT6plex)	0	0.886659	15	15.1916	0.782581	15	15.2718	0.827802	15	12.0322	0.889076	15	15.7881	0.928905	15	8.72673	0	6.82e-07	46.19	0.000355846	2	1748.92	6.34241	88.3088	0
222		High	lISVDTEHSnIYLQNGPDR	PlainPeptide	0	97	1	1	P00450	N-Term(TMT6plex); N10(Deamidated)	0	0.849551	31	11.6377	0.793134	31	13.8213	0.796979	31	15.1658	0.890253	31	15.5029	0.883407	31	7.984	0	2.782e-05	46.04	0.00037084	2	2401.22	0.514557	62.5319	0
223		High	eDEDFQESNk	PlainPeptide	0	19	1	1	P00450	N-Term(TMT6plex); K10(TMT6plex)	0	0.349136	15	33.0754	0.361404	15	22.4201	0.335948	15	32.4886	0.561945	15	12.5861	0.525343	15	11.6096	0	2.928e-06	45.93	0.000185071	2	1698.83	2.86123	50.5816	0
224		High	dNEDFQESNR	PlainPeptide	0	35	1	1	P00450	N-Term(TMT6plex)	0	0.644259	25	13.8658	0.625403	25	12.3041	0.600288	25	22.115	0.757384	25	11.5485	0.721168	25	11.8333	0	9.319e-05	45.65	4.49246e-05	2	1482.67	1.35632	40.8483	0
225		High	kLISVDTEHSNIYLqNGPDR	PlainPeptide	0	11	1	1	P00450	N-Term(TMT6plex); K1(TMT6plex); Q15(Deamidated)	0	0.736908	4	11.9656	0.67501	4	28.4597	0.68652	4	10.3593	0.817624	4	15.372	0.745173	4	26.0622	0	1.457e-09	45.18	0.000423228	4	2758.49	6.2028	74.0222	1
226		High	dIFTGLIGPMk	PlainPeptide	0	12	1	1	P00450	N-Term(TMT6plex); K11(TMT6plex)	0	0.66585	8	6.50577	0.754928	8	16.865	0.748653	8	11.7039	0.818594	8	10.1027	0.864911	8	24.0911	0	7.597e-07	44.66	0.000473642	2	1649.97	0.662863	68.2474	0
227		High	mYYSAVDPTk	PlainPeptide	0	14	1	1	P00450	N-Term(TMT6plex); M1(Oxidation); K10(TMT6plex)	0	0.799384	13	25.9918	0.737287	13	16.4421	0.73536	13	21.6564	0.823023	13	22.4016	0.838275	13	20.4676	0	0.00132	44.61	0.000477396	2	1648.88	7.37163	61.8243	0
228		High	eHEGAIYPDnTTDFQR	Glycopeptide	Glyco	378	1	1	P00450	N-Term(TMT6plex); N10(Deamidated)	0	0.944523	169	20.4172	0.934434	169	22.9405	0.89677	169	22.1541	0.999595	169	21.9009	0.968632	169	18.2507	0	2.287e-06	43.36	0.000205286	3	2123	5.77388	76.5783	0
229		High	vDkDnEDFQESNR	PlainPeptide	0	17	1	1	P00450	N-Term(TMT6plex); K3(TMT6plex); N5(Deamidated)	0	0.781001	15	5.556	0.738833	15	11.412	0.709488	15	9.16253	0.815977	15	8.50566	0.859234	15	7.30702	0	2.446e-05	43.35	0.000397648	2	2055.01	2.40045	40.6897	1
230		High	kAEEEHLGILGPQLHADVGDk	PlainPeptide	0	15	1	1	P00450	N-Term(TMT6plex); K1(TMT6plex); K21(TMT6plex)	0	0.719136	11	26.8127	0.786109	11	15.4303	0.705521	11	15.7117	0.818129	11	7.39837	0.848734	11	16.8322	0	2.938e-10	43.22	0.00034303	4	2943.67	5.55011	56.3373	1
231		High	dNEDFqESNR	PlainPeptide	0	41	1	1	P00450	N-Term(TMT6plex); Q6(Deamidated)	0	0.698536	26	21.662	0.676289	26	14.4628	0.612949	26	16.9826	0.763279	26	10.7633	0.780286	26	18.6217	0	3.241e-06	42.54	5.55866e-05	2	1483.65	2.33789	44.1474	0
232		High	aGLQAFFqVQEcNk	PlainPeptide	0	7	1	1	P00450	N-Term(TMT6plex); Q8(Deamidated); C12(Carbamidomethyl); K14(TMT6plex)	0	1.00586	1		0.926016	1		0.91598	1		1.18538	1		1.18082	1		0	2.129e-05	42.36	0.000981492	3	2099.12	7.84507	97.6256	0
233		High	vDkDNEDFQESNR	PlainPeptide	0	16	1	1	P00450	N-Term(TMT6plex); K3(TMT6plex)	0	0.775221	14	8.37531	0.706307	14	8.46521	0.685179	14	5.69993	0.817475	14	4.08197	0.869615	14	10.5251	0	3.176e-07	42.07	0.00059293	2	2054.01	-2.05214	39.978	1
234		High	iYHSHIDAPk	PlainPeptide	0	10	1	1	P00450	N-Term(TMT6plex); K10(TMT6plex)	0	1.09574	8	12.4764	1.00034	8	8.23029	0.967577	8	10.1574	0.996236	8	3.41506	1.02655	8	14.4051	0	9.451e-06	41.72	0.000713355	2	1638.95	8.33567	49.9485	0
235		High	mHSMnGFMYGNQPGLTmck	PlainPeptide	0	49	1	1	P00450	N-Term(TMT6plex); N5(Deamidated); M17(Oxidation); C18(Carbamidomethyl); K19(TMT6plex)	0	0.501767	6	9.01947	0.449699	6	14.1994	0.428925	6	12.6737	0.511096	6	10.6714	0.625558	6	15.0262	0	7.522e-05	41.48	0.000312934	3	2679.24	4.16186	79.3958	0
236		High	eYTDASFTnR	PlainPeptide	0	8	1	1	P00450	N-Term(TMT6plex); N9(Deamidated)	0	0.890089	7	26.9996	0.763389	7	4.75328	0.851227	7	19.4046	0.879573	7	10.1312	1.02581	7	18.6257	0	1.247e-06	41.07	0.000250121	2	1433.68	4.32065	45.5357	0
237		High	mFTTAPDQVDkEDEDFQESNk	PlainPeptide	0	18	1	1	P00450	N-Term(TMT6plex); M1(Oxidation); K11(TMT6plex); K21(TMT6plex)	0	0.652725	14	7.17888	0.615744	14	10.0163	0.593036	14	7.44954	0.693689	14	3.80397	0.768178	14	5.07604	0	5.422e-06	41.05	0.000851981	3	3177.55	-0.524051	56.43	1
238		High	eYTDASFTNR	PlainPeptide	0	27	1	1	P00450	N-Term(TMT6plex)	0	0.831666	14	14.987	0.754045	14	15.487	0.758094	14	14.8639	0.845863	14	7.10722	0.950135	14	20.9265	0	0.0001745	40.74	0.000316251	3	1432.69	-1.75147	44.5038	0
239		High	mFTTAPDQVDk	PlainPeptide	0	5	1	1	P00450	N-Term(TMT6plex); M1(Oxidation); K11(TMT6plex)	0	0.43978	4	20.0813	0.460767	4	12.8033	0.393915	4	10.4349	0.612618	4	7.99842	0.599185	4	8.86711	0	6.672e-05	39.42	0.00142288	2	1726.91	0.18695	49.547	0
240		High	nNEGTYYSPnYnPQSR	PlainPeptide	0	177	1	1	P00450	N-Term(TMT6plex); N10(Deamidated); N12(Deamidated)	0	0.905521	21	11.5324	0.812249	21	10.0498	0.820176	21	8.59458	0.938763	21	3.88522	0.979645	21	6.14716	0	1.528e-05	39.24	0.000160818	2	2134.95	0.538193	46.1171	0
241		High	fnkNNEGTYYSPNYNPQSR	PlainPeptide	0	6	1	1	P00450	N-Term(TMT6plex); N2(Deamidated); K3(TMT6plex)	0	1.08146	1		0.823382	1		1.00291	1		0.866818	1		1.00024	1		0	1.71e-07	38.73	0.00142676	3	2752.36	7.13829	65.7534	1
242		High	gEFYIGSk	PlainPeptide	0	12	1	1	P00450	N-Term(TMT6plex); K8(TMT6plex)	0	0.943139	9	24.3908	0.71125	9	16.3793	0.834776	9	12.7845	0.79738	9	10.8331	1.0543	9	20.7361	0	0.0008529	38.13	0.00203805	2	1358.78	8.05963	70.6244	0
243		High	dNEDFqESnR	PlainPeptide	0	18	1	1	P00450	N-Term(TMT6plex); Q6(Deamidated); N9(Deamidated)	0	0.688828	10	12.8529	0.639372	10	13.5572	0.643527	10	15.5108	0.723481	10	8.35342	0.765193	10	8.95616	0	0.0004781	38.04	0.000157036	2	1484.64	5.29147	34.8912	0
244		High	eDEDFqESNk	PlainPeptide	0	14	1	1	P00450	N-Term(TMT6plex); Q6(Deamidated); K10(TMT6plex)	0	0.321774	9	4.06802	0.364891	9	8.37085	0.293053	9	14.8181	0.534063	9	5.41987	0.488295	9	3.00453	0	2.753e-06	37.89	0.000812774	2	1699.81	1.49087	42.492	0
245		High	eLHHLqEqnVSnAFLDk	Glycopeptide	Glyco	3	1	1	P00450	N-Term(TMT6plex); Q6(Deamidated); Q8(Deamidated); N9(Deamidated); N12(Deamidated); K17(TMT6plex)	0	1.15278	3	18.2845	1.07178	3	4.11941	1.06091	3	8.19146	1.11258	3	7.85236	1.07292	3	16.0928	0	6.104e-09	37.83	0.00247224	4	2484.28	3.86596	65.238	0
246		High	mHAInGR	PlainPeptide	0	5	1	1	P00450	N-Term(TMT6plex); N5(Deamidated)	0	0.848741	5	10.4537	0.669513	5	4.05573	0.710745	5	14.5414	0.845561	5	8.44818	0.774964	5	5.20846	0	0.002417	37.74	0.000167869	2	1028.55	0.989918	32.1816	0
247		High	aLYLqYTDETFR	PlainPeptide	0	1	1	1	P00450	N-Term(TMT6plex); Q5(Deamidated)	0	0.957742	1		0.731926	1		0.741175	1		0.852069	1		0.903477	1		0	7.246e-07	37.62	0.00236985	2	1749.9	5.77666	89.8786	0
248		High	eYTDASFTnRk	PlainPeptide	0	1	1	1	P00450	N-Term(TMT6plex); N9(Deamidated); K11(TMT6plex)	0	1.1911	1		0.774078	1		1.15749	1		0.908631	1		1.17161	1		0	4.011e-05	37.45	0.00262635	3	1790.94	4.73039	56.6194	1
249		High	gVYSSDVFDIFPGTYqTLEmFPR	PlainPeptide	0	3	1	1	P00450	N-Term(TMT6plex); Q16(Deamidated); M20(Oxidation)	0	0.508097	2	6.63687	1.0239	2	112.071	1.03844	2	99.6655	0.664553	2	9.10397	0.85693	2	36.3196	0	0.0004417	37.39	0.00196069	3	2915.42	7.61114	79.054	0
250		High	eFYLFPTVFDEnESLLLEDNIR	Glycopeptide	Glyco	1	1	1	P00450	N-Term(TMT6plex); N12(Deamidated)	0																0	1.531e-05	37.28	0.00272184	3	2933.49	6.66356	107.199	0
251		High	mFTTAPDqVDkEDEDFQESNk	PlainPeptide	0	5	1	1	P00450	N-Term(TMT6plex); Q8(Deamidated); K11(TMT6plex); K21(TMT6plex)	0	0.901603	3	7.77033	0.731795	3	22.3471	0.822417	3	8.58761	0.906674	3	0.338092	0.837991	3	13.4446	0	1.497e-06	37.23	0.00212889	3	3162.56	7.08837	62.3294	1
252		High	mFTTAPDQVDkEDEDFqESNk	PlainPeptide	0	36	1	1	P00450	M1(Oxidation); N-Term(TMT6plex); K11(TMT6plex); Q17(Deamidated); K21(TMT6plex)	0	0.633259	18	3.86356	0.595761	18	6.93105	0.565189	18	4.63316	0.67469	18	9.36889	0.74102	18	6.56026	0	3.365e-06	36.52	0.00210587	3	3178.54	3.04546	73.557	1
253		High	lISVDTEHSnIYLqnGPDR	PlainPeptide	0	2	1	1	P00450	N-Term(TMT6plex); N10(Deamidated); Q14(Deamidated); N15(Deamidated)	0	0.7233	1		0.827174	1		0.699133	1		0.831645	1		0.863075	1		0	1.7e-07	36.32	0.00282348	3	2403.21	7.94397	64.3788	0
254		High	nnEGTYYSPnYNPqSR	PlainPeptide	0	24	1	1	P00450	N-Term(TMT6plex); N2(Deamidated); N10(Deamidated); Q14(Deamidated)	0	0.952773	3	9.11531	0.80324	3	8.259	0.820231	3	14.7433	0.905476	3	0.79174	1.04302	3	4.82119	0	2.225e-05	36.23	0.000285878	2	2135.94	0.134515	60.354	0
255		High	mFTTAPDqVDkEDEDFqESnk	PlainPeptide	0	2	1	1	P00450	N-Term(TMT6plex); M1(Oxidation); Q8(Deamidated); K11(TMT6plex); Q17(Deamidated); N20(Deamidated); K21(TMT6plex)	0	0.678935	2	9.13203	0.615204	2	2.31477	0.608846	2	9.23284	0.712726	2	8.15898	0.803385	2	5.69814	0	1.204e-07	35.84	0.00168097	3	3180.51	3.38447	59.7456	1
256		High	mFTTAPDQVDkEDEDFqESnk	PlainPeptide	0	27	1	1	P00450	N-Term(TMT6plex); M1(Oxidation); K11(TMT6plex); Q17(Deamidated); N20(Deamidated); K21(TMT6plex)	0	0.639487	11	4.65407	0.604696	11	5.49276	0.573386	11	4.20801	0.695462	11	3.9216	0.760608	11	3.02093	0	1.526e-06	35.59	0.00208424	3	3179.52	-0.643441	59.1992	1
257		High	eLHHLQEqNVSNAFLDk	PlainPeptide	0	193	1	1	P00450	N-Term(TMT6plex); Q8(Deamidated); K17(TMT6plex)	0	0.961048	48	15.4789	0.959312	48	9.40242	0.826903	48	15.8287	0.994431	48	13.2663	0.991326	48	13.9949	0	4.775e-06	34.93	0.00477229	4	2481.31	-0.695924	77.0362	0
258		High	dDEEFIESnk	PlainPeptide	0	5	1	1	P00450	N-Term(TMT6plex); N9(Deamidated); K10(TMT6plex)	0	0.724247	3	23.428	0.816369	3	0.23526	0.88102	3	18.9889	0.828376	3	13.2075	0.803357	3	19.6099	0	9.547e-07	34.88	0.00279575	2	1684.85	8.1107	53.5766	0
259		High	tYcSEPEk	PlainPeptide	0	15	1	1	P00450	N-Term(TMT6plex); C3(Carbamidomethyl); K8(TMT6plex)	0	0.781157	14	6.92644	0.742405	14	14.7734	0.711351	14	8.93956	0.885686	14	2.95509	0.922923	14	5.40938	0	0.001052	32.56	0.00488071	2	1471.76	7.85393	46.4909	0
260		High	mFTTAPDqVDk	PlainPeptide	0	1	1	1	P00450	N-Term(TMT6plex); Q8(Deamidated); K11(TMT6plex)	0	0.420647	1		0.451851	1		0.359086	1		0.643788	1		0.61172	1		0	0.0002287	32.5	0.00739479	2	1711.91	9.33609	74.4506	0
261		High	tYSDHPEk	PlainPeptide	0	3	1	1	P00450	N-Term(TMT6plex); K8(TMT6plex)	0	0.766395	3	11.1498	0.737736	3	7.17203	0.715336	3	5.36993	0.765377	3	2.41954	0.827738	3	5.968	0	0.001946	32.3	0.00827325	2	1434.77	7.18278	37.7818	0
262		High	rQSEDSTFYLGER	PlainPeptide	0	2	1	1	P00450	N-Term(TMT6plex)	0	0.68393	2	75.4685	0.638624	2	68.8717	0.824319	2	73.4523	0.757769	2	70.5757	0.758407	2	67.3773	0	1.873e-06	31.44	0.00681905	3	1816.91	2.13939	56.8573	1
263		High	eDEDFqESnk	PlainPeptide	0	2	1	1	P00450	N-Term(TMT6plex); Q6(Deamidated); N9(Deamidated); K10(TMT6plex)	0	0.426108	1		0.402439	1		0.368681	1		0.638835	1		0.49516	1		0	0.002567	31.37	0.00266252	3	1700.79	-1.21362	44.4266	0
264		High	vDkDnEDFqESnR	PlainPeptide	0	4	1	1	P00450	N-Term(TMT6plex); K3(TMT6plex); N5(Deamidated); Q9(Deamidated); N12(Deamidated)	0	0.780295	4	4.46	0.739865	4	14.8501	0.688066	4	6.09178	0.785644	4	3.00699	0.853727	4	5.12057	0	6.754e-07	30.16	0.00428904	3	2056.98	2.08788	44.5918	1
265		High	aEEEHLGILGPqLHADVGDk	PlainPeptide	0	2	1	1	P00450	N-Term(TMT6plex); Q12(Deamidated); K20(TMT6plex)	0																0	4.407e-07	30.06	0.0154353	4	2587.39	4.03438	63.2823	0
266		High	vnkDDEEFIESNk	PlainPeptide	0	5	1	1	P00450	N-Term(TMT6plex); N2(Deamidated); K3(TMT6plex); K13(TMT6plex)	0	0.776121	3	5.21735	0.666692	3	7.45355	0.74136	3	1.4845	0.825756	3	2.5545	0.904031	3	3.71318	0	3.757e-09	29.94	0.0161719	3	2255.21	4.29904	56.0941	1
267		High	eLHHLqEqNVSNAFLDk	PlainPeptide	0	268	1	1	P00450	N-Term(TMT6plex); Q6(Deamidated); Q8(Deamidated); K17(TMT6plex)	0	1.02668	44	9.3669	0.92598	44	9.35768	0.904073	44	9.55547	0.998985	44	9.8875	1.03872	44	10.5091	0	3.276e-05	29.21	0.021651	4	2482.29	-3.20656	77.3769	0
268		High	qYTDSTFR	PlainPeptide	0	9	1	1	P00450	N-Term(TMT6plex)	0	0.99685	8	10.246	0.848094	8	5.78087	0.849475	8	10.8402	0.965468	8	2.21412	0.932696	8	12.8983	0	0.001551	28.82	0.00538002	2	1246.62	-2.67664	40.247	0
269		High	vDkDnEDFqESNR	PlainPeptide	0	9	1	1	P00450	N-Term(TMT6plex); K3(TMT6plex); N5(Deamidated); Q9(Deamidated)	0	0.794037	8	8.30442	0.781015	8	6.83272	0.755196	8	9.57915	0.815137	8	10.0397	0.903293	8	4.64891	0	5.377e-05	28.72	0.00798945	2	2055.98	-1.5822	43.6921	1
270		High	lISVDTEHSnIYLQnGPDR	PlainPeptide	0	34	1	1	P00450	N-Term(TMT6plex); N10(Deamidated); N15(Deamidated)	0	0.83965	10	22.6073	0.801189	10	12.3276	0.784455	10	9.44109	0.816697	10	12.2863	0.827114	10	11.2451	0	4.015e-05	28.64	0.0194217	3	2402.22	7.79778	80.2972	0
271		High	fnkNnEGTYYSPNYNPQSR	PlainPeptide	0	2	1	1	P00450	N-Term(TMT6plex); N2(Deamidated); K3(TMT6plex); N5(Deamidated)	0																0	0.002207	28.19	0.0134259	3	2753.34	7.19963	66.258	1
272		High	mFTTAPDqVDk	PlainPeptide	0	2	1	1	P00450	N-Term(TMT6plex); M1(Oxidation); Q8(Deamidated); K11(TMT6plex)	0	0.67898	2	21.1427	0.674408	2	13.9787	0.565584	2	18.8434	0.718562	2	16.7039	0.670226	2	8.64158	0	0.001687	27.31	0.0207145	3	1727.89	-1.37935	51.4475	0
273		High	kAEEEHLGILGPqLHADVGDk	PlainPeptide	0	2	1	1	P00450	N-Term(TMT6plex); K1(TMT6plex); Q13(Deamidated); K21(TMT6plex)	0	0.952738	1		0.828704	1		1.23386	1		1.80113	1		1.14936	1		0	0.001485	27.04	0.0166065	5	2944.66	7.57251	76.9483	1
274		High	eLHHLqEQnVSnAFLDk	Glycopeptide	Glyco	38	1	1	P00450	N-Term(TMT6plex); Q6(Deamidated); N9(Deamidated); N12(Deamidated); K17(TMT6plex)	0	0.981942	8	4.12225	0.902327	8	8.09134	0.883952	8	9.86536	0.958649	8	11.6348	1.02661	8	11.6795	0	3.316e-05	27.03	0.0273451	4	2483.28	-2.07758	58.9263	0
275		High	eLHHLQEQNVSNAFLDk	PlainPeptide	0	1	1	1	P00450	N-Term(TMT6plex); K17(TMT6plex)	0																0	4.523e-05	26.83	0.0303975	4	2480.34	3.98215	71.9666	0
276		High	kGSLHAnGR	PlainPeptide	0	1	1	1	P00450	N-Term(TMT6plex); K1(TMT6plex); N7(Deamidated)	0																0	0.001556	26.56	0.0152352	2	1398.83	7.34009	32.0345	1
277		High	gSLHAnGR	PlainPeptide	0	3	1	1	P00450	N-Term(TMT6plex); N6(Deamidated)	0	0.774763	2	3.22226	0.676251	2	6.01787	0.70627	2	7.38456	0.846789	2	0.0232217	0.813429	2	9.36357	0	0.00269	26.29	0.00587408	2	1041.57	3.26339	18.6138	0
278		High	eHEGAIYPDNTTDFQR	PlainPeptide	0	1	1	1	P00450	N-Term(TMT6plex)	0																0	3.984e-07	23.03	0.022647	3	2122.01	0.947812	46.2634	0
279		High	mHSMnGFmYGNQPGLTmck	PlainPeptide	0	9	1	1	P00450	N-Term(TMT6plex); N5(Deamidated); M8(Oxidation); M17(Oxidation); C18(Carbamidomethyl); K19(TMT6plex)	0	0.539807	1		0.426544	1		0.450125	1		0.52972	1		0.763052	1		0	0.0004239	22.92	0.0160809	3	2695.24	6.13704	70.5314	0
280		High	mHSmNGFMYGNQPGLTMck	PlainPeptide	0	1	1	1	P00450	N-Term(TMT6plex); M4(Oxidation); C18(Carbamidomethyl); K19(TMT6plex)	0																0	0.004523	20.62	0.045082	3	2678.24	0.610974	76.2986	0
281		High	mHSMnGFmYGNqPGLTMck	PlainPeptide	0	13	1	1	P00450	N-Term(TMT6plex); N5(Deamidated); M8(Oxidation); Q12(Deamidated); C18(Carbamidomethyl); K19(TMT6plex)	0																0	4.821e-05	19.91	0.0444109	3	2680.23	9.00813	82.5063	0
282		High	yTVNQcR	PlainPeptide	0	9	1	1	P00450	N-Term(TMT6plex); C6(Carbamidomethyl)	0	1.01862	6	23.5394	0.954342	6	13.3654	0.856889	6	22.1052	0.966115	6	7.75687	0.918259	6	11.9477	0.001	0.01076	30.29	0.00355454	2	1169.6	2.56999	30.9452	0
283		High	qYTDSTFR	PlainPeptide	0	2	1	1	P00450	N-Term(TMT6plex); Q1(Deamidated)	0	0.920838	1		0.79893	1		0.686299	1		0.842045	1		0.823016	1		0.001	0.008631	29.74	0.00530848	2	1247.62	6.32124	41.0953	0
284		Medium	mHAInGR	PlainPeptide	0	3	1	1	P00450	N-Term(TMT6plex); M1(Oxidation); N5(Deamidated)	0	0.828904	2	0.394727	0.7072	2	2.72457	0.75774	2	2.17152	0.794131	2	0.0826477	0.830132	2	1.20788	0.01	0.1247	19.66	0.024873	2	1044.55	0.934595	15.2416	0
285		Medium	yTVnQcR	PlainPeptide	0	5	1	1	P00450	N-Term(TMT6plex); N4(Deamidated); C6(Carbamidomethyl)	0	1.26859	1		1.12148	1		1.12442	1		1.19076	1		1.16034	1		0.018	0.229	21.15	0.0211024	2	1170.58	4.85585	30.0651	0
286	P01009	Alpha-1-antitrypsin OS=Homo sapiens GN=SERPINA1 PE=1 SV=3 - [A1AT_HUMAN]	27051.5	Glycoprotein		68.66	1	25	26	1183	3.29407	833	34.882	2.2074	833	27.7186	2.0003	833	28.0334	2.22975	833	29.2403	1.92977	833	27.2219	418	46.707	5.59229
287		A3	Sequence	Type	Glycopeptide?	# PSMs	# Proteins	# Protein Groups	Protein Group Accessions	Modifications	ΔCn	126/131	126/131 Count	126/131 Variability [%]	127/131	127/131 Count	127/131 Variability [%]	128/131	128/131 Count	128/131 Variability [%]	129/131	129/131 Count	129/131 Variability [%]	130/131	130/131 Count	130/131 Variability [%]	q-Value	PEP	IonScore	Exp Value	Charge	MH+ [Da]	ΔM [ppm]	RT [min]	# Missed Cleavages
288		High	vFSnGADLSGVTEEAPLk	PlainPeptide	0	87	1	1	P01009	N-Term(TMT6plex); N4(Deamidated); K18(TMT6plex)	0	3.58356	69	41.5185	2.28196	69	27.6328	2.07707	69	33.2485	2.33122	69	26.3293	2.02323	69	28.1159	0	1.026e-14	100.73	1.35667e-09	2	2293.25	6.53616	90.075	0
289		High	lQHLENELTHDIITk	PlainPeptide	0	48	1	1	P01009	N-Term(TMT6plex); K15(TMT6plex)	0	5.49972	31	32.8501	3.08649	31	27.1119	3.03931	31	28.3564	3.16033	31	23.7104	2.80241	31	28.3616	0	2.915e-13	84.04	4.43764e-08	2	2262.3	5.31931	93.6547	0
290		High	tLNQPDSQLQLTTGNGLFLSEGLk	PlainPeptide	0	5	1	1	P01009	N-Term(TMT6plex); K24(TMT6plex)	0	4.29998	5	27.306	2.5461	5	12.8845	2.11845	5	17.6662	2.34316	5	11.9498	2.11367	5	15.6758	0	1.43e-10	83.2	5.26493e-08	2	3032.66	-1.73993	99.9524	0
291		High	yLGnATAIFFLPDEGk	Glycopeptide	Glyco	27	1	1	P01009	N-Term(TMT6plex); N4(Deamidated); K16(TMT6plex)	0	4.0591	23	108.212	2.69055	23	76.0077	2.38515	23	102.589	2.62734	23	85.549	2.5303	23	80.9444	0	2.34e-12	81.29	1.24827e-07	2	2215.22	8.46562	69.8606	0
292		High	dTEEEDFHVDQVTTVk	PlainPeptide	0	266	1	1	P01009	N-Term(TMT6plex); K16(TMT6plex)	0	2.98621	234	26.6373	2.2119	234	22.3684	1.89381	234	21.6891	2.31728	234	25.8884	1.88893	234	22.1044	0	2.526e-09	79.09	1.84349e-07	2	2350.2	5.8824	70.4867	0
293		High	vFSNGADLSGVTEEAPLk	PlainPeptide	0	11	1	1	P01009	N-Term(TMT6plex); K18(TMT6plex)	0	2.82251	6	69.2842	2.07407	6	24.6882	1.823	6	54.2614	1.85883	6	43.6752	1.67601	6	56.5588	0	2.07e-11	73.32	7.10019e-07	3	2292.26	5.41793	88.7001	0
294		High	dTEEEDFHVDqVTTVk	PlainPeptide	0	15	1	1	P01009	N-Term(TMT6plex); Q11(Deamidated); K16(TMT6plex)	0	1.91347	5	23.8879	1.40244	5	7.61064	1.28752	5	18.9963	1.45497	5	35.9895	1.24452	5	9.72653	0	2.192e-08	69.8	1.41886e-06	3	2351.19	8.80454	55.2624	0
295		High	sVLGQLGITk	PlainPeptide	0	117	1	1	P01009	N-Term(TMT6plex); K10(TMT6plex)	0	3.15238	84	35.3901	2.01988	84	24.6297	1.88171	84	25.0428	1.97831	84	27.7351	1.79754	84	20.0901	0	1.257e-07	63.17	1.61453e-06	2	1473.94	2.11393	62.1068	0
296		High	lSITGTYDLk	PlainPeptide	0	35	1	1	P01009	N-Term(TMT6plex); K10(TMT6plex)	0	4.10449	29	17.8422	2.54316	29	11.3247	2.41374	29	15.9243	2.45429	29	21.9967	2.01233	29	20.5851	0	1.923e-07	60.48	7.96875e-06	2	1568.94	8.22426	84.5657	0
297		High	lQHLEnELTHDIITk	PlainPeptide	0	37	1	1	P01009	N-Term(TMT6plex); N6(Deamidated); K15(TMT6plex)	0	3.82192	19	29.9195	2.20296	19	30.8559	2.37954	19	27.0799	2.20217	19	40.228	2.12358	19	18.5817	0	2.972e-08	59.95	1.38586e-05	4	2263.28	5.19406	92.7656	0
298		High	tLNQPDSQLqLTTGnGLFLSEGLk	PlainPeptide	0	33	1	1	P01009	N-Term(TMT6plex); Q10(Deamidated); N15(Deamidated); K24(TMT6plex)	0	5.69858	2	1.20399	2.81364	2	0.385291	3.13445	2	6.14023	2.65562	2	12.5024	2.47725	2	3.00717	0	2.687e-05	57.97	1.65173e-05	5	3034.66	9.60683	100.081	0
299		High	lqHLEnELTHDIITk	PlainPeptide	0	3	1	1	P01009	N-Term(TMT6plex); Q2(Deamidated); N6(Deamidated); K15(TMT6plex)	0	4.38208	2	37.1234	2.4616	2	33.0739	2.70361	2	20.1353	2.77148	2	36.1423	2.28417	2	28.9811	0	1.217e-09	57.75	2.6609e-05	4	2264.26	2.43913	65.572	0
300		High	gTEAAGAMFLEAIPMSIPPEVk	PlainPeptide	0	8	1	1	P01009	N-Term(TMT6plex); K22(TMT6plex)	0	5.11075	7	47.8267	2.742	7	42.8377	3.60465	7	53.0373	2.23744	7	14.284	2.47014	7	14.8737	0	2.834e-10	57.3	2.60692e-05	3	2717.48	4.06944	104.967	0
301		High	lYHSEAFTVNFGDTEEAk	PlainPeptide	0	29	1	1	P01009	N-Term(TMT6plex); K18(TMT6plex)	0	3.34986	23	49.352	2.20692	23	34.4553	2.01564	23	37.2582	2.0915	23	34.5357	1.87028	23	40.6817	0	9.475e-09	55.83	3.866e-05	3	2516.28	4.08096	85.5873	0
302		High	lYHSEAFTVnFGDTEEAk	PlainPeptide	0	8	1	1	P01009	N-Term(TMT6plex); N10(Deamidated); K18(TMT6plex)	0	3.51568	4	21.2876	2.18538	4	13.5308	2.30619	4	16.2645	2.18532	4	15.1761	1.90404	4	13.6833	0	3.143e-08	55.28	3.94323e-05	3	2517.27	5.67677	83.7067	0
303		High	iTPNLAEFAFSLYR	PlainPeptide	0	16	1	1	P01009	N-Term(TMT6plex)	0	2.68073	16	46.714	1.7023	16	48.9485	1.56521	16	17.6107	1.66593	16	22.3737	1.76276	16	55.0736	0	3.808e-08	51.59	8.63315e-05	3	1871.02	-2.21284	72.9986	0
304		High	sVLGqLGITk	PlainPeptide	0	9	1	1	P01009	N-Term(TMT6plex); Q5(Deamidated); K10(TMT6plex)	0	3.29053	4	28.653	2.41972	4	18.1941	1.85111	4	28.6683	2.32385	4	11.8654	1.63937	4	48.0273	0	7.891e-06	51.38	4.43946e-05	3	1474.93	0.58808	90.7493	0
305		High	aVLTIDEk	PlainPeptide	0	38	1	1	P01009	N-Term(TMT6plex); K8(TMT6plex)	0	3.55503	26	26.2343	2.25454	26	21.2347	2.10473	26	20.6921	2.26178	26	22.1354	1.92144	26	21.2276	0	0.0004843	48.79	0.000159877	2	1346.84	8.64899	68.1825	0
306		High	tDTSHHDQDHPTFNk	PlainPeptide	0	9	1	1	P01009	N-Term(TMT6plex); K15(TMT6plex)	0	1.60666	9	32.3167	1.2468	9	27.3674	1.08864	9	18.938	1.31698	9	17.4361	1.12684	9	9.50742	0	3.613e-07	48	0.000170376	4	2238.1	2.23155	34.2717	0
307		High	aDTHDEILEGLNFnLTEIPEAQIHEGFQELLR	Glycopeptide	Glyco	6	1	1	P01009	N-Term(TMT6plex); N14(Deamidated)	0	2.40576	2	118.845	1.76743	2	41.4878	1.32481	2	97.6192	1.87193	2	44.8134	1.76	2	83.2819	0	1.307e-11	47.6	0.000205929	4	3921.98	1.71407	105.603	0
308		High	qInDYVEk	PlainPeptide	0	46	1	1	P01009	N-Term(TMT6plex); N3(Deamidated); K8(TMT6plex)	0	3.56279	29	17.8182	2.26597	29	17.0346	2.16963	29	19.2186	2.2422	29	16.2358	1.97258	29	17.9978	0	0.0002257	47.16	0.000271156	2	1467.81	1.78503	64.2013	0
309		High	gTEAAGAMFLEAIPmSIPPEVk	PlainPeptide	0	6	1	1	P01009	N-Term(TMT6plex); M15(Oxidation); K22(TMT6plex)	0	3.02338	2	40.3963	2.73386	2	32.5691	2.1094	2	17.0176	2.0471	2	16.0736	2.29341	2	27.9914	0	2.647e-09	47.12	0.000313453	4	2733.47	3.02056	102.17	0
310		High	lYHSEAFTVNFGDTEEAkk	PlainPeptide	0	2	1	1	P01009	N-Term(TMT6plex); K18(TMT6plex); K19(TMT6plex)	0	7.56744	2	11.5345	3.84807	2	14.792	4.64196	2	12.1318	3.31644	2	4.28396	3.32061	2	22.1217	0	4.098e-08	46.35	0.000356879	3	2873.55	8.51266	81.1449	1
311		High	qINDYVEk	PlainPeptide	0	29	1	1	P01009	N-Term(TMT6plex); K8(TMT6plex)	0	3.67416	17	31.3623	2.4124	17	21.0828	2.28235	17	24.2678	2.22422	17	20.611	2.01412	17	23.6806	0	4.604e-05	42.83	0.000685371	2	1466.83	4.03809	51.9077	0
312		High	lGMFNIQHck	PlainPeptide	0	14	1	1	P01009	N-Term(TMT6plex); C9(Carbamidomethyl); K10(TMT6plex)	0	4.31801	7	7.87829	2.44611	7	16.5024	2.3101	7	8.72662	2.44393	7	6.49465	2.23839	7	5.52529	0	2.737e-06	42.61	0.000786777	2	1705.93	-0.577755	50.0468	0
313		High	yLGNATAIFFLPDEGk	PlainPeptide	0	2	1	1	P01009	N-Term(TMT6plex); K16(TMT6plex)	0	1.76125	2	19.485	1.37746	2	11.5144	1.34777	2	3.04673	1.43789	2	21.3311	1.33682	2	4.04044	0	6.984e-08	41.98	0.000846216	3	2214.22	1.32729	70.9169	0
314		High	kLYHSEAFTVNFGDTEEAk	PlainPeptide	0	1	1	1	P01009	N-Term(TMT6plex); K1(TMT6plex); K19(TMT6plex)	0	3.77985	1		1.72457	1		1.90195	1		1.64998	1		1.90655	1		0	3.998e-07	41.51	0.00103476	3	2873.53	1.75825	78.4901	1
315		High	iTPnLAEFAFSLYR	PlainPeptide	0	3	1	1	P01009	N-Term(TMT6plex); N4(Deamidated)	0	1.24467	1		1.11306	1		1.03494	1		1.13392	1		1.06591	1		0	8.961e-07	37.97	0.00198687	2	1872.01	1.63893	73.6217	0
316		High	fLEnEDR	PlainPeptide	0	23	1	1	P01009	N-Term(TMT6plex); N4(Deamidated)	0	3.36487	18	16.9039	2.14208	18	16.0863	2.10865	18	10.7571	2.19693	18	10.3972	2.02206	18	14.4232	0	0.003033	37.71	0.00080481	2	1152.58	2.80108	47.4515	0
317		High	kqInDYVEk	PlainPeptide	0	1	1	1	P01009	N-Term(TMT6plex); K1(TMT6plex); Q2(Deamidated); N4(Deamidated); K9(TMT6plex)	0																0	4.28e-06	37.61	0.00243599	3	1826.06	4.21559	48.5073	1
318		High	fLENEDR	PlainPeptide	0	64	1	1	P01009	N-Term(TMT6plex)	0	3.24062	59	23.8896	2.19253	59	17.5267	1.92466	59	20.5974	2.19486	59	16.2468	1.81291	59	20.8239	0	0.001387	36.97	0.00149677	2	1151.6	5.67175	47.8561	0
319		High	qInDYVEk	PlainPeptide	0	10	1	1	P01009	N-Term(TMT6plex); Q1(Deamidated); N3(Deamidated); K8(TMT6plex)	0	3.01452	4	13.0714	1.89558	4	9.99784	1.85938	4	15.7661	1.8798	4	9.41185	1.68793	4	10.7737	0	0.002589	36.54	0.00292802	2	1468.79	0.781616	54.6721	0
320		High	kQINDYVEk	PlainPeptide	0	2	1	1	P01009	N-Term(TMT6plex); K1(TMT6plex); K9(TMT6plex)	0	3.11527	2	23.9198	1.73587	2	13.8667	1.77903	2	1.1819	1.84789	2	2.76576	1.75904	2	0.39525	0	5.101e-05	36.07	0.00197738	2	1824.1	6.87879	62.6678	1
321		High	fLEnEDRR	PlainPeptide	0	1	1	1	P01009	N-Term(TMT6plex); N4(Deamidated)	0																0	0.0003959	34.08	0.00361528	3	1308.68	4.98682	41.3748	1
322		High	lSSWVLLmk	PlainPeptide	0	1	1	1	P01009	N-Term(TMT6plex); M8(Oxidation); K9(TMT6plex)	0	5.17999	1		3.17544	1		2.98394	1		3.23897	1		2.3336	1		0	0.003444	33.95	0.00535614	2	1550.94	2.71322	66.5244	0
323		High	tDTSHHDqDHPTFNk	PlainPeptide	0	7	1	1	P01009	N-Term(TMT6plex); Q8(Deamidated); K15(TMT6plex)	0	2.11894	4	9.30714	1.38558	4	16.0956	1.17467	4	4.88041	1.31793	4	11.336	1.09491	4	4.4103	0	0.001108	33.54	0.00362922	5	2239.08	0.953801	48.2793	0
324		High	lGmFNIQHck	PlainPeptide	0	14	1	1	P01009	N-Term(TMT6plex); M3(Oxidation); C9(Carbamidomethyl); K10(TMT6plex)	0	3.63823	11	37.8897	2.36048	11	15.677	2.17567	11	16.6509	2.29765	11	21.7168	2.22694	11	29.8213	0	9.454e-05	32.58	0.00839158	3	1721.92	0.77783	67.3585	0
325		High	kQInDYVEk	PlainPeptide	0	4	1	1	P01009	N-Term(TMT6plex); K1(TMT6plex); N4(Deamidated); K9(TMT6plex)	0	3.31688	4	19.6707	1.76942	4	12.7248	1.95773	4	9.88657	1.83845	4	9.11715	1.9731	4	16.1871	0	7.42e-05	31.86	0.00700501	3	1825.07	3.92083	45.693	1
326		High	tDTSHHDqDHPTFnk	PlainPeptide	0	3	1	1	P01009	N-Term(TMT6plex); Q8(Deamidated); N14(Deamidated); K15(TMT6plex)	0	2.02711	2	9.64668	1.4191	2	4.57334	1.18443	2	7.19063	1.34304	2	5.22429	1.02472	2	21.7076	0	5.05e-06	31.53	0.00453482	4	2240.07	4.72987	35.9403	0
327		High	gTEAAGAmFLEAIPmSIPPEVk	PlainPeptide	0	1	1	1	P01009	N-Term(TMT6plex); M8(Oxidation); M15(Oxidation); K22(TMT6plex)	0	1.56411	1		1.1627	1		1.19681	1		1.39085	1		1.29938	1		0	1.309e-07	31.47	0.0104789	3	2749.45	-0.448212	68.4975	0
328		High	lVDkFLEDVk	PlainPeptide	0	1	1	1	P01009	N-Term(TMT6plex); K4(TMT6plex); K10(TMT6plex)	0	3.14262	1		1.5211	1		2.14425	1		2.78429	1		2.25397	1		0	8.553e-06	31.29	0.00323213	2	1893.17	1.00639	99.0187	1
329		High	aDTHDEILEGLNFnLTEIPEAqIHEGFQELLR	Glycopeptide	Glyco	10	1	1	P01009	N-Term(TMT6plex); N14(Deamidated); Q22(Deamidated)	0																0	0.0005656	30.64	0.0103989	5	3922.99	7.97837	105.242	0
330		High	lGMFnIQHck	PlainPeptide	0	8	1	1	P01009	N-Term(TMT6plex); N5(Deamidated); C9(Carbamidomethyl); K10(TMT6plex)	0	3.05088	3	10.4569	2.06711	3	0.242281	1.94449	3	9.39028	2.00269	3	6.5151	1.98609	3	25.9977	0	0.003156	30.06	0.0144983	3	1706.92	2.12805	80.6127	0
331		High	fLENEDRR	PlainPeptide	0	3	1	1	P01009	N-Term(TMT6plex)	0	12.5993	2	413.524	6.1269	2	257.768	9.05941	2	307.949	3.23856	2	177.097	5.13853	2	361.366	0	0.004495	27.7	0.0177466	3	1307.69	2.12566	40.5791	1
332		High	tLNQPDSQLQLTTGnGLFLSEGLk	PlainPeptide	0	61	1	1	P01009	N-Term(TMT6plex); N15(Deamidated); K24(TMT6plex)	0	5.58857	16	83.4142	2.90189	16	84.5799	3.18119	16	82.4274	2.67025	16	73.8077	2.43483	16	85.7385	0	0.0006733	26.43	0.0243435	3	3033.67	5.23523	107.671	0
333		High	sPLFMGk	PlainPeptide	0	6	1	1	P01009	N-Term(TMT6plex); K7(TMT6plex)	0	3.90961	6	25.7135	2.11698	6	19.7973	2.3862	6	19.6274	2.29427	6	26.6853	1.9602	6	9.56432	0.001	0.0109	30.31	0.00526076	2	1237.75	6.9257	75.012	0
334		High	vVNPTQk	PlainPeptide	0	31	2	2	P01009;P20848	N-Term(TMT6plex); K7(TMT6plex)	0	3.23098	22	21.1403	2.08051	22	18.8629	2.01864	22	24.2662	2.07553	22	16.0083	1.91643	22	23.3364	0.001	0.01182	27.63	0.00491864	2	1243.78	2.87684	41.4186	0
335		High	sASLHLPk	PlainPeptide	0	11	1	1	P01009	N-Term(TMT6plex); K8(TMT6plex)	0	1.75543	11	27.9015	1.30417	11	17.4191	1.1784	11	26.2206	1.32893	11	13.0419	1.20488	11	15.1153	0.001	0.01152	23.64	0.0216257	3	1310.83	7.07744	60.6522	0
336		High	lGmFnIQHck	PlainPeptide	0	1	1	1	P01009	N-Term(TMT6plex); M3(Oxidation); N5(Deamidated); C9(Carbamidomethyl); K10(TMT6plex)	0	3.05034	1		1.6885	1		1.84321	1		1.67423	1		1.6802	1		0.002	0.01493	27.71	0.0247373	3	1722.92	7.14977	71.0488	0
337		High	vVNPTqk	PlainPeptide	0	3	2	2	P01009;P20848	N-Term(TMT6plex); Q6(Deamidated); K7(TMT6plex)	0	3.1694	2	42.7329	2.13054	2	50.011	2.0777	2	53.0517	2.00057	2	37.5292	1.67749	2	28.4751	0.002	0.02063	22.06	0.0385826	2	1244.76	-3.01526	42.7358	0
338		High	vVnPTqk	PlainPeptide	0	2	2	2	P01009;P20848	N-Term(TMT6plex); N3(Deamidated); Q6(Deamidated); K7(TMT6plex)	0	2.82844	1		1.71785	1		1.72451	1		1.69079	1		1.61751	1		0.006	0.06524	31.23	0.00693087	2	1245.75	2.37077	43.3032	0
339		Medium	fLEDVkk	PlainPeptide	0	1	1	1	P01009	N-Term(TMT6plex); K6(TMT6plex); K7(TMT6plex)	0	7.05635	1		2.65203	1		4.005	1		2.35592	1		3.44489	1		0.013	0.1635	22.69	0.0223382	2	1566	7.76233	73.6499	1
340		Low	sPLFmGk	PlainPeptide	0	4	1	1	P01009	N-Term(TMT6plex); M5(Oxidation); K7(TMT6plex)	0																0.105	0.8082	24.87	0.0167806	2	1253.73	-3.12736	68.9404	0
341	P01023	Alpha-2-macroglobulin OS=Homo sapiens GN=A2M PE=1 SV=3 - [A2MG_HUMAN]	25422.6	Glycoprotein		56.38	2	53	61	1610	1.70715	754	26.4418	1.60536	754	22.4708	1.33672	754	22.9076	1.23173	754	17.57	1.33973	754	19.8063	1474	163.188	6.45557
342		A3	Sequence	Type	Glycopeptide?	# PSMs	# Proteins	# Protein Groups	Protein Group Accessions	Modifications	ΔCn	126/131	126/131 Count	126/131 Variability [%]	127/131	127/131 Count	127/131 Variability [%]	128/131	128/131 Count	128/131 Variability [%]	129/131	129/131 Count	129/131 Variability [%]	130/131	130/131 Count	130/131 Variability [%]	q-Value	PEP	IonScore	Exp Value	Charge	MH+ [Da]	ΔM [ppm]	RT [min]	# Missed Cleavages
343		High	qQNAQGGFSSTQDTVVALHALSk	PlainPeptide	0	9	1	1	P01023	N-Term(TMT6plex); K23(TMT6plex)	0	1.84508	5	36.1163	1.63883	5	18.2304	1.30888	5	12.3595	1.21081	5	19.1727	1.21022	5	41.2249	0	1.66692e-17	98.66	2.14428e-09	3	2845.53	3.50818	64.553	0
344		High	sLGNVnFTVSAEALESQELcGTEVPSVPEHGR	Glycopeptide	Glyco	3	1	1	P01023	N-Term(TMT6plex); N6(Deamidated); C20(Carbamidomethyl)	0	0.948385	1		0.897475	1		0.900521	1		0.878184	1		0.67926	1		0	3.834e-14	87.66	1.91106e-08	3	3643.79	4.35022	67.276	0
345		High	sLFTDLEAEnDVLHcVAFAVPk	PlainPeptide	0	2	1	1	P01023	N-Term(TMT6plex); N10(Deamidated); C15(Carbamidomethyl); K22(TMT6plex)	0	2.11883	2	12.9223	1.65677	2	30.3443	1.55961	2	23.6856	1.09607	2	32.5402	1.70037	2	8.3091	0	1.595e-13	87.4	2.77504e-08	3	2934.55	6.80411	102.774	0
346		High	gcVLLSYLnETVTVSASLESVR	Glycopeptide	Glyco	1	1	1	P01023	N-Term(TMT6plex); C2(Carbamidomethyl); N9(Deamidated)	0	1.03173	1		1.08337	1		0.813761	1		0.986367	1		0.989626	1		0	7.715e-12	86.93	3.03139e-08	3	2627.38	1.50835	71.2789	0
347		High	qQNAQGGFSSTqDTVVALHALSk	PlainPeptide	0	25	1	1	P01023	N-Term(TMT6plex); Q12(Deamidated); K23(TMT6plex)	0	2.07706	4	15.6371	1.90402	4	25.4423	1.6177	4	14.097	1.39221	4	8.28496	1.59372	4	15.6135	0	2.176e-12	84.33	5.90364e-08	3	2846.52	6.20612	86.8244	0
348		High	sLFTDLEAENDVLHcVAFAVPk	PlainPeptide	0	3	1	1	P01023	N-Term(TMT6plex); C15(Carbamidomethyl); K22(TMT6plex)	0	2.17135	2	1.96801	2.09401	2	2.19757	1.62703	2	0.494287	1.20231	2	12.8176	1.59743	2	9.45915	0	4.375e-14	80.4	1.4729e-07	3	2933.55	1.5658	104.343	0
349		High	vSVQLEASPAFLAVPVEk	PlainPeptide	0	8	1	1	P01023	N-Term(TMT6plex); K18(TMT6plex)	0	1.86356	7	6.11638	1.82079	7	17.7957	1.45572	7	11.5584	1.3591	7	3.06422	1.49506	7	10.4011	0	3.251e-10	77.49	1.09616e-07	2	2342.38	1.63667	100.143	0
350		High	aAQVTIQSSGTFSSk	PlainPeptide	0	31	1	1	P01023	N-Term(TMT6plex); K15(TMT6plex)	0	1.82241	26	25.814	1.62501	26	20.5631	1.41345	26	21.1862	1.33073	26	13.893	1.37786	26	19.9694	0	7.287e-08	73.28	7.28336e-07	2	1970.09	-2.44824	41.1022	0
351		High	fqVDnnnR	PlainPeptide	0	7	1	1	P01023	N-Term(TMT6plex); Q2(Deamidated); N5(Deamidated); N6(Deamidated); N7(Deamidated)	0	1.7557	2	1.37939	1.69717	2	2.51942	1.3699	2	0.70574	1.23731	2	3.29736	1.38134	2	5.86869	0	9.023e-06	72.48	1.3276e-07	2	1239.57	2.97216	43.9499	0
352		High	mcPQLQQYEMHGPEGLR	PlainPeptide	0	5	1	1	P01023	N-Term(TMT6plex); M1(Oxidation); C2(Carbamidomethyl)	0	1.1796	4	2.97727	1.23397	4	18.544	1.06933	4	4.72976	1.15884	4	19.4796	1.1482	4	18.3019	0	1.143e-08	72	4.10122e-07	3	2319.1	3.3065	69.4206	0
353		High	dMYSFLEDMGLk	PlainPeptide	0	8	1	1	P01023	N-Term(TMT6plex); K12(TMT6plex)	0	1.28071	6	10.1128	1.37604	6	18.1143	1.00698	6	19.4662	1.05009	6	19.5168	1.08996	6	6.63143	0	2.685e-11	71.85	7.34772e-07	2	1906.97	-1.54956	73.1828	0
354		High	eTTFNSLLcPSGGEVSEELSLk	PlainPeptide	0	8	1	1	P01023	N-Term(TMT6plex); C9(Carbamidomethyl); K22(TMT6plex)	0	1.63313	8	11.5307	1.52118	8	22.4007	1.26243	8	18.6102	1.13672	8	10.5647	1.25636	8	11.1355	0	4.156e-10	71.76	1.0869e-06	2	2855.48	2.71209	99.9457	0
355		High	hnVYInGITYTPVSSTNEk	PlainPeptide	0	10	1	1	P01023	N-Term(TMT6plex); N2(Deamidated); N6(Deamidated); K19(TMT6plex)	0	1.5152	3	16.2363	1.40231	3	14.2456	1.12724	3	10.8354	1.22602	3	10.6336	1.25785	3	12.5374	0	4.718e-11	71.39	1.10005e-06	3	2597.36	5.77356	73.6369	0
356		High	hNVYINGITYTPVSSTNEk	PlainPeptide	0	3	1	1	P01023	N-Term(TMT6plex); K19(TMT6plex)	0	1.46396	2	115.317	1.12817	2	21.7852	1.12565	2	163.989	0.909093	2	88.5653	1.04347	2	157.86	0	1.864e-10	71.1	1.22259e-06	3	2595.4	7.89998	71.6742	0
357		High	eTTFnSLLcPSGGEVSEELSLk	PlainPeptide	0	6	1	1	P01023	N-Term(TMT6plex); N5(Deamidated); C9(Carbamidomethyl); K22(TMT6plex)	0	1.82182	6	10.3253	1.64761	6	23.6741	1.3728	6	18.4582	1.21745	6	16.9106	1.52248	6	6.83873	0	6.832e-09	69.73	1.68667e-06	3	2856.47	4.43467	98.9608	0
358		High	iAQWQSFQLEGGLk	PlainPeptide	0	16	1	1	P01023	N-Term(TMT6plex); K14(TMT6plex)	0	1.5701	15	31.3913	1.54191	15	22.2768	1.28521	15	19.996	1.23746	15	19.468	1.23644	15	26.2222	0	6.134e-08	68.41	2.02617e-06	3	2063.17	-0.0959231	64.569	0
359		High	fSGQLNSHGcFYQQVk	PlainPeptide	0	7	1	1	P01023	N-Term(TMT6plex); C10(Carbamidomethyl); K16(TMT6plex)	0	1.73095	5	21.0792	1.54824	5	29.0465	1.11548	5	25.6221	1.09606	5	11.0744	1.11361	5	18.8049	0	3.37e-09	67.89	2.51147e-06	3	2358.22	5.10629	73.7213	0
360		High	vYDYYETDEFAIAEYNAPcSk	PlainPeptide	0	5	1	1	P01023	N-Term(TMT6plex); C19(Carbamidomethyl); K21(TMT6plex)	0	2.11949	4	18.1025	1.91904	4	15.898	1.58131	4	23.8089	1.40451	4	25.7121	1.61453	4	15.5864	0	7.657e-12	65.49	2.23166e-06	3	3006.43	5.95905	97.4356	0
361		High	lHTEAQIQEEGTVVELTGR	PlainPeptide	0	19	1	1	P01023	N-Term(TMT6plex)	0	1.29049	14	30.0801	1.23782	14	27.258	1.18771	14	27.5531	1.09806	14	25.9526	1.18534	14	25.0755	0	6.887e-11	65.47	4.81027e-06	3	2339.26	7.25322	75.3743	0
362		High	qFSFPLSSEPFQGSYk	PlainPeptide	0	9	1	1	P01023	N-Term(TMT6plex); K16(TMT6plex)	0	1.72833	5	16.3185	1.58612	5	6.78957	1.50521	5	10.7972	1.24705	5	18.8686	1.42295	5	5.81822	0	1.985e-09	65.3	4.47108e-06	3	2307.22	4.89209	98.5543	0
363		High	nEDSLVFVQTDk	PlainPeptide	0	32	1	1	P01023	N-Term(TMT6plex); K12(TMT6plex)	0	2.21814	25	17.1628	1.96707	25	20.1824	1.84133	25	18.0669	1.52378	25	13.2038	1.6353	25	14.9395	0	2.838e-08	63.91	6.90954e-06	2	1853.01	-0.165465	62.7817	0
364		High	eEFPFALGVQTLPQTcDEPk	PlainPeptide	0	4	1	1	P01023	N-Term(TMT6plex); C16(Carbamidomethyl); K20(TMT6plex)	0	1.13412	4	5.43206	1.05644	4	11.3131	0.89742	4	11.1405	1.0179	4	12.2616	0.995416	4	6.52012	0	2.29e-11	63.3	6.712e-06	3	2764.45	8.01986	99.8922	0
365		High	sSGSLLnnAIk	PlainPeptide	0	14	2	2	P01023;P20742	N-Term(TMT6plex); N7(Deamidated); N8(Deamidated); K11(TMT6plex)	0	1.70226	10	21.1999	1.5843	10	8.81196	1.32334	10	18.0919	1.27191	10	9.1043	1.27249	10	16.7254	0	2.634e-08	63.2	8.08885e-06	2	1563.91	5.62272	70.0721	0
366		High	hNVYInGITYTPVSSTNEk	PlainPeptide	0	22	1	1	P01023	N-Term(TMT6plex); N6(Deamidated); K19(TMT6plex)	0	1.41057	13	31.5797	1.37705	13	14.2051	1.12048	13	18.1757	1.13697	13	15.4425	1.1145	13	10.926	0	2.055e-09	62.7	9.39806e-06	3	2596.39	7.96474	75.3667	0
367		High	dLTGFPGPLnDqDnEDcInR	PlainPeptide	0	6	1	1	P01023	N-Term(TMT6plex); N10(Deamidated); Q12(Deamidated); N14(Deamidated); C17(Carbamidomethyl); N19(Deamidated)	0	1.79073	5	19.4782	1.57128	5	18.438	1.31002	5	6.45042	1.21895	5	7.88732	1.43759	5	14.8156	0	2.395e-09	62.65	1.54826e-06	3	2523.12	5.1816	66.9077	0
368		High	sSSNEEVMFLTVQVk	PlainPeptide	0	6	1	1	P01023	N-Term(TMT6plex); K15(TMT6plex)	0	1.69678	6	43.7201	1.77267	6	36.7414	1.55349	6	30.8558	1.42678	6	6.57806	1.51949	6	13.0574	0	6.985e-09	62.11	1.00581e-05	2	2156.17	2.43474	93.8703	0
369		High	mcPQLqqYEMHGPEGLR	PlainPeptide	0	3	1	1	P01023	N-Term(TMT6plex); C2(Carbamidomethyl); Q6(Deamidated); Q7(Deamidated)	0	0.933492	1		1.0286	1		0.834644	1		0.643402	1		1.08151	1		0	7.68e-10	62.02	2.29241e-06	3	2305.08	6.70133	79.1606	0
370		High	iAQWQSFqLEGGLk	PlainPeptide	0	5	1	1	P01023	N-Term(TMT6plex); Q8(Deamidated); K14(TMT6plex)	0	2.05034	2	11.9248	1.94629	2	0.511887	1.5925	2	3.2585	1.38879	2	9.98083	1.55221	2	6.31476	0	1.179e-08	61.81	1.01513e-05	2	2064.16	2.98232	99.2055	0
371		High	sSGSLLNNAIk	PlainPeptide	0	17	2	2	P01023;P20742	N-Term(TMT6plex); K11(TMT6plex)	0	1.68451	13	31.887	1.74574	13	8.52034	1.25242	13	27.5004	1.30284	13	23.5651	1.28208	13	23.783	0	1.898e-07	61.62	8.43599e-06	2	1561.94	7.82731	70.6148	0
372		High	sASNmAIVDVk	PlainPeptide	0	13	1	1	P01023	N-Term(TMT6plex); M5(Oxidation); K11(TMT6plex)	0	1.39957	7	15.976	1.36465	7	12.576	1.20544	7	9.30438	1.04912	7	15.4204	1.22359	7	27.5442	0	5.23e-06	61.55	1.03227e-05	2	1608.92	8.61417	58.1938	0
373		High	nEDSLVFVqTDk	PlainPeptide	0	23	1	1	P01023	N-Term(TMT6plex); Q9(Deamidated); K12(TMT6plex)	0	2.26063	17	14.9938	1.88319	17	19.8299	1.68123	17	13.7072	1.43493	17	18.9441	1.51801	17	16.8799	0	3.928e-08	61.44	1.1377e-05	2	1854	3.91292	81.1716	0
374		High	vTGEGcVYLQTSLk	PlainPeptide	0	26	1	1	P01023	N-Term(TMT6plex); C6(Carbamidomethyl); K14(TMT6plex)	0	1.87712	18	19.1821	1.91175	18	16.7122	1.45704	18	17.9173	1.31251	18	10.3858	1.44795	18	19.6761	0	6.728e-09	60.94	1.27652e-05	2	2013.12	4.6279	80.6189	0
375		High	nALFcLESAWk	PlainPeptide	0	20	1	1	P01023	N-Term(TMT6plex); C5(Carbamidomethyl); K11(TMT6plex)	0	1.81497	12	21.5958	1.74205	12	16.5516	1.33359	12	25.4165	1.35258	12	5.80868	1.3867	12	21.4786	0	6.597e-09	60.59	1.2789e-05	2	1796.97	-1.58077	69.0234	0
376		High	tAQEGDHGSHVYTk	PlainPeptide	0	15	1	1	P01023	N-Term(TMT6plex); K14(TMT6plex)	0	1.60255	10	18.6597	1.58542	10	19.487	1.16985	10	27.2741	1.1268	10	16.1546	1.26135	10	26.1884	0	2.226e-08	58.61	1.68708e-05	3	1988.03	2.68237	31.4161	0
377		High	tAqEGDHGSHVYTk	PlainPeptide	0	6	1	1	P01023	N-Term(TMT6plex); Q3(Deamidated); K14(TMT6plex)	0	1.90115	3	2.14085	1.79546	3	18.6954	1.32092	3	5.95463	1.23255	3	18.3112	1.40148	3	5.34689	0	1.453e-07	58.36	1.44423e-05	4	1989.01	2.27173	32.0849	0
378		High	nQGNTWLTAFVLk	PlainPeptide	0	2	2	2	P01023;P20742	N-Term(TMT6plex); K13(TMT6plex)	0	2.31911	2	14.0722	1.84481	2	16.2903	1.64295	2	10.4678	1.36826	2	17.3554	1.56103	2	9.36533	0	5.909e-08	58.07	2.26135e-05	2	1950.12	0.38593	70.3536	0
379		High	tEHPFTVEEFVLPk	PlainPeptide	0	5	1	1	P01023	N-Term(TMT6plex); K14(TMT6plex)	0	1.77394	5	2.4159	1.80414	5	6.58079	1.28109	5	8.67184	1.24532	5	8.40819	1.33168	5	1.61881	0	7.378e-10	57.99	2.43048e-05	2	2131.19	3.93916	93.8058	0
380		High	lLIYAVLPTGDVIGDSAk	PlainPeptide	0	4	1	1	P01023	N-Term(TMT6plex); K18(TMT6plex)	0	1.4228	3	355.697	1.45498	3	31.4189	1.26826	3	77.4607	1.13967	3	42.1823	1.20099	3	68.8	0	9.057e-09	57.5	9.78054e-06	3	2303.38	7.243	70.0329	0
381		High	qTVSWAVTPk	PlainPeptide	0	12	1	1	P01023	N-Term(TMT6plex); K10(TMT6plex)	0	1.89738	11	28.1689	1.90103	11	11.7264	1.6866	11	21.2701	1.45523	11	18.3766	1.48348	11	26.7273	0	1.548e-06	57.22	2.4752e-05	2	1574.93	0.785472	45.8046	0
382		High	ySDASDcHGEDSQAFcEk	PlainPeptide	0	7	1	1	P01023	N-Term(TMT6plex); C7(Carbamidomethyl); C16(Carbamidomethyl); K18(TMT6plex)	0	1.13842	6	25.8454	1.2398	6	12.4859	0.851815	6	6.18279	1.01276	6	6.1926	0.939331	6	19.161	0	1.014e-10	57.06	3.64059e-06	3	2564.12	6.38968	43.1708	0
383		High	qFSFPLSSEPFqGSYk	PlainPeptide	0	4	1	1	P01023	N-Term(TMT6plex); Q12(Deamidated); K16(TMT6plex)	0	1.57776	3	19.5322	1.56815	3	2.65867	1.25578	3	7.02413	1.17303	3	7.40878	1.22531	3	7.19792	0	1.424e-07	55.59	4.36171e-05	2	2308.19	0.741199	99.2742	0
384		High	yDVEncLANk	PlainPeptide	0	43	1	1	P01023	N-Term(TMT6plex); N5(Deamidated); C6(Carbamidomethyl); K10(TMT6plex)	0	1.66184	34	17.2947	1.49287	34	15.567	1.29326	34	13.704	1.20884	34	13.8153	1.34009	34	13.7361	0	8.644e-08	55.13	2.9923e-05	2	1684.87	3.22146	57.7805	0
385		High	sSGSLLnNAIk	PlainPeptide	0	65	2	2	P01023;P20742	N-Term(TMT6plex); N7(Deamidated); K11(TMT6plex)	0	1.76059	24	18.8591	1.66486	24	13.7124	1.4452	24	14.2127	1.28139	24	10.09	1.39069	24	18.2082	0	1.92e-07	54.85	4.35363e-05	2	1562.91	-0.851743	60.1132	0
386		High	yDVENcLANk	PlainPeptide	0	21	1	1	P01023	N-Term(TMT6plex); C6(Carbamidomethyl); K10(TMT6plex)	0	1.78314	11	12.894	1.63277	11	12.0314	1.32189	11	9.20042	1.22619	11	6.74929	1.332	11	13.309	0	1.109e-07	54.63	3.92559e-05	2	1683.89	5.40241	70.2022	0
387		High	lHTEAqIQEEGTVVELTGR	PlainPeptide	0	4	1	1	P01023	N-Term(TMT6plex); Q6(Deamidated)	0	0.833862	1		1.10231	1		0.615074	1		0.836887	1		0.983027	1		0	1.383e-08	54.16	6.4271e-05	3	2340.24	6.85588	78.0307	0
388		High	lLLQQVSLPELPGEYSMk	PlainPeptide	0	5	1	1	P01023	N-Term(TMT6plex); K18(TMT6plex)	0	1.79939	4	21.0719	1.79545	4	35.1563	1.62295	4	26.4255	1.19835	4	10.3961	1.37974	4	27.3344	0	2.956e-08	53.38	5.0971e-05	3	2503.42	-0.283992	71.0155	0
389		High	sASNMAIVDVk	PlainPeptide	0	17	1	1	P01023	N-Term(TMT6plex); K11(TMT6plex)	0	1.76411	12	18.7982	1.65269	12	17.6023	1.37118	12	15.2252	1.2028	12	10.5296	1.39671	12	13.7027	0	1.046e-07	52.23	9.21554e-05	2	1592.92	9.56996	70.224	0
390		High	lVHVEEPHTETVR	PlainPeptide	0	13	1	1	P01023	N-Term(TMT6plex)	0	1.38421	8	19.9544	1.49002	8	16.8578	1.15635	8	24.1302	1.20209	8	12.2423	1.22742	8	8.90061	0	2.9e-09	51.6	0.000115536	3	1774.97	4.79475	51.5179	0
391		High	aVDQSVLLMkPDAELSASSVYNLLPEk	PlainPeptide	0	3	1	1	P01023	N-Term(TMT6plex); K10(TMT6plex); K27(TMT6plex)	0	1.51068	3	4.24777	1.533	3	13.0248	1.22563	3	8.69798	1.05399	3	13.5793	1.17623	3	0.942394	0	2.027e-10	51.35	3.29771e-05	4	3605.03	4.12554	102.306	0
392		High	eQAPHcIcAnGR	PlainPeptide	0	7	1	1	P01023	N-Term(TMT6plex); C6(Carbamidomethyl); C8(Carbamidomethyl); N10(Deamidated)	0	1.37264	6	24.4721	1.293	6	20.5433	1.13761	6	4.78495	1.26193	6	16.4365	1.29096	6	23.3014	0	1.188e-05	50.79	3.1263e-05	2	1642.77	6.66065	30.4732	0
393		High	dMYSFLEDmGLk	PlainPeptide	0	7	1	1	P01023	N-Term(TMT6plex); M9(Oxidation); K12(TMT6plex)	0	1.26471	7	12.2683	1.29181	7	11.5239	0.991049	7	5.61515	0.847269	7	5.70471	1.08756	7	10.8368	0	1.949e-05	49.68	0.000127023	3	1922.98	6.55995	97.9985	0
394		High	qTVSWAVTPk	PlainPeptide	0	2	1	1	P01023	N-Term(TMT6plex); Q1(Deamidated); K10(TMT6plex)	0	1.9936	2	4.05593	1.66998	2	2.12934	1.48904	2	4.04103	1.23292	2	0.18402	1.37552	2	5.54342	0	6.807e-06	49.57	0.00016782	2	1575.92	6.28002	74.6089	0
395		High	lLLqQVSLPELPGEYSmk	PlainPeptide	0	2	1	1	P01023	N-Term(TMT6plex); Q4(Deamidated); M17(Oxidation); K18(TMT6plex)	0	1.21381	1		1.1574	1		1.2206	1		0.937225	1		1.07032	1		0	1.136e-05	48.68	0.000168043	3	2520.41	2.21692	102.837	0
396		High	aAQVTIqSSGTFSSk	PlainPeptide	0	1	1	1	P01023	N-Term(TMT6plex); Q7(Deamidated); K15(TMT6plex)	0	1.31805	1		1.10842	1		1.20295	1		1.08851	1		1.20118	1		0	3.979e-06	48.36	0.000224657	3	1971.09	4.01425	69.673	0
397		High	mcPQLQQYEMHGPEGLR	PlainPeptide	0	4	1	1	P01023	N-Term(TMT6plex); C2(Carbamidomethyl)	0	1.07415	3	21.2635	1.10948	3	0.0640688	0.866511	3	6.89364	0.989278	3	6.11	0.876731	3	2.33982	0	2.795e-10	48.23	0.000102965	3	2303.11	7.82636	76.3601	0
398		High	fqVDnnNR	PlainPeptide	0	48	1	1	P01023	N-Term(TMT6plex); Q2(Deamidated); N5(Deamidated); N6(Deamidated)	0	1.97294	17	16.4904	1.71348	17	11.833	1.47699	17	12.9609	1.29231	17	6.93161	1.43529	17	17.0399	0	0.002696	47.67	6.58356e-05	2	1238.59	0.31933	42.4554	0
399		High	nQGnTWLTAFVLk	PlainPeptide	0	19	2	2	P01023;P20742	N-Term(TMT6plex); N4(Deamidated); K13(TMT6plex)	0	2.40931	6	10.1659	1.7767	6	30.4079	1.6212	6	20.8033	1.22722	6	26.2123	1.70844	6	15.1768	0	9.134e-05	46.94	0.000318626	3	1951.11	0.468995	71.0258	0
400		High	lLLQQVSLPELPGEYSmk	PlainPeptide	0	1	1	1	P01023	N-Term(TMT6plex); M17(Oxidation); K18(TMT6plex)	0	1.52683	1		1.28942	1		1.14465	1		1.1175	1		1.20671	1		0	1.996e-07	46.85	0.000233388	3	2519.42	0.839775	69.6396	0
401		High	aTVLnYLPk	PlainPeptide	0	11	2	2	P01023;P20742	N-Term(TMT6plex); N5(Deamidated); K9(TMT6plex)	0	1.99102	7	6.15557	1.7489	7	2.82633	1.59425	7	8.51702	1.35022	7	7.50023	1.59444	7	6.93407	0	5.52e-05	46.71	0.000227169	2	1477.91	4.08274	80.3173	0
402		High	sSSnEEVMFLTVQVk	PlainPeptide	0	1	1	1	P01023	N-Term(TMT6plex); N4(Deamidated); K15(TMT6plex)	0	1.49361	1		1.56622	1		1.27956	1		1.0848	1		1.26291	1		0	2.048e-05	45.15	0.000478095	2	2157.16	5.31629	95.2084	0
403		High	lPPnVVEESAR	PlainPeptide	0	10	1	1	P01023	N-Term(TMT6plex); N4(Deamidated)	0	1.27166	8	5.4207	1.32163	8	18.5347	1.14688	8	13.3778	1.18688	8	11.0411	1.1905	8	20.878	0	0.0001054	45.03	0.000345456	2	1440.8	7.7662	66.7966	0
404		High	ySDASDcHGEDSqAFcEk	PlainPeptide	0	4	1	1	P01023	N-Term(TMT6plex); C7(Carbamidomethyl); Q13(Deamidated); C16(Carbamidomethyl); K18(TMT6plex)	0	1.24806	1		1.31834	1		0.835406	1		1.00505	1		0.991666	1		0	1.089e-08	44.71	3.37264e-05	3	2565.1	1.53037	46.2455	0
405		High	fSGqLnSHGcFYQQVk	PlainPeptide	0	5	1	1	P01023	N-Term(TMT6plex); Q4(Deamidated); N6(Deamidated); C10(Carbamidomethyl); K16(TMT6plex)	0	2.1811	1		1.85002	1		1.70068	1		1.49377	1		1.7173	1		0	1.891e-06	44.34	0.000460161	3	2360.19	8.35429	78.1035	0
406		High	aIGYLNTGYQR	PlainPeptide	0	10	1	1	P01023	N-Term(TMT6plex)	0	2.07366	7	20.8997	1.64501	7	18.8939	1.42717	7	23.9557	1.21406	7	16.5232	1.37723	7	23.7464	0	0.0004817	44.3	0.000449558	3	1484.82	6.3843	67.6749	0
407		High	aIGYLnTGYQR	PlainPeptide	0	4	1	1	P01023	N-Term(TMT6plex); N6(Deamidated)	0	1.5158	2	14.42	1.47758	2	3.96044	1.26251	2	1.39854	1.18902	2	3.65655	1.22877	2	4.44097	0	8.065e-07	44.16	0.000464286	2	1485.8	9.87595	70.0368	0
408		High	mcPQLQQYEmHGPEGLR	PlainPeptide	0	4	1	1	P01023	N-Term(TMT6plex); M1(Oxidation); C2(Carbamidomethyl); M10(Oxidation)	0	1.08433	3	20.8363	1.16168	3	1.28421	0.977623	3	4.08905	1.0211	3	30.8379	1.05494	3	2.37394	0	0.0001196	44.1	0.000227591	3	2335.09	1.20096	51.7426	0
409		High	sLnEEAVk	PlainPeptide	0	6	1	1	P01023	N-Term(TMT6plex); N3(Deamidated); K8(TMT6plex)	0	1.50335	5	5.13727	1.39721	5	3.91688	1.15473	5	15.5796	1.18994	5	5.11937	1.23621	5	8.28567	0	0.0009881	43.5	0.00107427	2	1348.78	7.63736	45.6331	0
410		High	sLNEEAVk	PlainPeptide	0	13	1	1	P01023	N-Term(TMT6plex); K8(TMT6plex)	0	1.68629	11	8.34382	1.52543	11	14.893	1.24794	11	12.1536	1.14914	11	8.83468	1.25129	11	8.97753	0	0.0002958	43.38	0.000941356	2	1347.8	6.83316	53.4253	0
411		High	lPPNVVEESAR	PlainPeptide	0	41	1	1	P01023	N-Term(TMT6plex)	0	1.39039	31	22.348	1.31951	31	29.4354	1.15637	31	20.2675	1.09894	31	13.4352	1.18284	31	22.0812	0	0.0001305	43.03	0.000639592	2	1439.82	7.09827	65.2323	0
412		High	fEVQVTVPk	PlainPeptide	0	16	1	1	P01023	N-Term(TMT6plex); K9(TMT6plex)	0	1.68108	10	16.7771	1.6613	10	8.46948	1.33427	10	8.00345	1.29388	10	5.67316	1.39133	10	7.10107	0	5.127e-05	42.79	0.000633851	2	1504.92	6.8965	82.9588	0
413		High	vGFYESDVMGR	PlainPeptide	0	4	1	1	P01023	N-Term(TMT6plex)	0	1.67944	2	4.6451	1.54219	2	15.5865	1.29064	2	7.72162	1.11932	2	6.43618	1.29961	2	8.85176	0	6.978e-07	42.71	0.000324157	2	1488.75	6.98837	75.9934	0
414		High	aTVLNYLPk	PlainPeptide	0	9	2	2	P01023;P20742	N-Term(TMT6plex); K9(TMT6plex)	0	1.78823	5	4.50366	1.80899	5	10.3862	1.38675	5	4.6188	1.32537	5	7.84792	1.5045	5	10.4965	0	0.0002921	42.62	0.000470434	2	1476.92	3.42913	88.8053	0
415		High	dTVIkPLLVEPEGLEk	PlainPeptide	0	8	1	1	P01023	N-Term(TMT6plex); K5(TMT6plex); K16(TMT6plex)	0	1.76007	8	6.08365	1.67185	8	3.92967	1.34447	8	10.3376	1.2237	8	6.62858	1.39384	8	3.5313	0	4.916e-05	42.54	6.40764e-05	2	2467.51	5.5139	92.0279	0
416		High	vTAAPQSVcALR	PlainPeptide	0	8	1	1	P01023	N-Term(TMT6plex); C9(Carbamidomethyl)	0	2.36553	4	14.5122	2.10596	4	9.41732	1.88863	4	4.12897	1.5287	4	9.85605	1.69413	4	3.45561	0	0.0001094	42.48	0.000700522	3	1501.83	-2.68041	49.1442	0
417		High	sSSNEEVmFLTVQVk	PlainPeptide	0	5	1	1	P01023	N-Term(TMT6plex); M8(Oxidation); K15(TMT6plex)	0	1.80273	4	17.2241	1.84964	4	18.4427	1.65047	4	20.275	1.39957	4	7.92665	1.46991	4	11.3963	0	7.496e-05	41.94	0.000908423	2	2172.18	5.99411	85.9601	0
418		High	fqVDnNNR	PlainPeptide	0	86	1	1	P01023	N-Term(TMT6plex); Q2(Deamidated); N5(Deamidated)	0	1.97653	24	20.9939	1.70479	24	17.1533	1.46083	24	17.841	1.31696	24	10.5994	1.44716	24	10.5494	0	0.002978	41.74	0.000321545	2	1237.6	-1.64728	40.6508	0
419		High	aFQPFFVELTmPYSVIR	PlainPeptide	0	1	2	2	P01023;P20742	N-Term(TMT6plex); M11(Oxidation)	0	2.00609	1		1.00787	1		1.65698	1		1.06758	1		1.60942	1		0	2.717e-06	41.37	0.00112701	3	2290.22	1.32	73.8426	0
420		High	hYDGSYSTFGER	PlainPeptide	0	5	1	1	P01023	N-Term(TMT6plex)	0	1.09007	4	19.7735	1.22071	4	23.192	0.853245	4	29.8119	0.93611	4	15.5726	0.837886	4	9.99508	0	7.148e-07	40.83	0.000206509	3	1647.77	4.19272	42.9532	0
421		High	gHFSISIPVk	PlainPeptide	0	3	1	1	P01023	N-Term(TMT6plex); K10(TMT6plex)	0	1.578	1		1.48045	1		1.13642	1		1.10061	1		1.19246	1		0	4.37e-06	40.67	0.000479941	3	1542.94	-0.537096	50.7738	0
422		High	yDVEncLAnk	PlainPeptide	0	6	1	1	P01023	N-Term(TMT6plex); N5(Deamidated); C6(Carbamidomethyl); N9(Deamidated); K10(TMT6plex)	0	1.50183	4	8.164	1.42286	4	5.50696	1.23618	4	13.9767	1.18207	4	11.8277	1.32593	4	6.83386	0	1.507e-06	40.53	0.000787753	2	1685.85	2.27399	59.5644	0
423		High	tGTHGLLVk	PlainPeptide	0	6	1	1	P01023	N-Term(TMT6plex); K9(TMT6plex)	0	2.12746	6	19.6134	1.79146	6	12.6355	1.47976	6	16.3267	1.32731	6	7.60253	1.34706	6	24.5554	0	9.298e-05	39.96	0.000247267	2	1383.88	8.31965	56.0589	0
424		High	mcPqLQQYEMHGPEGLR	PlainPeptide	0	5	1	1	P01023	N-Term(TMT6plex); C2(Carbamidomethyl); Q4(Deamidated)	0	0.966326	1		0.924922	1		0.960824	1		0.877878	1		1.13335	1		0	5.471e-06	39.94	0.000522164	3	2304.09	6.23051	80.1643	0
425		High	yNILPEkEEFPFALGVQTLPQTcDEPk	PlainPeptide	0	2	1	1	P01023	N-Term(TMT6plex); K7(TMT6plex); C23(Carbamidomethyl); K27(TMT6plex)	0	2.1676	2	12.0156	2.00958	2	14.3583	1.65673	2	4.2304	1.35828	2	9.51825	1.593	2	5.09268	0	3.463e-10	39.92	0.000779222	3	3851.07	3.29066	101.697	1
426		High	nALFcLESAWk	PlainPeptide	0	3	1	1	P01023	N-Term(TMT6plex); N1(Deamidated); C5(Carbamidomethyl); K11(TMT6plex)	0	2.29697	3	5.36606	1.87824	3	7.92765	1.55775	3	7.57374	1.28058	3	0.0559543	1.60132	3	0.71484	0	6.173e-05	39.2	0.00144873	3	1797.98	7.77788	101.941	0
427		High	sASnmAIVDVk	PlainPeptide	0	4	1	1	P01023	N-Term(TMT6plex); N4(Deamidated); M5(Oxidation); K11(TMT6plex)	0	1.34487	4	7.83817	1.34333	4	14.7445	1.12119	4	11.5221	1.06878	4	6.20602	1.17619	4	7.34324	0	0.00131	38.85	0.00218932	2	1609.9	4.88903	48.8734	0
428		High	eqAPHcIcAnGR	PlainPeptide	0	2	1	1	P01023	N-Term(TMT6plex); Q2(Deamidated); C6(Carbamidomethyl); C8(Carbamidomethyl); N10(Deamidated)	0	1.13279	1		1.20233	1		0.891036	1		1.11416	1		1.26339	1		0	4.168e-06	38.85	0.000306244	3	1643.75	3.63646	39.1946	0
429		High	fEVqVTVPk	PlainPeptide	0	3	1	1	P01023	N-Term(TMT6plex); Q4(Deamidated); K9(TMT6plex)	0	1.73831	2	2.34321	1.61635	2	3.6891	1.28032	2	7.78466	1.2193	2	8.82096	1.28343	2	4.71597	0	6.701e-05	38.25	0.00190022	2	1505.91	6.80614	83.5544	0
430		High	qGIPFFGqVR	PlainPeptide	0	2	1	1	P01023	N-Term(TMT6plex); Q8(Deamidated)	0	1.68994	1		1.51918	1		1.38644	1		1.25878	1		1.3405	1		0	7.581e-05	38.11	0.00239514	2	1378.78	9.91932	91.282	0
431		High	mcPQLqQYEMHGPEGLR	PlainPeptide	0	3	1	1	P01023	M1(Oxidation); N-Term(TMT6plex); C2(Carbamidomethyl); Q6(Deamidated)	0																0	3.106e-05	37.34	0.00107011	3	2320.09	5.9064	70.574	0
432		High	vSVqLEASPAFLAVPVEk	PlainPeptide	0	1	1	1	P01023	N-Term(TMT6plex); Q4(Deamidated); K18(TMT6plex)	0	1.50978	1		1.31012	1		1.209	1		1.17459	1		1.18012	1		0	8.562e-08	37.25	0.00114903	3	2343.38	7.69584	100.744	0
433		High	vGFYESDVmGR	PlainPeptide	0	4	1	1	P01023	N-Term(TMT6plex); M9(Oxidation)	0	1.35927	3	11.1913	1.33338	3	5.6165	1.14965	3	3.94017	1.08384	3	9.35542	1.13042	3	0.0936849	0	0.0003237	36.67	0.000904168	2	1504.74	5.91273	65.6416	0
434		High	dLkPAIVk	PlainPeptide	0	4	1	1	P01023	N-Term(TMT6plex); K3(TMT6plex); K8(TMT6plex)	0	1.97236	4	38.3861	1.7242	4	18.1974	1.52329	4	41.3227	1.26683	4	10.1684	1.56301	4	38.4317	0	7.384e-05	36.31	0.000385908	2	1571.05	2.01832	67.0194	0
435		High	kYSDASDcHGEDSQAFcEk	PlainPeptide	0	1	1	1	P01023	N-Term(TMT6plex); K1(TMT6plex); C8(Carbamidomethyl); C17(Carbamidomethyl); K19(TMT6plex)	0	1.16264	1		1.21432	1		0.898724	1		0.958372	1		1.04505	1		0	7.263e-09	36.22	0.00204158	4	2921.38	5.1552	54.072	1
436		High	dLTGFPGPLnDqDNEDcInR	PlainPeptide	0	66	1	1	P01023	N-Term(TMT6plex); N10(Deamidated); Q12(Deamidated); C17(Carbamidomethyl); N19(Deamidated)	0	1.8048	11	32.7601	1.67008	11	14.8655	1.3702	11	10.7319	1.21355	11	17.1812	1.43359	11	39.1568	0	0.0001359	35.34	0.000935729	3	2522.14	8.88903	87.7313	0
437		High	dLTGFPGPLNDqDnEDcINR	PlainPeptide	0	271	1	1	P01023	N-Term(TMT6plex); Q12(Deamidated); N14(Deamidated); C17(Carbamidomethyl)	0	1.65618	39	28.3931	1.62401	39	29.7047	1.26594	39	23.1197	1.20094	39	20.6011	1.35877	39	27.3033	0	0.0003243	35.3	0.00119524	3	2521.14	2.93991	80.7957	0
438		High	aGAFcLSEDAGLGISSTASLR	PlainPeptide	0	4	2	2	P01023;P20742	N-Term(TMT6plex); C5(Carbamidomethyl)	0	0.9724	2	30.358	1.58223	2	14.6861	1.00662	2	61.8053	1.61175	2	35.8299	1.0868	2	62.1662	0	1.202e-05	33.74	0.00606529	3	2312.18	1.72574	61.2928	0
439		High	vTGEGcVYLqTSLk	PlainPeptide	0	1	1	1	P01023	N-Term(TMT6plex); C6(Carbamidomethyl); Q10(Deamidated); K14(TMT6plex)	0	1.86563	1		1.69232	1		1.47162	1		1.28681	1		1.44301	1		0	2.267e-06	33.22	0.00678914	2	2014.11	9.41003	51.2043	0
440		High	qGIPFFGQVR	PlainPeptide	0	3	1	1	P01023	N-Term(TMT6plex)	0	2.33537	1		2.14167	1		1.51929	1		1.53534	1		1.60464	1		0	0.001211	32.32	0.0114004	2	1377.79	2.22362	88.4439	0
441		High	vVSMDENFHPLNELIPLVYIQDPk	PlainPeptide	0	2	1	1	P01023	N-Term(TMT6plex); K24(TMT6plex)	0	1.34783	2	15.2806	1.21807	2	10.6548	1.06137	2	12.701	0.971336	2	16.3574	1.01025	2	18.1924	0	4.449e-06	32.23	0.0062534	3	3268.77	0.0578405	72.3595	0
442		High	fQVDnNNR	PlainPeptide	0	40	1	1	P01023	N-Term(TMT6plex); N5(Deamidated)	0	1.9974	17	11.2781	1.74503	17	11.1349	1.51356	17	12.4811	1.31756	17	12.6632	1.36675	17	14.0706	0	0.002236	32.1	0.00440865	2	1236.62	0.923778	50.3763	0
443		High	fQVDNNNR	PlainPeptide	0	7	1	1	P01023	N-Term(TMT6plex)	0	2.02307	4	4.89272	1.91204	4	5.26422	1.51036	4	7.96538	1.35927	4	10.0123	1.39357	4	5.02511	0	0.001793	32.02	0.00511868	2	1235.63	-0.25515	47.1127	0
444		High	dmYSFLEDmGLk	PlainPeptide	0	4	1	1	P01023	N-Term(TMT6plex); M2(Oxidation); M9(Oxidation); K12(TMT6plex)	0	1.18815	4	2.23725	1.15131	4	4.03938	0.876066	4	2.9087	0.930335	4	4.55168	1.01726	4	3.47427	0	0.0007813	30.72	0.00775213	3	1938.96	-1.38534	55.3876	0
445		High	sASnMAIVDVk	PlainPeptide	0	2	1	1	P01023	N-Term(TMT6plex); N4(Deamidated); K11(TMT6plex)	0	1.36645	1		1.29474	1		1.20875	1		1.06662	1		1.17603	1		0	0.0001814	30.37	0.0141882	3	1593.9	4.68793	74.2692	0
446		High	lLLqqVSLPELPGEYSMk	PlainPeptide	0	1	1	1	P01023	N-Term(TMT6plex); Q4(Deamidated); Q5(Deamidated); K18(TMT6plex)	0	2.08961	1		1.51442	1		1.53932	1		1.13878	1		1.3045	1		0	3.491e-06	30.07	0.0123985	3	2505.41	5.55721	71.8248	0
447		High	nEDSLVFVqTDk	PlainPeptide	0	1	1	1	P01023	N-Term(TMT6plex); N1(Deamidated); Q9(Deamidated); K12(TMT6plex)	0																0	0.00207	29.08	0.0186628	3	1854.98	5.21584	83.0369	0
448		High	vVSMDENFHPLNELIPLVYIqDPk	PlainPeptide	0	2	1	1	P01023	N-Term(TMT6plex); Q21(Deamidated); K24(TMT6plex)	0																0	3.051e-06	28.7	0.0153782	3	3269.75	0.503616	105.26	0
449		High	aIGYLnTGYqR	PlainPeptide	0	1	1	1	P01023	N-Term(TMT6plex); N6(Deamidated); Q10(Deamidated)	0																0	0.0002825	27.81	0.0147364	2	1486.78	2.06476	56.0102	0
450		High	vVSmDENFHPLNELIPLVYIQDPk	PlainPeptide	0	2	1	1	P01023	N-Term(TMT6plex); M4(Oxidation); K24(TMT6plex)	0	1.52237	2	5.57198	1.49809	2	9.578	1.13762	2	8.08627	1.06244	2	1.05742	1.05931	2	0.72382	0	5.401e-09	27.71	0.0195696	3	3284.77	1.4198	103.382	0
451		High	aVDQSVLLMkPDAELSASSVYnLLPEk	PlainPeptide	0	1	1	1	P01023	N-Term(TMT6plex); K10(TMT6plex); N22(Deamidated); K27(TMT6plex)	0	1.40399	1		1.37933	1		1.18144	1		1.08145	1		1.04625	1		0	8.183e-09	26.95	0.0134221	4	3606	0.0263298	102.748	0
452		High	kDTVIkPLLVEPEGLEk	PlainPeptide	0	2	1	1	P01023	N-Term(TMT6plex); K1(TMT6plex); K6(TMT6plex); K17(TMT6plex)	0																0	5.352e-07	26.22	0.00238215	4	2824.77	5.42354	87.8382	1
453		High	fSGQLnSHGcFYQQVk	PlainPeptide	0	7	1	1	P01023	N-Term(TMT6plex); N6(Deamidated); C10(Carbamidomethyl); K16(TMT6plex)	0	2.2765	3	14.6618	1.85993	3	1.78046	1.62369	3	14.2691	1.3149	3	1.00558	1.64352	3	16.5696	0	1.737e-05	26.21	0.0337458	3	2359.2	4.79065	59.3761	0
454		High	dLTGFPGPLNDQDnEDcINR	PlainPeptide	0	169	1	1	P01023	N-Term(TMT6plex); N14(Deamidated); C17(Carbamidomethyl)	0	1.37897	34	25.9619	1.37606	34	30.0818	1.18963	34	19.4026	1.12135	34	16.0203	1.26652	34	18.6981	0	0.0001717	24.72	0.0165271	3	2520.16	5.26891	85.7523	0
455		High	vTAAPqSVcALR	PlainPeptide	0	1	1	1	P01023	N-Term(TMT6plex); Q6(Deamidated); C9(Carbamidomethyl)	0	1.54005	1		1.4052	1		1.42044	1		1.25283	1		1.35157	1		0	0.0006221	23.79	0.0484683	2	1502.83	7.62103	62.8833	0
456		High	sIYkPGQTVk	PlainPeptide	0	1	1	1	P01023	N-Term(TMT6plex); K4(TMT6plex); K10(TMT6plex)	0	1.72147	1		2.47604	1		1.29161	1		1.44307	1		1.07161	1		0	0.002618	23.23	0.0206771	2	1808.13	1.55733	59.1111	0
457		High	sDIAPVAR	PlainPeptide	0	3	1	1	P01023	N-Term(TMT6plex)	0	2.32195	1		2.03293	1		1.81287	1		1.67536	1		1.52508	1		0	0.004228	21.12	0.0328389	2	1057.62	2.11124	42.2442	0
458		High	mcPQLQqYEmHGPEGLR	PlainPeptide	0	3	1	1	P01023	N-Term(TMT6plex); M1(Oxidation); C2(Carbamidomethyl); Q7(Deamidated); M10(Oxidation)	0																0.001	0.01051	40.85	0.000423455	3	2336.08	5.35159	53.6384	0
459		High	yGAATFTR	PlainPeptide	0	4	2	2	P01023;P20742	N-Term(TMT6plex)	0	2.05784	2	28.2586	1.90832	2	28.7219	1.6549	2	26.208	1.32006	2	21.2477	1.30643	2	23.4494	0.001	0.006651	28.91	0.00661923	2	1115.61	4.88676	52.837	0
460		High	qSSEITR	PlainPeptide	0	2	1	1	P01023	N-Term(TMT6plex); Q1(Deamidated)	0	2.24456	2	47.0459	2.12434	2	34.8128	1.65305	2	50.1856	1.40055	2	21.1081	1.57267	2	23.9211	0.002	0.02265	31.83	0.00259177	2	1050.57	2.68629	29.784	0
461		High	gEAFTLk	PlainPeptide	0	5	1	1	P01023	N-Term(TMT6plex); K7(TMT6plex)	0	1.97116	3	19.0906	1.77578	3	9.20542	1.51558	3	6.84619	1.24796	3	11.6405	1.49044	3	10.2529	0.002	0.01531	27.9	0.00819014	3	1223.75	4.28039	69.4148	0
462		High	gVPIPNk	PlainPeptide	0	5	2	2	P01023;P20742	N-Term(TMT6plex); K7(TMT6plex)	0	1.63446	3	21.4003	1.58977	3	15.322	1.27434	3	6.20214	1.17872	3	8.057	1.29088	3	5.39507	0.002	0.01994	21.08	0.00818822	2	1182.76	0.66211	62.1242	0
463		High	qSSEITR	PlainPeptide	0	3	1	1	P01023	N-Term(TMT6plex)	0	2.37122	2	5.16296	2.02942	2	17.2656	1.89655	2	5.73072	1.36239	2	4.3511	1.48487	2	5.05758	0.005	0.05871	31.6	0.00228304	2	1049.58	2.81198	26.0174	0
464		High	gVPIPnk	PlainPeptide	0	1	2	2	P01023;P20742	N-Term(TMT6plex); N6(Deamidated); K7(TMT6plex)	0	1.77062	1		1.64203	1		1.34239	1		1.10603	1		1.41584	1		0.005	0.06019	26.1	0.00355933	2	1183.75	4.88345	63.08	0
465		High	yNILPEk	PlainPeptide	0	2	3	2	P01023;P20742	N-Term(TMT6plex); K7(TMT6plex)	0	1.15265	2	14.8448	1.21982	2	13.9484	0.845071	2	10.9382	1.0215	2	3.18204	1.04382	2	5.4935	0.005	0.05217	24.47	0.0350127	2	1334.81	4.81837	74.6889	0
466		High	ynILPEk	PlainPeptide	0	1	3	2	P01023;P20742	N-Term(TMT6plex); N2(Deamidated); K7(TMT6plex)	0	1.13053	1		1.13655	1		0.831403	1		0.995069	1		1.01151	1		0.007	0.07838	22.37	0.0501206	2	1335.8	6.08879	76.1821	0
467	P04114	Apolipoprotein B-100 OS=Homo sapiens GN=APOB PE=1 SV=2 - [APOB_HUMAN]	24822.4	Glycoprotein		46.72	2	183	184	1537	1.15217	709	18.9927	1.33324	709	19.192	1.50983	709	21.1552	1.49815	709	19.9145	1.14619	709	17.8676	4563	515.283	7.04932
468		A3	Sequence	Type	Glycopeptide?	# PSMs	# Proteins	# Protein Groups	Protein Group Accessions	Modifications	ΔCn	126/131	126/131 Count	126/131 Variability [%]	127/131	127/131 Count	127/131 Variability [%]	128/131	128/131 Count	128/131 Variability [%]	129/131	129/131 Count	129/131 Variability [%]	130/131	130/131 Count	130/131 Variability [%]	q-Value	PEP	IonScore	Exp Value	Charge	MH+ [Da]	ΔM [ppm]	RT [min]	# Missed Cleavages
469		High	sVSDGIAALDLnAVANk	PlainPeptide	0	10	1	1	P04114	N-Term(TMT6plex); N12(Deamidated); K17(TMT6plex)	0	1.6386	2	1.82831	1.88733	2	8.63533	2.41706	2	12.8683	2.00042	2	18.4548	1.56306	2	8.51638	0	4.896e-12	91.44	8.97243e-09	2	2117.2	6.49681	97.0483	0
470		High	sVSDGIAALDLNAVANk	PlainPeptide	0	6	1	1	P04114	N-Term(TMT6plex); K17(TMT6plex)	0	1.09789	4	6.60858	1.4139	4	11.3852	1.5922	4	15.3004	1.51188	4	12.186	1.15978	4	12.407	0	3.139e-13	90.93	9.56574e-09	2	2116.22	8.63751	94.473	0
471		High	vNWEEEAASGLLTSLk	PlainPeptide	0	6	1	1	P04114	N-Term(TMT6plex); K16(TMT6plex)	0	0.984055	5	21.1919	1.38211	5	16.7714	1.42567	5	20.5687	1.72103	5	9.90486	1.12651	5	22.1522	0	3.076e-14	90.52	1.36178e-08	2	2205.23	6.32822	103.212	0
472		High	aALTELSLGSAYQAmILGVDSk	PlainPeptide	0	1	1	1	P04114	N-Term(TMT6plex); M15(Oxidation); K22(TMT6plex)	0	1.07629	1		1.3082	1		1.46402	1		1.41791	1		1.07865	1		0	7.264e-12	89.03	1.51906e-08	3	2712.5	3.68094	101.428	0
473		High	iTENDIQIALDDAk	PlainPeptide	0	12	1	1	P04114	N-Term(TMT6plex); K14(TMT6plex)	0	1.32032	9	12.9869	1.50581	9	5.83957	1.80796	9	6.917	1.719	9	9.83353	1.2445	9	12.4438	0	1.299e-12	82.97	7.89795e-08	2	2017.13	6.01023	67.5887	0
474		High	gISTSAASPAVGTVGmDmDEDDDFSk	PlainPeptide	0	4	1	1	P04114	N-Term(TMT6plex); M16(Oxidation); M18(Oxidation); K26(TMT6plex)	0	0.649201	2	18.1535	0.854355	2	3.43145	0.895189	2	12.716	1.04167	2	7.26015	0.748199	2	1.46914	0	7.624e-11	82.36	2.09075e-08	3	3093.42	-1.8183	58.9473	0
475		High	iLGEELGFASLHDLQLLGk	PlainPeptide	0	3	1	1	P04114	N-Term(TMT6plex); K19(TMT6plex)	0	0.623757	3	21.0179	0.863852	3	7.96969	0.801504	3	17.0409	1.00238	3	2.23892	0.655699	3	15.9333	0	2.229e-12	81.38	4.18473e-08	3	2511.46	0.0928653	72.6649	0
476		High	iAELSATAQEIIk	PlainPeptide	0	2	1	1	P04114	N-Term(TMT6plex); K13(TMT6plex)	0																0	2.097e-11	78.59	8.71647e-08	2	1845.12	7.99622	99.4031	0
477		High	tQFNNNEYSQDLDAYNTk	PlainPeptide	0	10	1	1	P04114	N-Term(TMT6plex); K18(TMT6plex)	0	1.10023	5	7.62664	1.372	5	14.2172	1.42252	5	6.88738	1.55274	5	14.3015	1.04359	5	13.0655	0	1.368e-08	74.8	3.12919e-07	3	2623.27	-0.659854	60.8153	0
478		High	aALTELSLGSAYQAMILGVDSk	PlainPeptide	0	5	1	1	P04114	N-Term(TMT6plex); K22(TMT6plex)	0	1.23053	3	32.2205	1.42456	3	26.5071	1.62295	3	30.0369	1.42419	3	20.8145	1.55818	3	21.3917	0	1.297e-11	73.76	5.19597e-07	3	2696.49	-3.52487	73.4155	0
479		High	sGSSTASWIQNVDTk	PlainPeptide	0	4	1	1	P04114	N-Term(TMT6plex); K15(TMT6plex)	0	1.36352	4	8.74528	1.45767	4	11.0031	1.67273	4	14.2501	1.59057	4	20.432	1.13585	4	6.6474	0	6.743e-11	72.41	9.93221e-07	2	2039.09	5.25092	76.5359	0
480		High	iGQDGISTSATTNLk	PlainPeptide	0	9	1	1	P04114	N-Term(TMT6plex); K15(TMT6plex)	0	1.33492	4	4.70087	1.65099	4	18.5772	1.87462	4	8.8514	1.75452	4	9.92742	1.21845	4	11.2136	0	1.063e-10	72.04	1.00965e-06	2	1964.11	-0.503512	56.5491	0
481		High	aASGTTGTYQEWk	PlainPeptide	0	2	1	1	P04114	N-Term(TMT6plex); K13(TMT6plex)	0	1.1643	2	4.00126	1.43354	2	13.7393	1.53802	2	21.8875	1.56593	2	20.0775	1.15537	2	10.7215	0	9.133e-08	71.32	9.92481e-07	2	1857.99	7.17949	63.9508	0
482		High	tLADLTLLDSPIk	PlainPeptide	0	3	1	1	P04114	N-Term(TMT6plex); K13(TMT6plex)	0	2.3829	3	2.01999	2.66669	3	10.4608	3.72805	3	14.5424	2.64907	3	10.1416	1.95554	3	6.3355	0	6.554e-09	70.33	5.28293e-07	3	1858.13	0.0419108	101.629	0
483		High	lSLESLTSYFSIESSTk	PlainPeptide	0	4	1	1	P04114	N-Term(TMT6plex); K17(TMT6plex)	0	1.03333	4	10.0989	1.25519	4	15.7826	1.53305	4	17.1751	1.43192	4	15.7806	1.03584	4	17.4425	0	3.468e-10	70.01	1.74099e-06	3	2350.28	-1.83625	72.7883	0
484		High	lLLQMDSSATAYGSTVSk	PlainPeptide	0	4	1	1	P04114	N-Term(TMT6plex); K18(TMT6plex)	0	1.13521	3	6.64918	1.4025	3	7.94494	1.69248	3	14.756	1.46213	3	4.80985	1.19861	3	2.68159	0	4.117e-10	69.06	1.93077e-06	3	2330.27	0.581002	61.8598	0
485		High	dFSAEYEEDGk	PlainPeptide	0	3	1	1	P04114	N-Term(TMT6plex); K11(TMT6plex)	0	0.72334	1		0.874082	1		0.917841	1		1.19696	1		0.859186	1		0	5.248e-10	69.04	8.04562e-07	2	1747.85	3.40139	51.3576	0
486		High	lEVLNFDFQANAQLSNPk	PlainPeptide	0	4	1	1	P04114	N-Term(TMT6plex); K18(TMT6plex)	0	1.34789	4	21.2535	1.48301	4	7.00139	1.48176	4	15.9059	1.35975	4	4.31789	1.1408	4	25.2505	0	7.636e-11	69	1.9954e-06	3	2506.37	0.736687	68.6253	0
487		High	aLVEQGFTVPEIk	PlainPeptide	0	4	1	1	P04114	N-Term(TMT6plex); K13(TMT6plex)	0	1.69323	4	18.3273	1.92989	4	0.994333	2.29098	4	8.88501	2.23911	4	9.91105	1.34195	4	9.93027	0	2.806e-07	68.7	1.47711e-06	2	1889.13	7.24796	93.357	0
488		High	nMEVSVATTTk	PlainPeptide	0	12	1	1	P04114	N-Term(TMT6plex); K11(TMT6plex)	0	1.24105	5	6.96042	1.45067	5	20.7485	1.51582	5	25.8837	1.54988	5	8.8338	1.08904	5	18.4279	0	4.566e-09	68.27	2.52447e-06	2	1638.93	7.22999	62.093	0
489		High	eYSGTIASEANTYLNSk	PlainPeptide	0	4	1	1	P04114	N-Term(TMT6plex); K17(TMT6plex)	0	1.14129	4	13.4161	1.28628	4	14.0447	1.30041	4	14.0735	1.33263	4	3.5249	0.920226	4	1.18112	0	7.087e-09	67.37	3.13326e-06	3	2306.21	7.01739	86.3519	0
490		High	vNQNLVYESGSLnFSk	Glycopeptide	Glyco	2	1	1	P04114	N-Term(TMT6plex); N13(Deamidated); K16(TMT6plex)	0	1.0441	2	0.725432	1.22641	2	4.20495	1.25531	2	9.06715	1.41224	2	3.60763	1.01259	2	5.91365	0	1.598e-09	67.19	2.95072e-06	3	2258.22	5.83895	66.0722	0
491		High	qTIIVVLENVQR	PlainPeptide	0	2	1	1	P04114	N-Term(TMT6plex)	0	1.29324	2	2.86007	1.50828	2	8.81245	1.50477	2	1.13957	1.53361	2	8.85061	1.60397	2	44.9815	0	5.493e-07	66.75	1.72249e-06	3	1640.99	0.437743	98.7224	0
492		High	vIGNMGQTMEQLTPELk	PlainPeptide	0	3	1	1	P04114	N-Term(TMT6plex); K17(TMT6plex)	0	0.704985	3	16.5242	1.27867	3	64.0764	1.22927	3	8.16638	1.07704	3	4.61942	0.903134	3	11.9142	0	8.324e-10	66.43	3.34439e-06	2	2347.29	7.27794	99.4594	0
493		High	aQNLYQELLTQEGQASFQGLk	PlainPeptide	0	1	1	1	P04114	N-Term(TMT6plex); K21(TMT6plex)	0	1.91351	1		2.25869	1		3.09114	1		3.30392	1		2.05723	1		0	2.254e-12	66.38	3.12996e-06	3	2824.53	1.12934	101.333	0
494		High	eVGTVLSQVYSk	PlainPeptide	0	4	1	1	P04114	N-Term(TMT6plex); K12(TMT6plex)	0	1.28014	3	6.48177	1.86428	3	4.14469	1.91935	3	29.5875	2.0739	3	4.58706	1.16003	3	19.1616	0	1.04e-09	65.1	3.07484e-06	2	1768.04	7.16182	86.3692	0
495		High	yNALDLTnNGk	PlainPeptide	0	28	1	1	P04114	N-Term(TMT6plex); N8(Deamidated); K11(TMT6plex)	0	1.06649	8	11.0259	1.29977	8	11.1001	1.5214	8	11.934	1.52178	8	10.3098	1.11924	8	4.0991	0	7.114e-08	64.74	5.08642e-06	2	1681.93	6.90914	56.6935	0
496		High	aDSVVDLLSYNVQGSGETTYDHk	PlainPeptide	0	4	1	1	P04114	N-Term(TMT6plex); K23(TMT6plex)	0	1.07589	4	17.1904	1.22203	4	4.28	1.40193	4	5.77877	1.45896	4	2.55885	0.953748	4	21.9431	0	6.879e-14	64.69	4.87362e-06	3	2956.52	7.37625	95.2096	0
497		High	NLTDFAEQYSIQDWAk	PlainPeptide	0	3	1	1	P04114	N-Term(TMT6plex); K16(TMT6plex)	0	2.64956	3	15.0708	2.57223	3	24.356	3.25983	3	24.9807	3.0703	3	5.18889	1.92965	3	15.7387	0	3.229e-09	63.61	6.70688e-06	2	2387.25	8.55026	100.598	0
498		High	nTLELSnGVIVk	PlainPeptide	0	14	1	1	P04114	N-Term(TMT6plex); N7(Deamidated); K12(TMT6plex)	0	1.34438	9	11.1143	1.51066	9	18.6058	1.65264	9	6.38176	1.66144	9	10.0635	1.25546	9	15.2264	0	4.477e-09	63.26	7.41139e-06	2	1746.05	6.87896	81.0885	0
499		High	lPQQANDYLNSFNWER	PlainPeptide	0	2	1	1	P04114	N-Term(TMT6plex)	0	1.21874	2	20.3253	1.26879	2	6.89542	1.35025	2	0.380606	1.31193	2	14.7289	0.984314	2	0.99784	0	3.466e-09	62.8	5.79912e-06	3	2224.11	3.25243	98.7476	0
500		High	aEPLAFTFSHDYk	PlainPeptide	0	3	1	1	P04114	N-Term(TMT6plex); K13(TMT6plex)	0	1.113	3	22.458	1.35577	3	9.18919	1.63802	3	7.11095	1.55839	3	8.42027	1.26005	3	5.31407	0	1.495e-07	62.78	8.98927e-06	2	1984.07	7.84784	85.1758	0
501		High	aTFqTPDFIVPLTDLR	PlainPeptide	0	4	1	1	P04114	N-Term(TMT6plex); Q4(Deamidated)	0	1.13624	4	23.6964	1.3057	4	4.79485	1.43664	4	13.2448	1.44401	4	10.5417	1.1461	4	23.7679	0	1.189e-07	62.41	9.18586e-06	2	2064.14	8.55003	103.242	0
502		High	iEFEWnTGTNVDTk	PlainPeptide	0	3	1	1	P04114	N-Term(TMT6plex); N6(Deamidated); K14(TMT6plex)	0	1.32462	1		1.58332	1		1.75559	1		1.81262	1		1.40847	1		0	3.244e-06	62.18	8.44451e-06	2	2113.1	5.45651	90.3195	0
503		High	dkDQEVLLQTFLDDASPGDk	PlainPeptide	0	4	1	1	P04114	N-Term(TMT6plex); K2(TMT6plex); K20(TMT6plex)	0	0.836234	4	5.1065	1.11511	4	11.2814	1.1345	4	8.15114	1.26545	4	6.56965	0.985858	4	2.72616	0	5.959e-11	61.47	9.9443e-06	3	2921.58	3.61206	68.6912	1
504		High	lEVLNFDFQAnAQLSNPk	PlainPeptide	0	4	1	1	P04114	N-Term(TMT6plex); N11(Deamidated); K18(TMT6plex)	0	1.17817	1		1.47238	1		1.73869	1		1.60998	1		1.35414	1		0	2.042e-07	61.47	1.17264e-05	3	2507.35	-3.86722	101.449	0
505		High	aDSVVDLLSYnVQGSGETTYDHk	PlainPeptide	0	6	1	1	P04114	N-Term(TMT6plex); N11(Deamidated); K23(TMT6plex)	0	0.938564	3	15.4629	1.06163	3	5.45193	1.04268	3	0.105839	1.08066	3	1.07131	0.887197	3	23.5896	0	3.948e-11	61.43	1.0432e-05	3	2957.48	1.4897	97.7904	0
506		High	nIQEYLSILTDPDGk	PlainPeptide	0	3	1	1	P04114	N-Term(TMT6plex); K15(TMT6plex)	0	3.28803	2	40.215	3.64581	2	20.6844	3.95989	2	40.0986	3.61359	2	14.1854	1.72279	2	27.4129	0	1.129e-09	60.89	1.34834e-05	2	2164.18	-2.82123	71.5814	0
507		High	iEFEWNTGTNVDTk	PlainPeptide	0	5	1	1	P04114	N-Term(TMT6plex); K14(TMT6plex)	0	1.20663	3	4.44705	1.31837	3	9.74645	1.60996	3	3.60566	1.51072	3	13.3413	1.10118	3	19.8745	0	2.117e-07	60.67	1.31127e-05	2	2112.11	4.59554	89.8159	0
508		High	gIISALLVPPETEEAk	PlainPeptide	0	13	1	1	P04114	N-Term(TMT6plex); K16(TMT6plex)	0	1.16829	6	18.7118	1.3971	6	17.9626	1.68032	6	10.9795	1.56712	6	8.31094	1.18598	6	10.8133	0	1.797e-08	59.98	7.63508e-06	2	2125.25	0.396182	68.2424	0
509		High	lLSGGNTLHLVSTTk	PlainPeptide	0	4	1	1	P04114	N-Term(TMT6plex); K15(TMT6plex)	0	0.78851	2	20.5655	0.834155	2	12.446	0.887807	2	32.197	0.981476	2	16.7428	0.845157	2	25.3849	0	2.27e-07	59.69	8.43082e-06	3	1999.19	-1.08391	52.481	0
510		High	fEVDSPVYnATWSASLk	Glycopeptide	Glyco	1	1	1	P04114	N-Term(TMT6plex); N9(Deamidated); K17(TMT6plex)	0	1.04926	1		1.19079	1		1.41147	1		1.50164	1		1.10311	1		0	8.774e-10	59.55	1.78577e-05	3	2373.25	5.90116	68.1954	0
511		High	lSNDMMGSYAEMk	PlainPeptide	0	2	1	1	P04114	N-Term(TMT6plex); K13(TMT6plex)	0	0.77635	1		0.94604	1		0.990454	1		0.954936	1		0.784488	1		0	5.514e-10	59.49	8.09716e-06	2	1934.95	6.23488	83.8785	0
512		High	vNQNLVYESGSLNFSk	PlainPeptide	0	2	1	1	P04114	N-Term(TMT6plex); K16(TMT6plex)	0	1.1695	2	2.48107	1.42345	2	3.24072	1.61381	2	9.90608	1.54849	2	1.66448	1.145	2	11.5393	0	2.939e-08	59	1.70584e-05	3	2257.24	8.60272	86.8404	0
513		High	aTFQTPDFIVPLTDLR	PlainPeptide	0	7	1	1	P04114	N-Term(TMT6plex)	0	1.15719	6	14.9029	1.40597	6	11.8623	1.46105	6	4.44955	1.48115	6	23.991	1.17833	6	12.0194	0	1.78e-07	58.82	2.06015e-05	2	2063.14	-0.139918	70.5333	0
514		High	nSLFFSAQPFEITASTNNEGNLk	PlainPeptide	0	2	1	1	P04114	N-Term(TMT6plex); K23(TMT6plex)	0	1.34964	2	20.7568	1.56989	2	24.7419	1.76093	2	25.7271	1.64113	2	28.8505	1.28543	2	30.3182	0	1.274e-09	58.77	1.89154e-05	3	2987.56	3.423	100.915	0
515		High	vSALLTPAEQTGTWk	PlainPeptide	0	5	1	1	P04114	N-Term(TMT6plex); K15(TMT6plex)	0	0.99643	5	8.83223	1.40898	5	19.2097	1.42242	5	29.1035	1.29376	5	20.7576	1.12302	5	13.3368	0	5.743e-08	58.7	1.7604e-05	2	2060.18	2.35141	92.2998	0
516		High	fnSSYLQGTNQITGR	Glycopeptide	Glyco	7	1	1	P04114	N-Term(TMT6plex); N2(Deamidated)	0	1.19926	6	21.8681	1.17909	6	19.4966	1.27823	6	22.6412	1.20534	6	12.0756	1.12584	6	6.52424	0	1.911e-06	58.44	1.43219e-05	3	1915.98	4.55289	59.9678	0
517		High	aVSMPSFSILGSDVR	PlainPeptide	0	4	1	1	P04114	N-Term(TMT6plex)	0	0.933942	2	37.9873	0.995123	2	25.7287	1.21653	2	25.6397	1.20009	2	24.4792	1.04071	2	32.7047	0	1.36e-06	58.09	2.70115e-05	3	1794.96	1.41091	98.5491	0
518		High	sVSLPSLDPASAk	PlainPeptide	0	12	1	1	P04114	N-Term(TMT6plex); K13(TMT6plex)	0	1.05856	9	3.13228	1.28414	9	7.80487	1.41212	9	10.6333	1.30022	9	10.0523	1.17018	9	14.9973	0	2.222e-05	57.95	2.06017e-05	3	1730.01	-1.25873	65.4296	0
519		High	eYSGTIASEAnTYLNSk	PlainPeptide	0	16	1	1	P04114	N-Term(TMT6plex); N11(Deamidated); K17(TMT6plex)	0	1.2367	8	9.19819	1.33489	8	19.0123	1.57851	8	15.5938	1.52351	8	11.6793	1.26345	8	4.95793	0	0.000114	57.62	2.63797e-05	2	2307.19	4.50395	72.5262	0
520		High	aTGVLYDYVNk	PlainPeptide	0	6	1	1	P04114	N-Term(TMT6plex); K11(TMT6plex)	0	1.15254	5	7.99549	1.34124	5	4.84847	1.68615	5	12.6712	1.53531	5	12.2997	1.17373	5	7.29111	0	5.18e-07	57.55	2.08314e-05	2	1700.98	8.29684	83.2987	0
521		High	aLYWVnGQVPDGVSk	PlainPeptide	0	10	1	1	P04114	N-Term(TMT6plex); N6(Deamidated); K15(TMT6plex)	0	1.0176	5	9.20662	1.16673	5	8.66248	1.40876	5	7.72024	1.36482	5	9.66204	1.1223	5	15.4241	0	4.183e-08	56.46	3.46823e-05	2	2092.16	7.70915	89.9549	0
522		High	lQDFSDQLSDYYEk	PlainPeptide	0	5	1	1	P04114	N-Term(TMT6plex); K14(TMT6plex)	0	1.78825	5	27.1994	2.35955	5	8.38762	2.20385	5	13.3601	2.07519	5	22.587	1.2191	5	10.8601	0	1.414e-07	56.37	3.13718e-05	2	2209.12	4.89564	96.0061	0
523		High	kYTYNYEAESSSGVPGTADSR	PlainPeptide	0	1	1	1	P04114	N-Term(TMT6plex); K1(TMT6plex)	0																0	9.069e-14	55.81	3.14906e-05	3	2740.36	6.2913	61.0019	1
524		High	iNNQLTLDSNTk	PlainPeptide	0	10	1	1	P04114	N-Term(TMT6plex); K12(TMT6plex)	0	1.2087	7	24.7039	1.31459	7	16.4571	1.46349	7	10.766	1.38815	7	9.43694	1.10356	7	13.6972	0	2.875e-06	55.57	4.35411e-05	3	1819.04	2.4668	52.9401	0
525		High	tSSFALNLPTLPEVk	PlainPeptide	0	3	1	1	P04114	N-Term(TMT6plex); K15(TMT6plex)	0	1.19727	3	5.42695	1.41102	3	7.91645	1.47181	3	7.77309	1.57791	3	11.7928	1.12834	3	4.94905	0	1.375e-07	55.46	2.78757e-05	2	2075.22	3.19779	100.494	0
526		High	vLLDQLGTTISFER	PlainPeptide	0	1	1	1	P04114	N-Term(TMT6plex)	0	1.27602	1		1.21524	1		1.6541	1		1.52185	1		0.952294	1		0	1.666e-06	55.11	5.33392e-05	3	1821.03	-3.31088	68.9401	0
527		High	iEDGTLASk	PlainPeptide	0	2	1	1	P04114	N-Term(TMT6plex); K9(TMT6plex)	0	0.986869	2	12.5188	1.23267	2	25.666	1.40674	2	20.6566	1.43762	2	15.7163	1.04324	2	3.83556	0	1.085e-05	54.82	4.12012e-05	2	1391.82	6.10883	60.955	0
528		High	lTISEQNIQR	PlainPeptide	0	5	1	1	P04114	N-Term(TMT6plex)	0	1.14776	3	0.616882	1.25798	3	3.84115	1.426	3	5.04555	1.42315	3	4.631	1.10632	3	4.7856	0	1.224e-06	54.74	4.19672e-05	2	1430.83	7.47312	62.1816	0
529		High	eNFAGEATLQR	PlainPeptide	0	9	1	1	P04114	N-Term(TMT6plex)	0	1.22993	6	11.1007	1.42114	6	18.1808	1.64362	6	23.0239	1.43267	6	14.4766	1.12685	6	14.4532	0	3.764e-07	54.43	4.4892e-05	2	1464.77	5.97885	45.9386	0
530		High	nTLELSNGVIVk	PlainPeptide	0	3	1	1	P04114	N-Term(TMT6plex); K12(TMT6plex)	0	1.38569	1		1.60576	1		1.89863	1		1.48554	1		1.36948	1		0	1.009e-08	54.09	2.08619e-05	2	1745.07	6.88697	79.3248	0
531		High	tEVIPPLIENR	PlainPeptide	0	12	1	1	P04114	N-Term(TMT6plex)	0	1.18482	9	22.4272	1.25002	9	14.4953	1.45616	9	13.898	1.47498	9	18.6302	1.08566	9	14.6669	0	2.573e-05	54	5.37445e-05	3	1509.88	-1.18525	64.7352	0
532		High	mTSNFPVDLSDYPk	PlainPeptide	0	4	1	1	P04114	N-Term(TMT6plex); K14(TMT6plex)	0	0.913733	3	4.90505	1.17334	3	5.24619	1.29031	3	9.6224	1.33854	3	9.5721	1.02577	3	13.1672	0	3.147e-06	53.63	7.13125e-05	3	2072.1	8.91181	92.4269	0
533		High	sGSSTASWIqNVDTk	PlainPeptide	0	2	1	1	P04114	N-Term(TMT6plex); Q10(Deamidated); K15(TMT6plex)	0	1.11707	1		1.20962	1		1.31041	1		1.43193	1		1.09354	1		0	2.195e-05	53.58	7.14805e-05	3	2040.08	5.62719	79.6017	0
534		High	gFEPTLEALFGk	PlainPeptide	0	7	1	1	P04114	N-Term(TMT6plex); K12(TMT6plex)	0	1.13074	7	18.9525	1.38248	7	4.18714	1.58223	7	12.7392	1.57006	7	19.0906	1.26756	7	17.7153	0	1.034e-08	53.55	5.54171e-05	2	1767.01	1.4279	72.0657	0
535		High	nNALDFVTk	PlainPeptide	0	11	1	1	P04114	N-Term(TMT6plex); K9(TMT6plex)	0	1.32749	7	9.97788	1.41328	7	5.42394	1.75398	7	3.35518	1.56245	7	8.23637	1.18502	7	5.99004	0	8.685e-06	53.51	5.92723e-05	2	1479.87	6.94923	60.9718	0
536		High	iGQDGISTSATTnLk	PlainPeptide	0	7	1	1	P04114	N-Term(TMT6plex); N13(Deamidated); K15(TMT6plex)	0	1.33538	5	7.58662	1.56921	5	2.51924	1.7897	5	8.51658	1.64531	5	13.6745	1.40009	5	8.57305	0	1.801e-06	53.41	7.20538e-05	2	1965.1	4.64896	70.0444	0
537		High	aVSmPSFSILGSDVR	PlainPeptide	0	4	1	1	P04114	N-Term(TMT6plex); M4(Oxidation)	0	0.998326	2	3.20727	1.30014	2	6.52063	1.39056	2	0.46755	1.58587	2	4.5317	1.07061	2	2.67769	0	1.501e-05	53.34	6.7895e-05	2	1810.97	5.7641	85.4891	0
538		High	iHSGSFQSQVELSNDQEk	PlainPeptide	0	3	1	1	P04114	N-Term(TMT6plex); K18(TMT6plex)	0	1.21135	1		1.48823	1		1.68092	1		1.74375	1		1.27887	1		0	3.455e-08	52.8	6.92746e-05	3	2491.31	9.56187	65.0494	0
539		High	vSTAFVYTk	PlainPeptide	0	4	1	1	P04114	N-Term(TMT6plex); K9(TMT6plex)	0	1.61685	2	11.0459	1.75701	2	15.5127	2.00285	2	15.077	1.82421	2	28.1621	1.39482	2	4.06521	0	2.668e-05	52.65	7.22523e-05	2	1473.87	1.73005	48.5834	0
540		High	fVEGSHnSTVSLTTk	Glycopeptide	Glyco	2	1	1	P04114	N-Term(TMT6plex); N7(Deamidated); K15(TMT6plex)	0																0	2.43e-08	52.45	8.21992e-05	3	2066.13	7.1674	54.378	0
541		High	nLQNNAEWVYQGAIR	PlainPeptide	0	4	1	1	P04114	N-Term(TMT6plex)	0	1.2064	2	22.0699	1.47409	2	8.42312	1.67428	2	14.581	1.64852	2	7.67343	1.19235	2	18.9916	0	7.844e-10	52.03	9.74385e-05	2	2005.05	4.61819	81.6305	0
542		High	eFqVPTFTIPk	PlainPeptide	0	1	1	1	P04114	N-Term(TMT6plex); Q3(Deamidated); K11(TMT6plex)	0	1.07124	1		1.21175	1		1.42671	1		1.30663	1		1.04941	1		0	1.96e-06	52.03	6.98674e-05	2	1766.03	7.24891	99.5827	0
543		High	tIDQMLNSELQWPVPDIYLR	PlainPeptide	0	1	1	1	P04114	N-Term(TMT6plex)	0																0	6.804e-09	51.97	9.6888e-05	3	2660.42	7.39511	73.6332	0
544		High	eSDEETQIk	PlainPeptide	0	9	1	1	P04114	N-Term(TMT6plex); K9(TMT6plex)	0	1.07952	6	13.582	1.24602	6	10.4475	1.5096	6	13.8314	1.4522	6	9.31397	1.14843	6	2.47036	0	1.494e-05	51.71	0.000108599	2	1536.82	4.5654	47.1609	0
545		High	sEYQADYESLR	PlainPeptide	0	7	1	1	P04114	N-Term(TMT6plex)	0	1.25243	5	14.2958	1.53051	5	14.9894	1.57042	5	6.72444	1.55254	5	3.02521	1.23736	5	2.2205	0	9.621e-05	51.68	3.36206e-05	3	1589.77	5.17428	48.8619	0
546		High	dQEVLLQTFLDDASPGDk	PlainPeptide	0	1	1	1	P04114	N-Term(TMT6plex); K18(TMT6plex)	0	0.67085	1		0.902116	1		0.825809	1		1.25033	1		0.864224	1		0	1.674e-08	51.67	0.00010654	3	2449.3	6.55167	102.398	0
547		High	lATALSLSNk	PlainPeptide	0	6	1	1	P04114	N-Term(TMT6plex); K10(TMT6plex)	0																0	1.176e-06	50.86	5.41432e-05	2	1475.92	1.0278	51.7701	0
548		High	yEDGTLSLTSTSDLQSGIIk	PlainPeptide	0	4	1	1	P04114	N-Term(TMT6plex); K20(TMT6plex)	0	1.63369	3	9.76643	1.8466	3	38.9514	2.27936	3	34.7345	2.02024	3	40.8405	1.61857	3	28.4564	0	2.935e-08	50.84	0.000119088	2	2586.41	6.08909	92.4095	0
549		High	gNVATEISTER	PlainPeptide	0	3	1	1	P04114	N-Term(TMT6plex)	0	1.04697	2	8.06421	1.19247	2	2.20903	1.28289	2	1.45644	1.17659	2	5.99168	0.922888	2	0.501142	0	5.716e-07	50.76	0.00010913	2	1405.76	7.01051	42.0707	0
550		High	qIDDIDVR	PlainPeptide	0	5	1	1	P04114	N-Term(TMT6plex)	0	1.01344	3	2.71514	1.31377	3	15.654	1.32772	3	10.7932	1.23989	3	14.9919	1.03053	3	4.19283	0	0.004047	50.17	0.000117798	2	1202.66	4.16251	46.5054	0
551		High	vnDESTEGk	PlainPeptide	0	7	1	1	P04114	N-Term(TMT6plex); N2(Deamidated); K9(TMT6plex)	0	1.24983	6	12.9806	1.48143	6	16.2575	1.79877	6	10.0921	1.60278	6	12.9888	1.32218	6	21.2503	0	5.666e-05	50.09	0.000106764	2	1437.76	6.44622	42.2389	0
552		High	iVQILPWEQNEQVk	PlainPeptide	0	5	1	1	P04114	N-Term(TMT6plex); K14(TMT6plex)	0	1.09072	5	14.2089	1.20869	5	1.91342	1.62897	5	12.2839	1.73054	5	7.14875	1.09235	5	14.7489	0	2.592e-06	49.88	0.000109998	2	2182.27	1.47003	99.1892	0
553		High	iADFELPTIIVPEQTIEIPSIk	PlainPeptide	0	3	1	1	P04114	N-Term(TMT6plex); K22(TMT6plex)	0	1.14514	3	0.855591	1.38633	3	2.88056	1.46387	3	2.69801	1.57272	3	6.70556	1.02983	3	8.69526	0	1.58e-09	49.61	4.26643e-05	3	2924.7	-0.600708	74.0647	0
554		High	lQDFSDqLSDYYEk	PlainPeptide	0	2	1	1	P04114	N-Term(TMT6plex); Q7(Deamidated); K14(TMT6plex)	0	1.82077	2	0.0159133	2.40945	2	10.8749	2.34692	2	3.71211	2.27479	2	5.4835	1.25705	2	5.72245	0	0.0002001	49.09	0.000138724	2	2210.09	1.35386	98.3495	0
555		High	tLQGIPQMIGEVIR	PlainPeptide	0	4	1	1	P04114	N-Term(TMT6plex)	0	1.11049	4	0.683715	1.24223	4	22.7733	1.37402	4	12.0229	1.47139	4	25.993	1.14265	4	4.94606	0	6.002e-07	48.92	0.000167344	2	1784.04	2.98579	103.002	0
556		High	eSDEETqIk	PlainPeptide	0	5	1	1	P04114	N-Term(TMT6plex); Q7(Deamidated); K9(TMT6plex)	0	1.0465	4	5.64642	1.13833	4	2.22014	1.40107	4	4.34005	1.35798	4	3.15928	1.08956	4	5.92521	0	5.91e-06	48.83	0.000177394	2	1537.81	3.76399	49.0416	0
557		High	lAPGELTIIL	PlainPeptide	0	2	1	1	P04114	N-Term(TMT6plex)	0	0.754622	1		0.758094	1		0.845991	1		0.843514	1		0.864587	1		0	0.000822	48.78	2.84733e-05	2	1268.81	7.13414	104.91	0
558		High	fDHTnSLNIAGLSLDFSSk	PlainPeptide	0	2	1	1	P04114	N-Term(TMT6plex); N5(Deamidated); K19(TMT6plex)	0	0.888552	1		1.03098	1		1.04338	1		1.24701	1		0.896968	1		0	1.262e-08	48.64	0.000211314	3	2525.34	3.56089	100.862	0
559		High	iDDIWNLEVk	PlainPeptide	0	3	1	1	P04114	N-Term(TMT6plex); K10(TMT6plex)	0	1.15749	2	2.33352	1.36758	2	4.03287	1.6519	2	1.06165	1.55405	2	4.3872	1.19379	2	7.18102	0	2.706e-06	48.21	0.000232552	2	1702.99	5.96098	99.9139	0
560		High	aLVEqGFTVPEIk	PlainPeptide	0	2	1	1	P04114	N-Term(TMT6plex); Q5(Deamidated); K13(TMT6plex)	0	2.01842	1		2.6041	1		2.0905	1		2.07612	1		1.76704	1		0	4.565e-06	48.18	0.000190068	2	1890.11	6.91746	95.8333	0
561		High	tLQGIPQmIGEVIR	PlainPeptide	0	4	1	1	P04114	N-Term(TMT6plex); M8(Oxidation)	0	1.03857	4	9.11453	1.18024	4	3.96875	1.26052	4	18.2682	1.32834	4	17.2804	1.05367	4	15.7322	0	0.0001031	48.06	0.000214151	2	1800.04	7.75083	93.5281	0
562		High	aHLDIAGSLEGHLR	PlainPeptide	0	4	1	1	P04114	N-Term(TMT6plex)	0																0	2.115e-07	48.01	0.000230862	4	1717.95	-0.935761	46.4932	0
563		High	nPNGYSFSIPVk	PlainPeptide	0	2	1	1	P04114	N-Term(TMT6plex); K12(TMT6plex)	0	1.21115	2	25.147	1.61476	2	11.2864	1.39959	2	41.294	1.49892	2	5.76667	0.975346	2	37.63	0	2.796e-07	47.97	0.000224221	2	1781	0.873145	84.1646	0
564		High	kYTYnYEAESSSGVPGTADSR	PlainPeptide	0	1	1	1	P04114	N-Term(TMT6plex); K1(TMT6plex); N5(Deamidated)	0	1.1457	1		1.10246	1		1.63714	1		1.30058	1		1.0161	1		0	1.374e-08	47.68	0.000188522	3	2741.36	9.49249	61.6997	1
565		High	sPSQADINk	PlainPeptide	0	10	1	1	P04114	N-Term(TMT6plex); K9(TMT6plex)	0	1.01269	4	2.85125	1.11873	4	4.39763	1.39751	4	6.56728	1.38139	4	4.18246	1.02539	4	5.56697	0	4.227e-05	47.64	0.000208346	2	1417.81	2.02827	38.4958	0
566		High	fPEVDVLTk	PlainPeptide	0	7	1	1	P04114	N-Term(TMT6plex); K9(TMT6plex)	0	1.13666	5	3.14571	1.30895	5	7.89183	1.65204	5	6.78681	1.46092	5	41.004	1.13448	5	9.7215	0	1.587e-05	47.4	0.000232922	2	1505.91	7.69515	91.9795	0
567		High	yDFnSSmLYSTAk	Glycopeptide	Glyco	7	1	1	P04114	N-Term(TMT6plex); N4(Deamidated); M7(Oxidation); K13(TMT6plex)	0	1.0456	7	16.0296	1.19231	7	10.194	1.3374	7	5.42011	1.28874	7	5.08724	0.966869	7	9.16735	0	1.683e-05	47.36	0.000163452	2	2001.99	-0.387657	64.2077	0
568		High	gMALFGEGk	PlainPeptide	0	4	1	1	P04114	N-Term(TMT6plex); K9(TMT6plex)	0	0.945101	2	15.416	1.05524	2	4.09797	1.35308	2	6.25599	1.26595	2	2.11958	1.08012	2	27.9504	0	1.443e-05	47.26	0.000200147	2	1367.79	9.4668	79.9997	0
569		High	vSALLTPAEqTGTWk	PlainPeptide	0	2	1	1	P04114	N-Term(TMT6plex); Q10(Deamidated); K15(TMT6plex)	0	1.26865	2	28.6613	1.34039	2	36.3023	1.69323	2	34.8863	1.26741	2	40.9483	1.31188	2	37.8154	0	8.154e-07	47.06	0.000283376	2	2061.17	0.984638	94.7801	0
570		High	sISAALEHk	PlainPeptide	0	4	1	1	P04114	N-Term(TMT6plex); K9(TMT6plex)	0	1.12761	2	57.9153	1.16259	2	39.0011	1.46576	2	95.5098	1.40382	2	40.1871	1.10414	2	63.6505	0	3.254e-05	46.83	0.000164956	3	1413.84	-2.70024	37.898	0
571		High	dEPTYILnIk	PlainPeptide	0	1	1	1	P04114	N-Term(TMT6plex); N8(Deamidated); K10(TMT6plex)	0	0.79385	1		0.999856	1		1.09371	1		1.29059	1		0.993615	1		0	5.107e-06	46.7	0.000331384	2	1664.97	9.05894	89.5378	0
572		High	nSLFFSAQPFEITASTnNEGNLk	PlainPeptide	0	3	1	1	P04114	N-Term(TMT6plex); N17(Deamidated); K23(TMT6plex)	0	1.27714	1		1.55159	1		1.61302	1		1.72687	1		1.32018	1		0	1.838e-09	46.42	0.000342051	3	2988.54	2.62297	101.268	0
573		High	tEHGSEMLFFGNAIEGk	PlainPeptide	0	1	1	1	P04114	N-Term(TMT6plex); K17(TMT6plex)	0																0	3.612e-09	45.84	0.000407863	3	2325.21	5.8825	90.9095	0
574		High	dEPTYILNIk	PlainPeptide	0	3	1	1	P04114	N-Term(TMT6plex); K10(TMT6plex)	0	0.90057	3	12.3229	1.003	3	0.427781	1.16797	3	0.802603	1.26094	3	6.96232	0.944987	3	11.3705	0	5.191e-06	45.77	0.000402572	2	1663.98	6.86783	85.9754	0
575		High	yGmVAQVTQTLk	PlainPeptide	0	7	1	1	P04114	N-Term(TMT6plex); M3(Oxidation); K12(TMT6plex)	0	1.02578	6	5.28887	1.21376	6	12.0284	1.50515	6	8.25868	1.37036	6	5.42918	1.06931	6	25.3626	0	4.193e-05	45.6	0.000388346	2	1813.02	-3.07717	47.9591	0
576		High	mGLAFESTk	PlainPeptide	0	2	1	1	P04114	N-Term(TMT6plex); K9(TMT6plex)	0	1.19723	2	8.41472	1.31475	2	1.78415	1.51468	2	1.95304	1.5505	2	11.6618	1.16541	2	4.3393	0	1.538e-05	45.1	0.00030903	2	1441.83	8.96208	76.8601	0
577		High	lALWGEHTGQLYSk	PlainPeptide	0	4	1	1	P04114	N-Term(TMT6plex); K14(TMT6plex)	0	1.34656	4	18.5835	1.4592	4	0.655427	1.6591	4	14.7545	1.53085	4	3.05741	1.20601	4	22.9062	0	1.234e-06	45.01	0.000485871	3	2061.16	2.5909	55.5875	0
578		High	lLLQmDSSATAYGSTVSk	PlainPeptide	0	3	1	1	P04114	N-Term(TMT6plex); M5(Oxidation); K18(TMT6plex)	0																0	3.466e-08	44.82	0.000497711	3	2346.27	1.93789	81.5504	0
579		High	eELcTMFIR	PlainPeptide	0	1	1	1	P04114	N-Term(TMT6plex); C4(Carbamidomethyl)	0	1.12344	1		1.53042	1		1.76442	1		1.69011	1		1.30028	1		0	7.631e-05	44.81	0.000269251	2	1427.73	6.39314	84.9904	0
580		High	tGISPLALIk	PlainPeptide	0	3	1	1	P04114	N-Term(TMT6plex); K10(TMT6plex)	0	2.02304	2	6.87718	2.28826	2	2.10512	2.78801	2	4.28984	2.14352	2	2.5351	1.8536	2	1.32012	0	1.673e-07	44.81	9.08516e-05	2	1470.97	0.224949	63.7949	0
581		High	lLSGGnTLHLVSTTk	PlainPeptide	0	2	1	1	P04114	N-Term(TMT6plex); N6(Deamidated); K15(TMT6plex)	0	0.712376	1		0.850322	1		0.838035	1		0.942851	1		0.73554	1		0	1.784e-07	44.81	0.000300636	3	2000.18	2.48325	85.1275	0
582		High	gISTSAASPAVGTVGMDMDEDDDFSk	PlainPeptide	0	1	1	1	P04114	N-Term(TMT6plex); K26(TMT6plex)	0	0.886916	1		0.869055	1		1.04086	1		1.00374	1		0.529705	1		0	4.145e-06	44.44	0.000284202	3	3061.45	5.28757	86.9418	0
583		High	aSGSLPYTQTLQDHLNSLk	PlainPeptide	0	1	1	1	P04114	N-Term(TMT6plex); K19(TMT6plex)	0	0.993849	1		1.18539	1		1.22506	1		1.3562	1		0.856923	1		0	0.0001083	44.06	0.000514365	3	2531.39	2.56479	89.1641	0
584		High	yGMVAQVTQTLk	PlainPeptide	0	4	1	1	P04114	N-Term(TMT6plex); K12(TMT6plex)	0	1.05243	1		1.04487	1		1.53417	1		1.11006	1		1.04672	1		0	9.881e-07	43.9	0.000499041	2	1797.04	0.586944	58.4343	0
585		High	lPQQAnDYLNSFNWER	PlainPeptide	0	4	1	1	P04114	N-Term(TMT6plex); N6(Deamidated)	0	1.22781	2	13.2066	1.37954	2	20.077	1.67931	2	35.2607	1.56227	2	13.2326	1.2296	2	2.75169	0	2.208e-06	43.59	0.000465961	3	2225.1	8.34976	94.8138	0
586		High	hEQDMVnGIMLSVEk	PlainPeptide	0	2	1	1	P04114	N-Term(TMT6plex); N7(Deamidated); K15(TMT6plex)	0	0.590599	1		0.712741	1		0.72589	1		0.859173	1		0.696998	1		0	1.189e-06	43.45	0.000729747	3	2189.15	8.14	79.9444	0
587		High	nmEVSVATTTk	PlainPeptide	0	6	1	1	P04114	N-Term(TMT6plex); M2(Oxidation); K11(TMT6plex)	0	1.24338	4	19.9114	1.35832	4	17.5393	1.52252	4	35.6481	1.49638	4	18.2366	1.15309	4	21.9473	0	1.635e-05	42.88	0.000700711	3	1654.92	3.99176	50.4266	0
588		High	yNALDLTNNGk	PlainPeptide	0	3	1	1	P04114	N-Term(TMT6plex); K11(TMT6plex)	0	0.992612	1		1.30552	1		1.22987	1		1.21918	1		0.884669	1		0	2.721e-06	42.87	0.000846923	2	1680.94	6.2639	72.1297	0
589		High	sEYqADYESLR	PlainPeptide	0	1	1	1	P04114	N-Term(TMT6plex); Q4(Deamidated)	0																0	8.819e-08	42.58	0.000176665	2	1590.75	1.10793	51.4195	0
590		High	iEGNLIFDPNNYLPk	PlainPeptide	0	4	1	1	P04114	N-Term(TMT6plex); K15(TMT6plex)	0	1.07475	4	1.74933	1.31115	4	1.90101	1.48597	4	7.8133	1.48088	4	0.64144	1.12835	4	3.97285	0	5.577e-06	42.39	0.00090264	4	2205.24	2.11757	102.066	0
591		High	cSLLVLENELNAELGLSGASmk	PlainPeptide	0	2	1	1	P04114	N-Term(TMT6plex); C1(Carbamidomethyl); M21(Oxidation); K22(TMT6plex)	0	1.05555	2	11.7039	1.6012	2	10.645	1.3408	2	19.3696	1.26473	2	5.24802	1.04446	2	9.36015	0	7.939e-06	42.34	0.000808071	4	2822.52	5.71698	105.512	0
592		High	lALWGEHTGqLYSk	PlainPeptide	0	1	1	1	P04114	N-Term(TMT6plex); Q10(Deamidated); K14(TMT6plex)	0																0	3.128e-06	42.17	0.00093134	3	2062.15	6.58186	87.5551	0
593		High	iNNQLTLDSnTk	PlainPeptide	0	63	1	1	P04114	N-Term(TMT6plex); N10(Deamidated); K12(TMT6plex)	0	1.18135	15	13.1149	1.43623	15	13.4032	1.45047	15	11.7139	1.46562	15	11.6059	1.14619	15	14.1652	0	6.729e-06	42.14	0.00103555	3	1820.01	-2.267	56.0813	0
594		High	yNALDLTnnGk	PlainPeptide	0	28	1	1	P04114	N-Term(TMT6plex); N8(Deamidated); N9(Deamidated); K11(TMT6plex)	0	1.17534	7	12.6483	1.29808	7	8.09022	1.57817	7	10.9809	1.51871	7	6.54437	1.22029	7	10.422	0	7.306e-06	42.01	0.00077744	2	1682.91	7.19095	74.3716	0
595		High	fVTQAEGAk	PlainPeptide	0	4	1	1	P04114	N-Term(TMT6plex); K9(TMT6plex)	0	1.42623	4	14.2952	1.58001	4	7.55685	1.95091	4	3.86129	1.82262	4	5.71761	1.386	4	11.4885	0	5.055e-05	41.94	0.000828457	2	1408.83	7.90659	59.6981	0
596		High	sQAIATk	PlainPeptide	0	6	1	1	P04114	N-Term(TMT6plex); K7(TMT6plex)	0	1.60414	3	21.452	1.54851	3	20.9971	1.9303	3	33.189	1.84842	3	16.4156	1.2949	3	21.8632	0	0.003589	41.89	0.00020385	2	1176.74	4.46217	42.3684	0
597		High	yEGLQEWEGk	PlainPeptide	0	3	1	1	P04114	N-Term(TMT6plex); K10(TMT6plex)	0	0.815377	3	30.3691	0.985128	3	2.07198	1.03272	3	30.5075	1.29956	3	0.654397	1.00951	3	1.5488	0	3.185e-07	41.87	0.000955691	2	1696.9	5.60851	79.5264	0
598		High	vNDESTEGk	PlainPeptide	0	12	1	1	P04114	N-Term(TMT6plex); K9(TMT6plex)	0	1.25334	8	11.5846	1.43745	8	11.6481	1.60634	8	17.8992	1.53817	8	11.2818	1.19066	8	12.6705	0	1.233e-05	41.67	0.000881596	2	1436.77	6.62558	39.5688	0
599		High	yTYNYEAESSSGVPGTADSR	PlainPeptide	0	2	1	1	P04114	N-Term(TMT6plex)	0	1.43019	1		2.01622	1		1.80317	1		2.19309	1		1.54788	1		0	5.103e-06	41.67	0.000197423	2	2383.1	4.35794	63.6597	0
600		High	vLVDHFGYTk	PlainPeptide	0	8	1	1	P04114	N-Term(TMT6plex); K10(TMT6plex)	0	1.10352	6	15.8835	1.23956	6	5.42381	1.43218	6	9.19967	1.31174	6	3.01051	1.03863	6	12.9887	0	6.516e-06	41.56	0.000981017	2	1636.96	5.81741	75.1743	0
601		High	vAWHYDEEk	PlainPeptide	0	1	1	1	P04114	N-Term(TMT6plex); K9(TMT6plex)	0	1.32002	1		1.3585	1		1.77142	1		1.42664	1		1.59368	1		0	2.426e-05	41.45	0.000966794	2	1634.87	7.64197	62.6725	0
602		High	vPLLLSEPINIIDALEMR	PlainPeptide	0	1	1	1	P04114	N-Term(TMT6plex)	0	2.63185	1		2.26016	1		6.06575	1		2.36813	1		1.88916	1		0	2.856e-05	41.42	0.000843696	3	2265.31	0.234478	79.4153	0
603		High	eFQVPTFTIPk	PlainPeptide	0	2	1	1	P04114	N-Term(TMT6plex); K11(TMT6plex)	0																0	0.0003531	41.28	0.000752179	2	1765.04	4.00653	99.0958	0
604		High	tqFNnnEYSqDLDAYNTk	PlainPeptide	0	6	1	1	P04114	N-Term(TMT6plex); Q2(Deamidated); N5(Deamidated); N6(Deamidated); Q10(Deamidated); K18(TMT6plex)	0																0	4.162e-05	41.22	0.00040775	3	2627.23	8.80873	64.4579	0
605		High	hINIDQFVR	PlainPeptide	0	5	1	1	P04114	N-Term(TMT6plex)	0	1.30639	5	10.4148	1.56649	5	7.33833	1.58949	5	7.63361	1.65553	5	6.03847	1.23251	5	11.4911	0	0.0002794	40.99	0.000839948	3	1370.78	6.18273	73.4953	0
606		High	hIQNIDIQHLAGk	PlainPeptide	0	2	1	1	P04114	N-Term(TMT6plex); K13(TMT6plex)	0	2.63496	2	12.1739	2.87341	2	6.29382	3.14696	2	4.37677	3.49005	2	20.4635	1.997	2	20.9292	0	4.186e-06	40.79	0.000787829	4	1945.15	6.92536	71.2033	0
607		High	sEILAHWSPAk	PlainPeptide	0	3	1	1	P04114	N-Term(TMT6plex); K11(TMT6plex)	0	1.03759	2	4.65068	1.25141	2	0.600878	1.51643	2	4.23365	1.2591	2	18.3866	1.07286	2	7.19689	0	3.071e-05	40.29	0.00107104	3	1696.98	2.20434	75.4428	0
608		High	sNTVASLHTEk	PlainPeptide	0	3	1	1	P04114	N-Term(TMT6plex); K11(TMT6plex)	0	1.34088	3	48.9018	1.21845	3	14.7003	1.66515	3	5.07204	1.23126	3	3.47576	1.24626	3	46.9482	0	6.162e-07	40.11	0.00129674	3	1644.94	5.91045	47.7997	0
609		High	mGLAFESTk	PlainPeptide	0	2	1	1	P04114	N-Term(TMT6plex); M1(Oxidation); K9(TMT6plex)	0	0.955455	2	8.08405	1.08808	2	2.78294	1.30277	2	8.51038	1.3244	2	7.23468	0.967985	2	14.8786	0	0.0008857	39.85	0.00130945	2	1457.82	7.57896	64.1541	0
610		High	qGFFPDSVNk	PlainPeptide	0	7	1	1	P04114	N-Term(TMT6plex); K10(TMT6plex)	0	1.04259	5	12.1643	1.36323	5	17.2446	1.4696	5	15.0632	1.56299	5	16.6864	1.43389	5	11.094	0	6.259e-05	39.79	0.00159006	2	1596.89	7.97783	76.1498	0
611		High	iTEnDIQIALDDAk	PlainPeptide	0	16	1	1	P04114	N-Term(TMT6plex); N4(Deamidated); K14(TMT6plex)	0	1.27074	7	19.4595	1.6131	7	23.7873	1.79628	7	22.5333	1.80711	7	18.7337	1.28645	7	27.7382	0	0.001638	39.52	0.0019936	2	2018.12	4.79398	89.4572	0
612		High	aGHIAWTSSGk	PlainPeptide	0	3	1	1	P04114	N-Term(TMT6plex); K11(TMT6plex)	0	0.975069	1		1.15468	1		1.15199	1		1.40157	1		0.851234	1		0	1.539e-05	39.19	0.00130144	3	1572.9	5.91823	56.1987	0
613		High	iTEnDIqIALDDAk	PlainPeptide	0	2	1	1	P04114	N-Term(TMT6plex); N4(Deamidated); Q7(Deamidated); K14(TMT6plex)	0	1.29712	2	24.0666	1.5767	2	22.7656	2.17854	2	2.84408	1.8487	2	5.6727	1.53998	2	22.8788	0	0.0007547	39.1	0.00215912	3	2019.1	5.35576	99.6148	0
614		High	nIqEYLSILTDPDGk	PlainPeptide	0	4	1	1	P04114	N-Term(TMT6plex); Q3(Deamidated); K15(TMT6plex)	0	3.03018	1		3.24687	1		3.68867	1		2.97646	1		1.67719	1		0	6.758e-05	38.68	0.0021141	3	2165.19	8.67175	71.5066	0
615		High	gTYGLScQR	PlainPeptide	0	2	1	1	P04114	N-Term(TMT6plex); C7(Carbamidomethyl)	0	1.49028	2	2.83272	1.70944	2	7.99322	1.99201	2	5.70387	1.76565	2	11.1867	1.31403	2	4.53615	0	0.0002484	38.42	0.000525161	2	1270.65	3.26131	44.4266	0
616		High	lTLDIQNk	PlainPeptide	0	4	1	1	P04114	N-Term(TMT6plex); K8(TMT6plex)	0	1.07573	3	5.1761	1.41859	3	7.6029	1.28854	3	10.5937	1.61819	3	5.96499	0.930675	3	11.9365	0	0.0002846	38.28	0.00130019	2	1402.88	9.02499	77.7892	0
617		High	eVYGFNPEGk	PlainPeptide	0	6	1	1	P04114	N-Term(TMT6plex); K10(TMT6plex)	0	0.954586	4	21.7551	1.19247	4	9.2647	1.26376	4	22.194	1.27603	4	17.1787	1.13518	4	1.45093	0	2.68e-05	38.11	0.00209382	2	1597.87	6.44426	72.0844	0
618		High	vIGNmGQTmEQLTPELk	PlainPeptide	0	3	1	1	P04114	N-Term(TMT6plex); M5(Oxidation); M9(Oxidation); K17(TMT6plex)	0	1.04367	1		0.967242	1		0.934013	1		1.05146	1		0.87906	1		0	3.644e-07	38.09	0.00273996	3	2379.27	1.34166	61.3752	0
619		High	sPAFTDLHLR	PlainPeptide	0	1	1	1	P04114	N-Term(TMT6plex)	0	1.31239	1		1.29245	1		1.5213	1		1.47133	1		1.03459	1		0	2.091e-05	38.08	0.00168822	3	1385.78	5.56115	68.9702	0
620		High	tTLTAFGFASADLIEIGLEGk	PlainPeptide	0	2	1	1	P04114	N-Term(TMT6plex); K21(TMT6plex)	0	1.34587	1		1.60531	1		1.83207	1		1.2956	1		1.16128	1		0	5.692e-06	37.61	0.00179449	3	2612.46	0.786736	76.521	0
621		High	lDNIYSSDk	PlainPeptide	0	6	1	1	P04114	N-Term(TMT6plex); K9(TMT6plex)	0	1.1476	2	6.64143	1.35327	2	8.15326	1.58625	2	3.71298	1.56595	2	9.20173	1.12209	2	6.05609	0	3.324e-05	37.47	0.00196071	2	1512.84	6.58673	66.7136	0
622		High	lDnIYSSDk	PlainPeptide	0	2	1	1	P04114	N-Term(TMT6plex); N3(Deamidated); K9(TMT6plex)	0	1.12002	1		1.2926	1		1.44584	1		1.36253	1		1.05009	1		0	1.537e-05	37.47	0.00213082	2	1513.82	1.5782	57.8257	0
623		High	nIILPVYDk	PlainPeptide	0	2	1	1	P04114	N-Term(TMT6plex); K9(TMT6plex)	0	1.80683	2	11.3995	1.947	2	12.8535	2.1187	2	5.70621	2.14523	2	5.49679	1.48936	2	14.4212	0	0.0002222	37.37	0.00201555	2	1532.95	1.48868	87.5625	0
624		High	vQGVEFSHR	PlainPeptide	0	4	1	1	P04114	N-Term(TMT6plex)	0	1.12961	3	15.2934	1.33613	3	2.78116	1.38639	3	14.0893	1.27934	3	8.64475	0.912375	3	19.5472	0	0.0003049	37.35	0.00220893	2	1287.71	7.38472	49.2261	0
625		High	snTVASLHTEk	PlainPeptide	0	2	1	1	P04114	N-Term(TMT6plex); N2(Deamidated); K11(TMT6plex)	0	0.971902	1		1.10218	1		1.1131	1		1.1443	1		0.81902	1		0	0.00026	37.33	0.00281089	3	1645.93	6.34752	51.2225	0
626		High	mYQMDIQQELQR	PlainPeptide	0	2	1	1	P04114	N-Term(TMT6plex)	0	0.842104	1		1.12275	1		1.19786	1		1.23077	1		1.02377	1		0	9.501e-08	37.19	0.00208174	2	1811.91	8.49848	81.7268	0
627		High	lVGFIDDAVk	PlainPeptide	0	1	1	1	P04114	N-Term(TMT6plex); K10(TMT6plex)	0																0	1.3e-06	37.12	0.00230965	2	1534.94	9.57125	98.4374	0
628		High	kMGLAFESTk	PlainPeptide	0	2	1	1	P04114	N-Term(TMT6plex); K1(TMT6plex); K10(TMT6plex)	0	1.05713	1		0.820235	1		1.36752	1		1.03662	1		1.14691	1		0	3.379e-07	36.93	0.00204796	3	1799.07	-2.30618	44.9123	1
629		High	qTEATMTFk	PlainPeptide	0	1	1	1	P04114	N-Term(TMT6plex); K9(TMT6plex)	0	1.50275	1		1.76677	1		2.08583	1		1.96898	1		1.38328	1		0	1.915e-05	36.92	0.00289611	2	1514.84	7.07131	62.6699	0
630		High	sPSqADINk	PlainPeptide	0	6	1	1	P04114	N-Term(TMT6plex); Q4(Deamidated); K9(TMT6plex)	0	0.91788	4	5.00456	1.07797	4	7.11275	1.33698	4	7.80341	1.23351	4	6.48575	0.982962	4	3.17689	0	0.0001639	36.72	0.00314965	2	1418.8	6.15159	49.236	0
631		High	nLQNnAEWVYQGAIR	PlainPeptide	0	18	1	1	P04114	N-Term(TMT6plex); N5(Deamidated)	0	1.27823	6	18.7771	1.3841	6	12.6516	1.4861	6	21.3366	1.4715	6	7.48741	1.25094	6	12.071	0	5.225e-06	36.68	0.00288883	2	2006.04	3.94297	90.2201	0
632		High	nSEEFAAAMSR	PlainPeptide	0	3	1	1	P04114	N-Term(TMT6plex); N1(Deamidated)	0																0	2.627e-05	36.51	0.000759415	2	1442.69	5.42427	64.1156	0
633		High	iVQILPWEQnEQVk	PlainPeptide	0	3	1	1	P04114	N-Term(TMT6plex); N10(Deamidated); K14(TMT6plex)	0	1.24768	1		1.24712	1		1.536	1		1.61181	1		1.4785	1		0	0.00255	36.36	0.00248547	3	2183.25	2.96953	99.7905	0
634		High	NLTDFAEQYSIQDWAkR	PlainPeptide	0	1	1	1	P04114	N-Term(TMT6plex); K16(TMT6plex)	0	1.10191	1		1.227	1		1.3679	1		1.50615	1		1.11815	1		0	7.524e-08	36.32	0.00330184	4	2543.33	2.09342	97.801	1
635		High	lSNVLQQVk	PlainPeptide	0	2	1	1	P04114	N-Term(TMT6plex); K9(TMT6plex)	0	2.56019	2	5.4753	2.37796	2	35.4348	2.43306	2	26.7887	2.33881	2	34.368	1.68656	2	4.45747	0	8.89e-05	36.27	0.00161693	2	1486.94	3.24428	83.2262	0
636		High	wNFYYSPQSSPDk	PlainPeptide	0	2	1	1	P04114	N-Term(TMT6plex); K13(TMT6plex)	0	1.27212	1		1.49795	1		1.72381	1		1.88358	1		1.38386	1		0	0.0004025	36.12	0.0028466	2	2077.05	2.17122	87.1427	0
637		High	sHDELPR	PlainPeptide	0	6	1	1	P04114	N-Term(TMT6plex)	0	0.942902	2	25.6357	1.12924	2	11.2154	1.45005	2	29.9706	1.66279	2	20.3123	0.88909	2	14.135	0	0.003987	35.94	0.000789517	3	1082.58	3.10452	29.4545	0
638		High	nSEEFAAAMSR	PlainPeptide	0	1	1	1	P04114	N-Term(TMT6plex)	0	1.10276	1		1.35532	1		1.37921	1		1.47641	1		1.08496	1		0	1.914e-06	35.84	0.0013552	2	1441.71	8.05776	61.8036	0
639		High	lTISEQNIqR	PlainPeptide	0	4	1	1	P04114	N-Term(TMT6plex); Q9(Deamidated)	0	0.88483	1		1.00226	1		1.10489	1		1.045	1		0.981551	1		0	5.092e-06	35.76	0.00303952	2	1431.81	3.28542	52.6695	0
640		High	vEDIPLAR	PlainPeptide	0	4	1	1	P04114	N-Term(TMT6plex)	0	1.11097	3	2.18827	1.24997	3	6.56464	1.54202	3	2.60374	1.4084	3	2.99193	1.21335	3	27.1117	0	0.003166	35.6	0.00104661	2	1141.68	4.17935	67.6138	0
641		High	iEGNLIFDPnNYLPk	PlainPeptide	0	14	1	1	P04114	N-Term(TMT6plex); N10(Deamidated); K15(TMT6plex)	0	1.15824	4	15.2874	1.38539	4	13.178	1.81481	4	9.64263	1.72466	4	3.85917	1.2297	4	16.5949	0	7.484e-06	35.18	0.00485423	2	2206.22	1.01895	102.051	0
642		High	hINIDqFVR	PlainPeptide	0	2	1	1	P04114	N-Term(TMT6plex); Q6(Deamidated)	0	0.845289	2	48.8975	0.804029	2	15.345	0.901591	2	33.9081	0.922912	2	29.3756	0.770385	2	2.41004	0	0.0007285	35.03	0.00293638	3	1371.76	4.23756	75.6387	0
643		High	inNQLTLDSnTk	PlainPeptide	0	17	1	1	P04114	N-Term(TMT6plex); N2(Deamidated); N10(Deamidated); K12(TMT6plex)	0	1.07456	5	7.21421	1.13483	5	4.52482	1.28697	5	4.41532	1.32083	5	11.4354	1.28318	5	18.405	0	0.002468	34.95	0.00559807	2	1821.01	4.30704	71.6094	0
644		High	mTSNFPVDLSDYPk	PlainPeptide	0	2	1	1	P04114	N-Term(TMT6plex); M1(Oxidation); K14(TMT6plex)	0	0.852225	2	17.4916	1.02999	2	8.2	1.17297	2	9.41911	1.09823	2	17.6058	0.931343	2	3.99015	0	0.0001114	34.79	0.00386657	2	2088.07	-2.86219	66.2415	0
645		High	tILGTmPAFEVSLQALQk	PlainPeptide	0	1	1	1	P04114	N-Term(TMT6plex); M6(Oxidation); K18(TMT6plex)	0	1.10396	1		1.08531	1		1.33131	1		1.26467	1		1.10272	1		0	6.129e-06	34.73	0.00328099	3	2421.38	-1.96351	69.1131	0
646		High	nTLELSnGVIVk	PlainPeptide	0	2	1	1	P04114	N-Term(TMT6plex); N1(Deamidated); N7(Deamidated); K12(TMT6plex)	0																0	0.0002511	34.66	0.00396696	2	1747.04	5.753	84.5147	0
647		High	tLQGIPqMIGEVIR	PlainPeptide	0	3	1	1	P04114	N-Term(TMT6plex); Q7(Deamidated)	0	1.10143	2	4.6199	1.13771	2	1.80208	1.42254	2	28.238	1.28675	2	4.48315	1.15283	2	17.5956	0	6.092e-05	34.11	0.00529825	2	1785.02	2.56979	103.593	0
648		High	tQFNNNEYSqDLDAYNTk	PlainPeptide	0	144	1	1	P04114	N-Term(TMT6plex); Q10(Deamidated); K18(TMT6plex)	0	1.09678	19	9.70296	1.26063	19	9.34422	1.47459	19	8.91883	1.45919	19	5.77632	1.12913	19	6.7648	0	0.004832	34.03	0.00340015	3	2624.28	9.31529	60.7795	0
649		High	lnGESNLR	PlainPeptide	0	4	1	1	P04114	N-Term(TMT6plex); N2(Deamidated)	0	1.42559	2	9.8315	1.68554	2	1.28365	2.17132	2	6.50177	1.89814	2	4.45621	1.48798	2	2.17366	0	0.000987	33.69	0.00419012	2	1132.62	4.42335	38.6527	0
650		High	enFAGEATLQR	PlainPeptide	0	2	1	1	P04114	N-Term(TMT6plex); N2(Deamidated)	0																0	2.711e-05	33.69	0.00423287	2	1465.75	1.88913	49.3988	0
651		High	sFDYHQFVDETNDk	PlainPeptide	0	1	1	1	P04114	N-Term(TMT6plex); K14(TMT6plex)	0	1.86906	1		2.15493	1		1.96762	1		2.19135	1		1.23159	1		0	1.955e-05	33.34	0.00437957	3	2203.09	7.45231	80.6116	0
652		High	eQHLFLPFSYk	PlainPeptide	0	1	1	1	P04114	N-Term(TMT6plex); K11(TMT6plex)	0	1.23511	1		1.16913	1		1.43936	1		1.23147	1		1.32458	1		0	2.432e-05	33.2	0.00682048	3	1867.05	-2.91607	59.7314	0
653		High	qGFFPDSVnk	PlainPeptide	0	1	1	1	P04114	N-Term(TMT6plex); Q1(Deamidated); N9(Deamidated); K10(TMT6plex)	0																0	0.001991	33.18	0.00605858	2	1598.85	1.92748	64.6709	0
654		High	gISTSAASPAVGTVGmDMDEDDDFSk	PlainPeptide	0	2	1	1	P04114	N-Term(TMT6plex); M16(Oxidation); K26(TMT6plex)	0	0.770358	1		0.7813	1		0.891121	1		1.51488	1		0.84632	1		0	1.825e-05	33.01	0.00332523	3	3077.45	4.21514	79.4572	0
655		High	vPLLLSEPINIIDALEmR	PlainPeptide	0	1	1	1	P04114	N-Term(TMT6plex); M17(Oxidation)	0	0.767118	1		0.523212	1		1.05835	1		1.20729	1		1.15142	1		0	0.001553	33.01	0.00500035	3	2281.3	0.187689	78.3923	0
656		High	gAYqnNEIk	PlainPeptide	0	3	1	1	P04114	N-Term(TMT6plex); Q4(Deamidated); N5(Deamidated); K9(TMT6plex)	0	0.693788	1		0.913995	1		0.909958	1		1.05706	1		0.910605	1		0	0.0009126	32.82	0.00639935	2	1496.8	3.34566	43.4241	0
657		High	qELnGNTk	PlainPeptide	0	6	1	1	P04114	N-Term(TMT6plex); N4(Deamidated); K8(TMT6plex)	0	1.35919	4	4.23576	1.63391	4	5.72957	1.79084	4	0.631523	1.67148	4	13.0822	1.22895	4	4.23205	0	0.00468	32.56	0.00840258	2	1362.77	2.44477	34.4178	0
658		High	tIDQmLNSELQWPVPDIYLR	PlainPeptide	0	1	1	1	P04114	N-Term(TMT6plex); M5(Oxidation)	0	0.979533	1		0.939794	1		0.952127	1		1.31253	1		0.532423	1		0	8.371e-06	32.51	0.00880845	3	2676.38	-3.63394	70.7523	0
659		High	iEIPLPFGGk	PlainPeptide	0	4	1	1	P04114	N-Term(TMT6plex); K10(TMT6plex)	0	1.26494	3	4.1474	1.2271	3	1.29816	1.34837	3	13.5991	1.10441	3	10.1468	1.15476	3	25.859	0	0.0006406	32.37	0.00353452	3	1528.95	-0.221682	68.0498	0
660		High	lDVTTSIGR	PlainPeptide	0	1	1	1	P04114	N-Term(TMT6plex)	0	1.26809	1		1.59973	1		2.00693	1		1.85919	1		1.15774	1		0	0.0006168	32.3	0.00332697	2	1190.7	4.81689	64.7327	0
661		High	aLYWVNGQVPDGVSk	PlainPeptide	0	1	1	1	P04114	N-Term(TMT6plex); K15(TMT6plex)	0	0.603685	1		1.03928	1		0.992564	1		0.915445	1		0.669518	1		0	0.0002754	32.01	0.0101036	2	2091.17	2.63771	89.8388	0
662		High	skPTVSSSMEFk	PlainPeptide	0	1	1	1	P04114	N-Term(TMT6plex); K2(TMT6plex); K12(TMT6plex)	0	0.909946	1		1.04238	1		1.27538	1		1.30066	1		1.03728	1		0	3.585e-06	31.54	0.00761079	3	2015.16	6.97985	67.3498	0
663		High	iGqDGISTSATTnLk	PlainPeptide	0	1	1	1	P04114	N-Term(TMT6plex); Q3(Deamidated); N13(Deamidated); K15(TMT6plex)	0																0	8.204e-05	31.31	0.0117227	3	1966.07	-1.82104	59.4218	0
664		High	gAYQNnEIk	PlainPeptide	0	24	1	1	P04114	N-Term(TMT6plex); N6(Deamidated); K9(TMT6plex)	0	1.18632	9	6.561	1.37765	9	10.9032	1.47512	9	13.8337	1.49501	9	15.2194	1.12062	9	16.7093	0	0.002241	31.23	0.0111497	2	1495.82	0.169986	41.9785	0
665		High	vIGNmGqTmEQLTPELk	PlainPeptide	0	10	1	1	P04114	N-Term(TMT6plex); M5(Oxidation); Q7(Deamidated); M9(Oxidation); K17(TMT6plex)	0	1.04366	3	0.246804	1.00479	3	0.0584746	1.09062	3	0.250126	1.08602	3	5.42225	1.06967	3	8.57378	0	1.594e-05	31.13	0.0126043	3	2380.25	1.49193	62.6966	0
666		High	fDHTNSLNIAGLSLDFSSk	PlainPeptide	0	1	1	1	P04114	N-Term(TMT6plex); K19(TMT6plex)	0																0	4.362e-08	30.93	0.012714	3	2524.33	-4.05114	67.31	0
667		High	vIGnmGQTmEqLTPELk	PlainPeptide	0	5	1	1	P04114	N-Term(TMT6plex); N4(Deamidated); M5(Oxidation); M9(Oxidation); Q11(Deamidated); K17(TMT6plex)	0																0	0.0008318	30.82	0.011881	3	2381.26	9.86977	63.2481	0
668		High	kGNVATEISTER	PlainPeptide	0	3	1	1	P04114	N-Term(TMT6plex); K1(TMT6plex)	0	1.19911	3	0.86904	1.46897	3	3.53346	1.60031	3	3.79089	1.65025	3	18.2296	1.14235	3	1.45335	0	5.809e-07	30.81	0.0117009	3	1763.01	4.38906	51.9466	1
669		High	aTLYALSHAVnNYHk	PlainPeptide	0	16	1	1	P04114	N-Term(TMT6plex); N11(Deamidated); K15(TMT6plex)	0	1.26184	7	15.894	1.46502	7	12.5034	1.40069	7	3.35489	1.453	7	6.88775	1.18487	7	15.3018	0	6.568e-06	30.69	0.0146733	4	2161.18	-1.6179	53.6441	0
670		High	hVAEAIck	PlainPeptide	0	4	1	1	P04114	N-Term(TMT6plex); C7(Carbamidomethyl); K8(TMT6plex)	0	1.255	2	6.61694	1.46929	2	8.65592	1.6438	2	4.63532	1.64053	2	8.92535	1.2675	2	7.84515	0	0.0005154	30.61	0.00873305	2	1385.81	7.10874	47.4327	0
671		High	iAELSATAqEIIk	PlainPeptide	0	1	1	1	P04114	N-Term(TMT6plex); Q9(Deamidated); K13(TMT6plex)	0																0	0.0001262	30.58	0.00796235	3	1846.1	4.873	101.175	0
672		High	yENYELTLk	PlainPeptide	0	1	1	1	P04114	N-Term(TMT6plex); K9(TMT6plex)	0	1.39509	1		2.22001	1		1.78584	1		2.57476	1		1.17981	1		0	0.001462	30.52	0.0104241	2	1630.92	9.18291	80.0259	0
673		High	vqGVEFSHR	PlainPeptide	0	1	1	1	P04114	N-Term(TMT6plex); Q2(Deamidated)	0																0	0.0006652	30.48	0.00828212	3	1288.68	-2.01465	42.2394	0
674		High	qSFDLSVk	PlainPeptide	0	1	1	1	P04114	N-Term(TMT6plex); Q1(Deamidated); K8(TMT6plex)	0	1.28302	1		1.50151	1		1.68941	1		1.57921	1		1.30611	1		0	0.0003243	30.37	0.00895374	2	1382.81	8.70121	75.2674	0
675		High	kLTISEQNIQR	PlainPeptide	0	3	1	1	P04114	N-Term(TMT6plex); K1(TMT6plex)	0	1.09717	2	3.64137	1.34136	2	0.0758375	1.54554	2	11.1235	1.57957	2	5.59001	1.12929	2	3.15525	0	3.335e-06	30.37	0.00707116	3	1788.08	5.27387	59.8952	1
676		High	lTLDIQnk	PlainPeptide	0	1	1	1	P04114	N-Term(TMT6plex); N7(Deamidated); K8(TMT6plex)	0																0	0.002872	30.28	0.0133603	2	1403.86	5.18761	78.5063	0
677		High	kHVAEAIck	PlainPeptide	0	3	1	1	P04114	N-Term(TMT6plex); K1(TMT6plex); C8(Carbamidomethyl); K9(TMT6plex)	0	1.30385	3	16.715	1.45478	3	14.2398	1.69194	3	11.1651	1.52198	3	6.14363	1.35906	3	6.18966	0	0.001209	30.01	0.00738298	3	1743.07	6.39804	49.9961	1
678		High	qSFDLSVk	PlainPeptide	0	2	1	1	P04114	N-Term(TMT6plex); K8(TMT6plex)	0	1.5489	1		1.47274	1		2.04071	1		1.62779	1		1.46478	1		0	0.001143	30	0.0081	2	1381.82	7.82923	72.5422	0
679		High	lDFSSQADLR	PlainPeptide	0	2	1	1	P04114	N-Term(TMT6plex)	0	1.41582	2	5.60306	1.93641	2	3.71476	1.84778	2	28.2686	1.93936	2	24.4703	1.48454	2	5.52452	0	0.0002641	29.96	0.0148865	2	1380.74	7.4191	73.2237	0
680		High	iYSLWEHSTk	PlainPeptide	0	1	1	1	P04114	N-Term(TMT6plex); K10(TMT6plex)	0	0.569994	1		0.759598	1		0.548933	1		0.808369	1		0.513086	1		0	0.0001953	29.83	0.0171587	3	1721.96	-0.794116	53.5499	0
681		High	fnSSYLqGTNqITGR	Glycopeptide	Glyco	12	1	1	P04114	N-Term(TMT6plex); N2(Deamidated); Q7(Deamidated); Q11(Deamidated)	0	0.920151	3	2.64366	0.888722	3	4.38163	0.829119	3	5.76288	1.00098	3	12.7154	0.903539	3	19.7487	0	0.0004379	29.81	0.00673845	3	1917.94	-1.37841	62.2874	0
682		High	dAVEkPQEFTIVAFVk	PlainPeptide	0	2	1	1	P04114	N-Term(TMT6plex); K5(TMT6plex); K16(TMT6plex)	0	1.3711	1		1.31556	1		1.60959	1		1.30669	1		1.30084	1		0	6.23e-07	29.53	0.00585005	3	2508.47	0.951525	98.1734	0
683		High	nSEEFAAAmSR	PlainPeptide	0	5	1	1	P04114	N-Term(TMT6plex); M9(Oxidation)	0	1.08339	2	2.03627	1.18923	2	19.5246	1.28204	2	0.986546	1.31835	2	4.04792	1.08993	2	14.9218	0	0.001188	29.11	0.00405055	2	1457.69	0.487556	37.3816	0
684		High	lTLDIqnk	PlainPeptide	0	1	1	1	P04114	N-Term(TMT6plex); Q6(Deamidated); N7(Deamidated); K8(TMT6plex)	0																0	0.001915	28.83	0.0176085	2	1404.84	2.05072	65.8639	0
685		High	nPnGYSFSIPVk	PlainPeptide	0	6	1	1	P04114	N-Term(TMT6plex); N3(Deamidated); K12(TMT6plex)	0	1.41538	4	3.87097	1.5547	4	2.35862	1.99603	4	13.4499	1.82599	4	13.7212	1.30303	4	4.49261	0	8.191e-05	28.82	0.0186988	3	1781.99	5.86172	85.2868	0
686		High	tSQcTLk	PlainPeptide	0	3	1	1	P04114	N-Term(TMT6plex); C4(Carbamidomethyl); K7(TMT6plex)	0	1.4031	3	12.5117	1.46678	3	19.2174	1.8318	3	18.8719	2.02494	3	22.2208	1.22213	3	17.7381	0	0.00439	28.69	0.0120334	2	1295.75	6.45107	42.461	0
687		High	gmTRPLSTLISSSqScqYTLDAk	PlainPeptide	0	1	1	1	P04114	N-Term(TMT6plex); M2(Oxidation); Q14(Deamidated); C16(Carbamidomethyl); Q17(Deamidated); K23(TMT6plex)	0																0	0.001866	28.67	0.0190164	3	3020.56	8.54154	52.4076	0
688		High	tFIEDVNk	PlainPeptide	0	1	1	1	P04114	N-Term(TMT6plex); K8(TMT6plex)	0	2.20525	1		2.36153	1		3.00422	1		2.12543	1		1.52859	1		0	0.0008588	28.38	0.0201117	2	1423.83	8.66222	71.7662	0
689		High	lHVAGNLk	PlainPeptide	0	6	1	1	P04114	N-Term(TMT6plex); K8(TMT6plex)	0	1.42678	4	16.8055	1.49358	4	9.92414	1.7879	4	13.9705	1.50425	4	7.36287	1.23627	4	5.41211	0	0.0048	28.34	0.00146555	3	1309.83	-2.91146	35.1069	0
690		High	qVFLYPEk	PlainPeptide	0	1	1	1	P04114	N-Term(TMT6plex); K8(TMT6plex)	0	0.589643	1		0.984741	1		0.775644	1		1.37152	1		0.632733	1		0	0.004055	28.08	0.0185938	2	1481.89	7.1	78.056	0
691		High	ykLQDFSDQLSDYYEk	PlainPeptide	0	1	1	1	P04114	N-Term(TMT6plex); K2(TMT6plex); K16(TMT6plex)	0																0	0.001111	27.96	0.0239134	3	2729.43	1.20799	95.6371	1
692		High	tQFNNnEYSqDLDAYnTk	PlainPeptide	0	20	1	1	P04114	N-Term(TMT6plex); N6(Deamidated); Q10(Deamidated); N16(Deamidated); K18(TMT6plex)	0	1.20265	4	7.72554	1.40059	4	9.04382	1.49681	4	1.19281	1.52278	4	17.5411	1.24735	4	8.63225	0	0.004769	27.7	0.0112933	3	2626.24	7.97812	60.3585	0
693		High	tIHDLHLFIENIDFNk	PlainPeptide	0	1	1	1	P04114	N-Term(TMT6plex); K16(TMT6plex)	0																0	1.518e-06	27.14	0.025019	3	2427.35	1.25634	68.11	0
694		High	lLLqmDSSATAYGSTVSk	PlainPeptide	0	1	1	1	P04114	N-Term(TMT6plex); Q4(Deamidated); M5(Oxidation); K18(TMT6plex)	0																0	0.0002418	26.72	0.0321349	3	2347.26	5.21034	52.0703	0
695		High	nnALDFVTk	PlainPeptide	0	31	1	1	P04114	N-Term(TMT6plex); N2(Deamidated); K9(TMT6plex)	0	1.28641	7	9.81475	1.5387	7	10.1888	1.57355	7	13.9215	1.62884	7	6.14697	1.14835	7	10.4154	0	0.004866	26.52	0.0304181	3	1480.85	6.47729	80.2859	0
696		High	yEnYELTLk	PlainPeptide	0	1	1	1	P04114	N-Term(TMT6plex); N3(Deamidated); K9(TMT6plex)	0																0	0.00042	26.51	0.0350671	2	1631.9	6.40529	81.549	0
697		High	iQSPLFTLDAnADIGnGTTSANEAGIAASITAk	Glycopeptide	Glyco	6	1	1	P04114	N-Term(TMT6plex); N11(Deamidated); N16(Deamidated); K33(TMT6plex)	0																0	0.00052	26.33	0.0270059	4	3692.95	6.71543	101.694	0
698		High	mYQmDIQQELQR	PlainPeptide	0	5	1	1	P04114	N-Term(TMT6plex); M4(Oxidation)	0	0.948687	4	24.4956	1.06321	4	5.45687	1.19592	4	11.3719	1.28751	4	12.4639	0.878357	4	19.6367	0	0.0008579	26.3	0.0199259	3	1827.9	5.32188	72.5568	0
699		High	tIDQMLnSELQWPVPDIYLR	PlainPeptide	0	2	1	1	P04114	N-Term(TMT6plex); N7(Deamidated)	0	5.19495	1		6.80992	1		8.06196	1		6.87194	1		7.73955	1		0	0.000154	26.13	0.0385174	2	2661.4	6.79845	73.6616	0
700		High	tQFnNNEYSqDLDAYNTk	PlainPeptide	0	179	1	1	P04114	N-Term(TMT6plex); N4(Deamidated); Q10(Deamidated); K18(TMT6plex)	0	1.1565	17	14.6306	1.31391	17	11.1026	1.51641	17	14.884	1.49464	17	16.4428	1.14083	17	9.5678	0	0.004293	25.68	0.0139254	2	2625.22	-4.7749	61.211	0
701		High	kMTSNFPVDLSDYPk	PlainPeptide	0	1	1	1	P04114	N-Term(TMT6plex); K1(TMT6plex); K15(TMT6plex)	0	0.792602	1		0.83411	1		0.949934	1		0.871482	1		0.90602	1		0	1.056e-07	25.39	0.0388796	3	2429.34	2.96672	86.362	1
702		High	wNFYYSPQSSPDkk	PlainPeptide	0	1	1	1	P04114	N-Term(TMT6plex); K13(TMT6plex); K14(TMT6plex)	0	1.50829	1		1.75345	1		1.90957	1		1.84348	1		1.31378	1		0	9.841e-06	25.35	0.0493045	3	2434.3	-1.32384	52.664	1
703		High	iISDYHQQFR	PlainPeptide	0	1	1	1	P04114	N-Term(TMT6plex)	0																0	0.0001786	25.31	0.0351858	3	1535.82	1.57878	63.1566	0
704		High	iQSPLFTLDAnADIGNGTTSANEAGIAASITAk	PlainPeptide	0	3	1	1	P04114	N-Term(TMT6plex); N11(Deamidated); K33(TMT6plex)	0	0.262937	1		0.796693	1		0.798097	1		0.290036	1		0.408093	1		0	0.002018	24.98	0.0324041	4	3691.95	1.39592	101.718	0
705		High	ynALDLTnnGk	PlainPeptide	0	1	1	1	P04114	N-Term(TMT6plex); N2(Deamidated); N8(Deamidated); N9(Deamidated); K11(TMT6plex)	0	1.02026	1		1.06486	1		1.22463	1		1.27591	1		1.09601	1		0	0.002053	24.6	0.0402215	2	1683.89	2.47045	59.6533	0
706		High	qVFLYPEkDEPTYILNIk	PlainPeptide	0	1	1	1	P04114	N-Term(TMT6plex); K8(TMT6plex); K18(TMT6plex)	0	1.58725	1		2.05648	1		2.60382	1		2.02752	1		1.56657	1		0	1.373e-08	24.21	0.0269314	3	2897.67	2.03068	99.6324	1
707		High	qELnGnTk	PlainPeptide	0	2	1	1	P04114	N-Term(TMT6plex); N4(Deamidated); N6(Deamidated); K8(TMT6plex)	0																0	0.003645	24.1	0.0486306	2	1363.75	2.16919	35.9363	0
708		High	lSnDMMGSYAEMk	PlainPeptide	0	1	1	1	P04114	N-Term(TMT6plex); N3(Deamidated); K13(TMT6plex)	0	0.673546	1		0.948264	1		1.10499	1		1.10662	1		0.961629	1		0	0.000849	23.92	0.0241278	2	1935.94	7.36297	84.3144	0
709		High	sVGFHLPSR	PlainPeptide	0	2	1	1	P04114	N-Term(TMT6plex)	0	0.865203	2	89.1061	0.95998	2	25.1539	1.03582	2	63.5569	0.99838	2	76.2592	0.782773	2	90.9162	0	0.003238	23.89	0.0222534	3	1228.7	-1.6372	39.1656	0
710		High	iNSGAHk	PlainPeptide	0	2	1	1	P04114	N-Term(TMT6plex); K7(TMT6plex)	0	1.35051	2	23.0502	1.49554	2	23.8385	1.92018	2	36.4885	1.8241	2	29.0153	1.51648	2	8.55378	0	0.003351	23.05	0.0151112	3	1184.72	2.04199	34.991	0
711		High	fnSSYLQGTnQITGR	Glycopeptide	Glyco	23	1	1	P04114	N-Term(TMT6plex); N2(Deamidated); N10(Deamidated)	0	1.22772	8	15.6287	1.32491	8	30.17	1.32508	8	37.7413	1.50461	8	39.7451	1.1757	8	16.9013	0	0.0019	22.91	0.0378645	2	1916.96	0.0326007	63.6482	0
712		High	lSNDMMGSYAEmk	PlainPeptide	0	1	1	1	P04114	N-Term(TMT6plex); M12(Oxidation); K13(TMT6plex)	0																0	0.001343	22.6	0.0340715	3	1950.95	4.43471	74.8726	0
713		High	lPYTIITTPPLk	PlainPeptide	0	1	1	1	P04114	N-Term(TMT6plex); K12(TMT6plex)	0	1.68171	1		1.32391	1		1.69799	1		1.45018	1		0.974533	1		0	0.001205	22.58	0.0165623	3	1815.14	1.04033	66.1638	0
714		High	iADFELPTIIVPEqTIEIPSIk	PlainPeptide	0	1	1	1	P04114	N-Term(TMT6plex); Q14(Deamidated); K22(TMT6plex)	0	1.1384	1		1.26428	1		1.30934	1		1.70697	1		1.50663	1		0	0.0001591	22.17	0.02882	4	2925.69	3.60651	106.76	0
715		High	qAEAVLk	PlainPeptide	0	1	1	1	P04114	N-Term(TMT6plex); K7(TMT6plex)	0	1.04702	1		1.30598	1		1.51238	1		1.52546	1		0.958585	1		0.001	0.013	41.09	0.000816938	2	1216.77	4.66734	53.8363	0
716		High	sqAIATk	PlainPeptide	0	1	1	1	P04114	N-Term(TMT6plex); Q2(Deamidated); K7(TMT6plex)	0	1.33038	1		1.4076	1		1.90972	1		1.7239	1		1.25264	1		0.001	0.005688	36.31	0.00114603	2	1177.72	3.62313	44.855	0
717		High	eTLEDTR	PlainPeptide	0	7	1	1	P04114	N-Term(TMT6plex)	0	1.08213	4	8.60027	1.30394	4	25.2786	1.45719	4	11.917	1.57237	4	21.7979	1.091	4	16.375	0.001	0.01028	36.05	0.00167611	2	1092.58	1.95485	38.1492	0
718		High	vHELIER	PlainPeptide	0	1	1	1	P04114	N-Term(TMT6plex)	0																0.001	0.005847	35.39	0.000953924	3	1124.67	4.42961	47.4241	0
719		High	aLVDTLk	PlainPeptide	0	3	1	1	P04114	N-Term(TMT6plex); K7(TMT6plex)	0	1.02469	2	7.51065	1.3719	2	14.1204	1.38668	2	21.4314	1.54744	2	12.3227	1.02724	2	23.8327	0.001	0.01148	35.28	0.00158618	2	1217.79	4.8522	72.2883	0
720		High	qIDDIDVR	PlainPeptide	0	2	1	1	P04114	N-Term(TMT6plex); Q1(Deamidated)	0	1.12828	2	6.35266	1.20076	2	11.2137	1.27343	2	3.43672	1.25813	2	8.25008	1.08405	2	3.08772	0.001	0.01226	35.05	0.00336054	2	1203.64	-2.74326	49.7626	0
721		High	nFATSNk	PlainPeptide	0	1	1	1	P04114	N-Term(TMT6plex); N1(Deamidated); K7(TMT6plex)	0	1.6692	1		2.08244	1		2.28505	1		2.3619	1		1.64774	1		0.001	0.00623	31.13	0.00450979	2	1240.7	4.40481	49.5426	0
722		High	lGNNPVSk	PlainPeptide	0	2	1	1	P04114	N-Term(TMT6plex); K8(TMT6plex)	0	0.929531	2	11.6264	1.31607	2	22.7279	1.16562	2	6.8767	1.35136	2	18.2441	0.85553	2	21.2303	0.001	0.00558	30.95	0.00490151	2	1286.79	3.8548	42.8457	0
723		High	dLGqcDR	PlainPeptide	0	4	1	1	P04114	N-Term(TMT6plex); Q4(Deamidated); C5(Carbamidomethyl)	0	1.16474	2	15.2931	1.32871	2	10.0286	1.46478	2	34.105	1.40772	2	16.1138	1.27555	2	10.333	0.001	0.00912	30.71	0.00110393	2	1093.51	-0.678323	29.7657	0
724		High	iNPLALk	PlainPeptide	0	4	1	1	P04114	N-Term(TMT6plex); K7(TMT6plex)	0	1.35823	3	15.3009	1.67396	3	1.86894	1.82115	3	15.2027	1.76552	3	5.15576	1.10591	3	5.53859	0.001	0.007895	29.56	0.001104	2	1226.82	-2.52772	53.6388	0
725		High	tSqcTLk	PlainPeptide	0	1	1	1	P04114	N-Term(TMT6plex); Q3(Deamidated); C4(Carbamidomethyl); K7(TMT6plex)	0	1.53177	1		1.56516	1		1.55402	1		1.87147	1		1.22957	1		0.001	0.008516	29.46	0.0142682	2	1296.73	6.62889	44.7651	0
726		High	iPSVQINFk	PlainPeptide	0	1	1	1	P04114	N-Term(TMT6plex); K9(TMT6plex)	0																0.001	0.0134	29.17	0.00847419	3	1503.93	-2.1912	58.2332	0
727		High	lGnNPVSk	PlainPeptide	0	2	1	1	P04114	N-Term(TMT6plex); N3(Deamidated); K8(TMT6plex)	0	1.42427	1		1.48013	1		1.54091	1		1.59175	1		1.44708	1		0.001	0.01183	27.49	0.0163979	2	1287.77	4.60458	56.8306	0
728		High	qSWSVck	PlainPeptide	0	1	1	1	P04114	N-Term(TMT6plex); C6(Carbamidomethyl); K7(TMT6plex)	0	1.18677	1		1.31384	1		1.4585	1		1.46601	1		1.06521	1		0.001	0.009331	26.37	0.0340245	2	1352.75	9.35695	61.4219	0
729		High	qGFFPDSVNk	PlainPeptide	0	1	1	1	P04114	N-Term(TMT6plex); Q1(Deamidated); K10(TMT6plex)	0	0.827082	1		1.05283	1		1.20446	1		1.12694	1		0.897548	1		0.001	0.005754	25.72	0.0375084	3	1597.87	2.30674	79.3255	0
730		High	lHVAGnLk	PlainPeptide	0	3	1	1	P04114	N-Term(TMT6plex); N6(Deamidated); K8(TMT6plex)	0	1.20831	2	11.537	1.28715	2	4.33373	1.61274	2	0.908134	1.45585	2	6.84625	1.10928	2	3.55363	0.001	0.007926	24.87	0.0166177	3	1310.83	5.60616	60.0173	0
731		High	lnGESnLR	PlainPeptide	0	2	1	1	P04114	N-Term(TMT6plex); N2(Deamidated); N6(Deamidated)	0																0.001	0.005705	23.91	0.0459281	2	1133.6	0.75192	51.3077	0
732		High	dLGQcDR	PlainPeptide	0	6	1	1	P04114	N-Term(TMT6plex); C5(Carbamidomethyl)	0	1.13738	5	3.48386	1.3106	5	19.8908	1.4213	5	8.44857	1.66078	5	5.71291	1.00254	5	8.91166	0.002	0.01631	33.08	0.00218958	2	1092.54	4.13211	32.7056	0
733		High	qTEATmTFk	PlainPeptide	0	1	1	1	P04114	N-Term(TMT6plex); M6(Oxidation); K9(TMT6plex)	0	1.46667	1		1.7637	1		2.26155	1		1.92009	1		1.36502	1		0.002	0.01805	29.77	0.0136543	2	1530.83	6.09288	51.305	0
734		High	lIDVISmYR	PlainPeptide	0	1	1	1	P04114	N-Term(TMT6plex); M7(Oxidation)	0	1.00721	1		1.1237	1		1.35951	1		1.48027	1		0.869533	1		0.002	0.01508	27.64	0.0255697	2	1354.76	3.20031	93.9676	0
735		High	vSSFYAk	PlainPeptide	0	2	1	1	P04114	N-Term(TMT6plex); K7(TMT6plex)	0	1.8387	2	1.53838	2.23102	2	4.99997	2.53349	2	22.7471	2.3097	2	17.5172	1.58345	2	14.5698	0.002	0.01444	25.57	0.0226026	2	1259.75	5.05672	68.0492	0
736		High	vSQEGLk	PlainPeptide	0	3	1	1	P04114	N-Term(TMT6plex); K7(TMT6plex)	0	1.56722	3	6.15493	1.43513	3	3.12191	2.20126	3	10.6889	1.61778	3	7.70328	1.64987	3	3.99745	0.002	0.01519	24.51	0.0408867	2	1218.75	4.049	50.1704	0
737		High	lSNDmMGSYAEmk	PlainPeptide	0	2	1	1	P04114	N-Term(TMT6plex); M5(Oxidation); M12(Oxidation); K13(TMT6plex)	0	1.41112	1		1.4663	1		1.93874	1		3.82815	1		1.33545	1		0.002	0.0182	23.61	0.0252597	2	1966.95	7.45615	65.5836	0
738		High	eIFnMAR	PlainPeptide	0	1	1	1	P04114	N-Term(TMT6plex); N4(Deamidated)	0	1.18657	1		1.16601	1		1.50583	1		1.53912	1		1.14897	1		0.002	0.01589	22.91	0.0191881	2	1110.59	4.32385	66.497	0
739		High	nFATSNk	PlainPeptide	0	1	1	1	P04114	N-Term(TMT6plex); K7(TMT6plex)	0	1.32157	1		2.92548	1		1.74773	1		3.13379	1		1.0552	1		0.002	0.0183	21.18	0.0335315	2	1239.72	4.70952	47.2561	0
740		High	lLLMGAR	PlainPeptide	0	2	1	1	P04114	N-Term(TMT6plex)	0	1.139	1		1.15816	1		1.52981	1		1.44417	1		1.14246	1		0.002	0.01744	20.69	0.00851079	2	1002.63	-1.06283	51.7872	0
741		High	fIIPSPk	PlainPeptide	0	3	1	1	P04114	N-Term(TMT6plex); K7(TMT6plex)	0	1.07539	2	8.65969	1.66437	2	12.6	1.57312	2	5.09652	2.00842	2	5.53383	1.0252	2	8.09568	0.003	0.02921	31.53	0.00516758	2	1259.81	-1.17351	53.9021	0
742		High	qAEAVLk	PlainPeptide	0	1	1	1	P04114	N-Term(TMT6plex); Q1(Deamidated); K7(TMT6plex)	0																0.003	0.02766	29.21	0.00941607	2	1217.76	4.95838	56.9578	0
743		High	lSLPDFk	PlainPeptide	0	1	1	1	P04114	N-Term(TMT6plex); K7(TMT6plex)	0	1.50053	1		1.6806	1		2.0327	1		1.84244	1		1.61695	1		0.004	0.04217	32.05	0.00411665	2	1277.79	0.325417	90.5928	0
744		High	tPALHFk	PlainPeptide	0	1	1	1	P04114	N-Term(TMT6plex); K7(TMT6plex)	0	1.61757	1		1.49539	1		2.04803	1		1.66992	1		1.89664	1		0.004	0.04913	31.8	0.00416237	2	1271.79	0.191931	64.0815	0
745		High	fFGEGTk	PlainPeptide	0	2	1	1	P04114	N-Term(TMT6plex); K7(TMT6plex)	0	1.21093	2	16.0316	1.47372	2	13.4167	1.68783	2	17.1947	1.72582	2	9.46554	1.11182	2	12.4413	0.004	0.04378	25.4	0.0211976	2	1243.72	6.32381	71.4987	0
746		High	eIFNMAR	PlainPeptide	0	1	1	1	P04114	N-Term(TMT6plex)	0	1.03234	1		1.12717	1		1.56718	1		1.49815	1		1.02863	1		0.004	0.03917	21.64	0.0239921	2	1109.6	4.66422	69.6024	0
747		High	aAIQALR	PlainPeptide	0	1	2	1	P04114	N-Term(TMT6plex)	0	1.23854	1		1.41873	1		1.78571	1		1.91941	1		1.13708	1		0.005	0.05657	21.99	0.0126482	2	971.625	5.15967	52.7659	0
748		High	eAQEVFk	PlainPeptide	0	1	1	1	P04114	N-Term(TMT6plex); K7(TMT6plex)	0																0.006	0.06513	26.43	0.0270737	2	1308.75	-3.00003	48.2018	0
749		Medium	aQIPILR	PlainPeptide	0	1	1	1	P04114	N-Term(TMT6plex)	0	1.24687	1		1.51575	1		1.86715	1		1.64971	1		1.11759	1		0.012	0.1534	33.42	0.00045391	2	1039.69	5.25406	71.1331	0
750		Medium	lAIPEGk	PlainPeptide	0	1	1	1	P04114	N-Term(TMT6plex); K7(TMT6plex)	0	1.0454	1		1.31218	1		1.51919	1		1.61353	1		1.17975	1		0.017	0.2207	25.54	0.00572471	2	1185.77	5.57131	68.6718	0
751		Medium	kmGLAFESTk	PlainPeptide	0	1	1	1	P04114	N-Term(TMT6plex); K1(TMT6plex); M2(Oxidation); K10(TMT6plex)	0																0.035	0.4315	29.95	0.0116837	3	1815.06	-1.13202	62.7821	1
752		Low	iTLPDFR	PlainPeptide	0	1	1	1	P04114	N-Term(TMT6plex)	0																0.283	1	19.67	0.0318289	2	1090.65	7.00193	85.8849	0
753	P01011	Alpha-1-antichymotrypsin OS=Homo sapiens GN=SERPINA3 PE=1 SV=2 - [AACT_HUMAN]	22046.4	Glycoprotein		53.66	1	18	18	950	0.970039	578	18.1219	0.810337	578	16.0965	0.789926	578	18.0514	0.992155	578	14.3963	0.907014	578	18.2423	423	47.6205	5.51611
754		A3	Sequence	Type	Glycopeptide?	# PSMs	# Proteins	# Protein Groups	Protein Group Accessions	Modifications	ΔCn	126/131	126/131 Count	126/131 Variability [%]	127/131	127/131 Count	127/131 Variability [%]	128/131	128/131 Count	128/131 Variability [%]	129/131	129/131 Count	129/131 Variability [%]	130/131	130/131 Count	130/131 Variability [%]	q-Value	PEP	IonScore	Exp Value	Charge	MH+ [Da]	ΔM [ppm]	RT [min]	# Missed Cleavages
755		High	aVLDVFEEGTEASAATAVk	PlainPeptide	0	100	1	1	P01011	N-Term(TMT6plex); K19(TMT6plex)	0	0.905195	92	15.9297	0.760474	92	12.0546	0.748603	92	13.4004	0.963748	92	14.9712	0.889426	92	16.7747	0	5.002e-16	105.31	4.35774e-10	2	2366.3	5.69859	99.7748	0
756		High	dEELScTVVELk	PlainPeptide	0	24	1	1	P01011	N-Term(TMT6plex); C6(Carbamidomethyl); K12(TMT6plex)	0	1.04483	22	11.3019	0.921851	22	7.69064	0.876963	22	10.4322	1.17393	22	14.0416	1.05252	22	10.8755	0	1.122e-10	82.1	9.4339e-08	2	1880.02	4.84068	82.6194	0
757		High	lYGSEAFATDFQDSAAAk	PlainPeptide	0	106	1	1	P01011	N-Term(TMT6plex); K18(TMT6plex)	0	0.97686	95	13.4278	0.814766	95	12.8322	0.779394	95	11.681	0.998693	95	10.069	0.89425	95	16.2952	0	9.028e-11	78.49	2.25111e-07	2	2350.21	6.24543	91.634	0
758		High	dYNLNDILLQLGIEEAFTSk	PlainPeptide	0	10	1	1	P01011	N-Term(TMT6plex); K20(TMT6plex)	0	0.820084	8	25.9143	0.712065	8	19.0564	0.678568	8	32.6563	0.870666	8	12.5465	0.835329	8	13.3624	0	2.143e-10	77.91	2.1925e-07	2	2754.49	-1.43472	76.5343	0
759		High	nLAVSQVVHk	PlainPeptide	0	26	1	1	P01011	N-Term(TMT6plex); K10(TMT6plex)	0	0.83722	12	39.7526	0.748456	12	24.3521	0.645482	12	41.482	0.895751	12	12.0565	0.705212	12	32.7913	0	4.404e-08	77.78	1.25044e-07	2	1552.97	7.46216	63.0316	0
760		High	yTGnASALFILPDqDk	Glycopeptide	Glyco	4	1	1	P01011	N-Term(TMT6plex); N4(Deamidated); Q14(Deamidated); K16(TMT6plex)	0	0.926749	4	6.06255	0.768742	4	4.65484	0.728189	4	10.5024	1.03101	4	5.22361	0.866159	4	2.76719	0	2.286e-10	77.25	3.00442e-07	2	2213.17	-1.05491	68.4836	0
761		High	tLnqSSDELQLSmGnAmFVk	Glycopeptide	Glyco	44	1	1	P01011	N-Term(TMT6plex); N3(Deamidated); Q4(Deamidated); M13(Oxidation); N15(Deamidated); M17(Oxidation); K20(TMT6plex)	0	1.00206	10	13.8552	0.818663	10	14.7023	0.806134	10	14.1278	0.986127	10	17.2646	0.901044	10	14.1928	0	3.105e-09	77.01	2.44853e-07	3	2706.33	2.30087	66.1991	0
762		High	yTGnASALFILPDQDk	Glycopeptide	Glyco	109	1	1	P01011	N-Term(TMT6plex); N4(Deamidated); K16(TMT6plex)	0	0.9808	87	19.7264	0.828929	87	18.3292	0.799344	87	13.7176	1.00479	87	15.0128	0.933615	87	14.4309	0	2.977e-09	74.73	5.33371e-07	2	2212.19	-1.87984	67.9634	0
763		High	tLnqSSDELqLSmGnAmFVk	Glycopeptide	Glyco	2	1	1	P01011	N-Term(TMT6plex); N3(Deamidated); Q4(Deamidated); Q10(Deamidated); M13(Oxidation); N15(Deamidated); M17(Oxidation); K20(TMT6plex)	0	0.948808	1		0.818164	1		0.736222	1		0.930288	1		0.870362	1		0	2.344e-09	74.16	3.60685e-07	3	2707.31	-0.00216832	66.4039	0
764		High	lYGSEAFATDFqDSAAAk	PlainPeptide	0	9	1	1	P01011	N-Term(TMT6plex); Q12(Deamidated); K18(TMT6plex)	0	1.00134	7	3.3109	0.802288	7	5.95625	0.823173	7	7.60702	1.02044	7	12.0663	0.884297	7	7.21366	0	2.398e-09	64.54	5.06247e-06	3	2351.2	7.29835	95.5342	0
765		High	iTLLSALVETR	PlainPeptide	0	50	1	1	P01011	N-Term(TMT6plex)	0	1.00365	42	16.9212	0.820747	42	19.5705	0.836936	42	21.724	1.03688	42	13.4746	0.919151	42	17.1028	0	2.348e-05	63.98	4.01944e-06	3	1444.89	-0.670605	70.7201	0
766		High	nLAVSqVVHk	PlainPeptide	0	7	1	1	P01011	N-Term(TMT6plex); Q6(Deamidated); K10(TMT6plex)	0	0.893175	4	34.7458	0.714101	4	23.4577	0.567412	4	21.5193	0.795995	4	13.9627	0.692684	4	23.474	0	2.152e-07	63.24	4.38674e-06	3	1553.95	5.40173	66.1479	0
767		High	mEEVEAMLLPETLk	PlainPeptide	0	13	1	1	P01011	N-Term(TMT6plex); K14(TMT6plex)	0	0.715357	9	14.4883	0.618078	9	8.48671	0.630007	9	14.2818	0.755911	9	9.96344	0.75887	9	14.7279	0	1.465e-07	62.34	9.30595e-06	4	2091.16	5.16605	103.611	0
768		High	tLnQSSDELQLSmGNAMFVk	Glycopeptide	Glyco	12	1	1	P01011	N-Term(TMT6plex); N3(Deamidated); M13(Oxidation); K20(TMT6plex)	0	0.944864	3	3.18572	0.749969	3	6.36751	0.758934	3	10.8728	0.957278	3	9.35766	0.920432	3	4.89867	0	2.144e-06	58	2.02074e-05	3	2688.35	-5.40469	66.9476	0
769		High	mEEVEAMLLPETLk	PlainPeptide	0	10	1	1	P01011	N-Term(TMT6plex); M1(Oxidation); K14(TMT6plex)	0	0.709566	8	13.1864	0.629206	8	20.7674	0.579238	8	13.023	0.763821	8	7.63342	0.801037	8	17.4707	0	9.901e-06	57.08	3.44757e-05	2	2107.16	6.91554	99.2196	0
770		High	tLnQSSDELQLSMGnAMFVk	Glycopeptide	Glyco	4	1	1	P01011	N-Term(TMT6plex); N3(Deamidated); N15(Deamidated); K20(TMT6plex)	0																0	1.091e-07	56.8	3.1026e-05	4	2673.37	7.4039	67.8698	0
771		High	eQLSLLDR	PlainPeptide	0	19	1	1	P01011	N-Term(TMT6plex)	0	1.08496	15	4.21737	0.849117	15	7.11956	0.895823	15	19.3194	1.03052	15	5.60571	1.02397	15	6.71525	0	0.002826	50.06	9.32034e-05	2	1202.7	6.69726	68.9615	0
772		High	dYnLNDILLqLGIEEAFTSk	PlainPeptide	0	2	1	1	P01011	N-Term(TMT6plex); N3(Deamidated); Q10(Deamidated); K20(TMT6plex)	0																0	6.344e-06	49.05	0.000189166	3	2756.48	6.72675	109.061	0
773		High	dLDSQTmMVLVNYIFFk	PlainPeptide	0	2	1	1	P01011	N-Term(TMT6plex); M7(Oxidation); K17(TMT6plex)	0	1.28284	1		1.21641	1		1.1579	1		1.54761	1		1.10049	1		0	9.605e-06	48.95	0.000209491	3	2538.34	-0.00746951	74.7416	0
774		High	aDLSGITGAR	PlainPeptide	0	27	1	1	P01011	N-Term(TMT6plex)	0	1.06375	16	12.4467	0.883125	16	8.86674	0.890051	16	12.7711	1.02884	16	8.01349	0.962077	16	18.2004	0	4.124e-06	47.5	0.00014493	2	1189.68	6.2611	60.4152	0
775		High	mEEVEAmLLPETLk	PlainPeptide	0	10	1	1	P01011	N-Term(TMT6plex); M1(Oxidation); M7(Oxidation); K14(TMT6plex)	0	0.786873	7	13.4027	0.646398	7	13.7088	0.601813	7	16.6436	0.773982	7	6.42413	0.714875	7	10.2126	0	0.004141	46.6	0.000375201	2	2123.16	9.7184	88.5912	0
776		High	tLnQSSDELQLSMGNAMFVk	Glycopeptide	Glyco	4	1	1	P01011	N-Term(TMT6plex); N3(Deamidated); K20(TMT6plex)	0	1.00116	2	2.15465	0.843468	2	7.70244	0.880329	2	3.6573	1.00343	2	1.78687	0.920161	2	6.53891	0	2.371e-05	42.93	0.000830209	4	2672.38	5.44516	68.0855	0
777		High	eIGELYLPk	PlainPeptide	0	26	1	1	P01011	N-Term(TMT6plex); K9(TMT6plex)	0	0.866953	21	8.88093	0.755136	21	11.6989	0.717232	21	12.439	0.920985	21	11.0417	0.857947	21	21.6557	0	0.000494	42.85	0.00067444	2	1519.92	6.97182	86.8886	0
778		High	wEmPFDPQDTHQSR	PlainPeptide	0	6	1	1	P01011	N-Term(TMT6plex); M3(Oxidation)	0	0.850002	5	16.9016	0.896463	5	7.02439	0.803574	5	24.2225	0.948045	5	8.71648	0.879303	5	19.7775	0	3.41e-05	40.82	0.000198706	3	2018.93	1.18765	54.878	0
779		High	yTGNASALFILPDQDk	PlainPeptide	0	1	1	1	P01011	N-Term(TMT6plex); K16(TMT6plex)	0																0	5.386e-08	40.53	0.00118163	3	2211.23	9.90275	96.237	0
780		High	mEEVEAMLLPETLkR	PlainPeptide	0	1	1	1	P01011	N-Term(TMT6plex); K14(TMT6plex)	0	0.666231	1		0.571349	1		0.654603	1		0.566795	1		0.854112	1		0	5.474e-10	40.05	0.00123569	3	2247.27	8.45935	101.039	1
781		High	tLNqSSDELQLSmGNAmFVk	PlainPeptide	0	86	1	1	P01011	N-Term(TMT6plex); Q4(Deamidated); M13(Oxidation); M17(Oxidation); K20(TMT6plex)	0	1.00156	31	8.4396	0.80283	31	13.6562	0.812512	31	10.0397	0.990331	31	10.3286	0.917037	31	15.6181	0	0.0001235	37.83	0.00213437	3	2704.36	0.276659	84.7468	0
782		High	eqLSLLDR	PlainPeptide	0	10	1	1	P01011	N-Term(TMT6plex); Q2(Deamidated)	0	1.0366	9	9.08954	0.885918	9	12.2689	0.914693	9	4.15509	1.02497	9	17.2816	0.945089	9	16.6007	0	0.001468	36.61	0.00210633	2	1203.68	4.25187	73.9897	0
783		High	kLINDYVk	PlainPeptide	0	6	1	1	P01011	N-Term(TMT6plex); K1(TMT6plex); K8(TMT6plex)	0	0.811771	6	8.11096	0.670905	6	4.34943	0.653712	6	4.14353	0.858958	6	3.85346	0.80284	6	6.32723	0	9.358e-05	36.32	0.000910049	2	1680.07	1.81316	68.8113	1
784		High	kLInDYVk	PlainPeptide	0	9	1	1	P01011	N-Term(TMT6plex); K1(TMT6plex); N4(Deamidated); K8(TMT6plex)	0	1.22262	8	30.1954	0.950696	8	6.56181	1.01798	8	31.1887	1.15091	8	10.9673	1.20896	8	33.5687	0	0.0007915	36.07	0.000790952	2	1681.06	7.54438	74.262	1
785		High	lINDYVk	PlainPeptide	0	14	1	1	P01011	N-Term(TMT6plex); K7(TMT6plex)	0	1.14635	10	13.4135	0.822774	10	5.8216	0.935482	10	21.5227	0.976784	10	10.2099	0.994116	10	25.5505	0	0.003299	34.09	0.00368495	2	1322.81	0.340328	74.213	0
786		High	wEMPFDPQDTHQSR	PlainPeptide	0	6	1	1	P01011	N-Term(TMT6plex)	0	0.765813	4	9.84371	0.738952	4	21.6017	0.668886	4	1.49527	0.960438	4	13.0903	0.836828	4	13.192	0	7.635e-06	33.86	0.00160348	3	2002.94	4.4482	81.6916	0
787		High	tLnQSSDELQLSmGnAMFVk	Glycopeptide	Glyco	1	1	1	P01011	N-Term(TMT6plex); N3(Deamidated); M13(Oxidation); N15(Deamidated); K20(TMT6plex)	0																0	0.0001242	30.51	0.013916	3	2689.37	8.68826	89.9713	0
788		High	nLAVSqVVHk	PlainPeptide	0	1	1	1	P01011	N-Term(TMT6plex); N1(Deamidated); Q6(Deamidated); K10(TMT6plex)	0																0	0.002515	27.01	0.0174184	3	1554.93	4.92265	68.3787	0
789		High	dYNLNDILLqLGIEEAFTSk	PlainPeptide	0	9	1	1	P01011	N-Term(TMT6plex); Q10(Deamidated); K20(TMT6plex)	0	1.59439	3	10.7412	1.25181	3	14.6166	1.246	3	11.8338	1.32227	3	0.695127	1.23119	3	12.2617	0	0.002267	27	0.0267365	3	2755.5	6.93112	76.8385	0
790		High	fnLTETSEAEIHQSFQHLLR	Glycopeptide	Glyco	1	1	1	P01011	N-Term(TMT6plex); N2(Deamidated)	0	0.792387	1		2.39125	1		1.32962	1		0.830179	1		0.779711	1		0	0.00128	26.54	0.0280602	4	2630.34	-0.862754	99.7938	0
791		High	tLnQSSDELQLSmGnAmFVk	Glycopeptide	Glyco	161	1	1	P01011	N-Term(TMT6plex); N3(Deamidated); M13(Oxidation); N15(Deamidated); M17(Oxidation); K20(TMT6plex)	0	1.04892	22	12.7596	0.814128	22	15.5791	0.864217	22	12.7902	1.08628	22	16.6192	0.986174	22	15.2553	0	0.00121	24.52	0.0446777	3	2705.35	3.65803	84.967	0
792		High	wEMPFDPqDTHQSR	PlainPeptide	0	1	1	1	P01011	N-Term(TMT6plex); Q8(Deamidated)	0	0.926816	1		1.22423	1		1.07398	1		0.976853	1		1.65807	1		0	0.001827	24.36	0.0102603	3	2003.92	4.25967	83.7098	0
793		High	wEmPFDPqDTHqSR	PlainPeptide	0	1	1	1	P01011	N-Term(TMT6plex); M3(Oxidation); Q8(Deamidated); Q12(Deamidated)	0																0	0.0002533	23.86	0.00534495	3	2020.89	1.8136	56.9163	0
794		High	wEmPFDPQDTHqSR	PlainPeptide	0	4	1	1	P01011	N-Term(TMT6plex); M3(Oxidation); Q12(Deamidated)	0	0.99548	2	0.36115	0.839869	2	16.6555	0.828209	2	12.7765	1.03367	2	3.059	0.94838	2	8.21079	0	0.004214	22.27	0.00978327	3	2019.92	4.8095	55.3365	0
795		High	lInDYVk	PlainPeptide	0	11	1	1	P01011	N-Term(TMT6plex); N3(Deamidated); K7(TMT6plex)	0	1.15442	8	10.2472	0.883085	8	7.15578	0.872727	8	8.33688	1.18337	8	5.42607	1.00736	8	4.86907	0.001	0.009206	35.52	0.00201991	2	1323.8	5.12966	79.4375	0
796		High	mEEVEAMLLPETLkR	PlainPeptide	0	1	1	1	P01011	N-Term(TMT6plex); M1(Oxidation); K14(TMT6plex)	0	0.944729	1		0.81863	1		0.994007	1		0.830748	1		0.870102	1		0.003	0.03245	34.85	0.00471371	3	2263.25	2.85266	93.0039	1
797	P02768	Serum albumin OS=Homo sapiens GN=ALB PE=1 SV=2 - [ALBU_HUMAN]	20998.3	PlainProtein		67.32	1	40	40	966	2.83339	690	35.6546	4.93233	690	42.8143	1.81117	690	31.054	1.51765	690	22.0938	1.85065	690	29.1367	609	69.3215	6.27783
798		A3	Sequence	Type	Glycopeptide?	# PSMs	# Proteins	# Protein Groups	Protein Group Accessions	Modifications	ΔCn	126/131	126/131 Count	126/131 Variability [%]	127/131	127/131 Count	127/131 Variability [%]	128/131	128/131 Count	128/131 Variability [%]	129/131	129/131 Count	129/131 Variability [%]	130/131	130/131 Count	130/131 Variability [%]	q-Value	PEP	IonScore	Exp Value	Charge	MH+ [Da]	ΔM [ppm]	RT [min]	# Missed Cleavages
799		High	sHcIAEVENDEMPADLPSLAADFVESk	PlainPeptide	0	8	1	1	P02768	N-Term(TMT6plex); C3(Carbamidomethyl); K27(TMT6plex)	0	2.50568	7	20.7007	4.59273	7	15.6201	1.57097	7	22.6888	1.36369	7	10.521	1.60874	7	9.64237	0	3.721e-16	104.6	4.00481e-10	3	3432.69	6.93617	68.9997	0
800		High	sHcIAEVENDEmPADLPSLAADFVESk	PlainPeptide	0	8	1	1	P02768	N-Term(TMT6plex); C3(Carbamidomethyl); M12(Oxidation); K27(TMT6plex)	0	3.02963	8	19.2121	4.92933	8	13.4505	1.92754	8	16.2884	1.55309	8	24.0186	1.7808	8	20.457	0	6.758e-16	98.63	1.43257e-09	3	3448.69	7.35198	68.2215	0
801		High	sHcIAEVEnDEMPADLPSLAADFVESk	PlainPeptide	0	4	1	1	P02768	N-Term(TMT6plex); C3(Carbamidomethyl); N9(Deamidated); K27(TMT6plex)	0	3.40679	4	23.7411	5.55449	4	20.6972	2.01335	4	14.9258	1.74204	4	12.3693	1.91774	4	13.2391	0	1.11e-14	91.75	7.05103e-09	3	3433.68	6.29217	102.954	0
802		High	aVMDDFAAFVEk	PlainPeptide	0	17	1	1	P02768	N-Term(TMT6plex); K12(TMT6plex)	0	2.52965	14	31.9454	5.13699	14	48.8707	1.61475	14	23.1165	1.48134	14	16.0743	1.98197	14	29.2884	0	4.247e-11	89.35	1.66668e-08	2	1800.97	6.99561	102.457	0
803		High	vHTEccHGDLLEcADDR	PlainPeptide	0	30	1	1	P02768	N-Term(TMT6plex); C5(Carbamidomethyl); C6(Carbamidomethyl); C13(Carbamidomethyl)	0	1.49573	23	30.7398	2.69315	23	80.2306	1.13904	23	28.9899	1.23293	23	36.1744	1.38953	23	33.4319	0	9.73e-11	76.8	3.5518e-08	2	2316.01	2.41615	43.0229	0
804		High	tcVADESAEncDk	PlainPeptide	0	32	1	1	P02768	N-Term(TMT6plex); C2(Carbamidomethyl); N10(Deamidated); C11(Carbamidomethyl); K13(TMT6plex)	0	2.92386	26	29.98	6.12619	26	32.657	1.66883	26	15.0321	1.71142	26	15.9824	2.1102	26	19.6438	0	1.704e-10	75.21	7.68317e-08	2	1957.89	1.1611	38.5376	0
805		High	eFNAETFTFHADIcTLSEk	PlainPeptide	0	13	1	1	P02768	N-Term(TMT6plex); C14(Carbamidomethyl); K19(TMT6plex)	0	2.51268	8	17.2974	4.61457	8	31.479	1.67491	8	8.4003	1.41806	8	13.7072	1.75441	8	10.9891	0	1.103e-10	72.96	6.47456e-07	3	2718.37	6.39047	108.705	0
806		High	lVAASQAALGL	PlainPeptide	0	29	1	1	P02768	N-Term(TMT6plex)	0	1.56335	17	51.9521	2.00942	17	37.1675	1.51749	17	40.185	1.19735	17	23.1832	1.44052	17	29.0813	0	2.927e-06	70.37	5.2345e-07	2	1242.76	-1.73008	63.9406	0
807		High	lVnEVTEFAk	PlainPeptide	0	25	1	1	P02768	N-Term(TMT6plex); N3(Deamidated); K10(TMT6plex)	0	3.14439	20	15.7103	4.92048	20	13.5164	2.20027	20	14.3362	1.53613	20	10.4095	1.87791	20	15.605	0	4.394e-09	69.06	1.75073e-06	2	1608.93	6.00808	93.1734	0
808		High	qNcELFEQLGEYk	PlainPeptide	0	21	1	1	P02768	N-Term(TMT6plex); C3(Carbamidomethyl); K13(TMT6plex)	0	3.45707	19	15.887	5.90703	19	17.1731	2.30817	19	17.9169	1.55836	19	10.9376	1.95319	19	12.026	0	2.947e-10	67.8	2.37321e-06	2	2116.1	8.46551	90.795	0
809		High	aAFTEccQAADk	PlainPeptide	0	27	1	1	P02768	N-Term(TMT6plex); C6(Carbamidomethyl); C7(Carbamidomethyl); K12(TMT6plex)	0	3.08882	22	32.9408	6.30999	22	42.2846	1.83815	22	17.6415	1.76105	22	21.8888	2.48487	22	26.7801	0	5.263e-09	67.11	1.36175e-06	2	1829.9	6.10026	57.7126	0
810		High	hPDYSVVLLLR	PlainPeptide	0	5	1	1	P02768	N-Term(TMT6plex)	0	2.09201	4	21.5674	2.90775	4	26.0744	1.65016	4	9.73245	1.36369	4	11.4858	1.40958	4	1.44958	0	7.955e-07	67.1	2.12533e-06	3	1540.91	0.526662	87.226	0
811		High	tcVADESAENcDk	PlainPeptide	0	67	1	1	P02768	N-Term(TMT6plex); C2(Carbamidomethyl); C11(Carbamidomethyl); K13(TMT6plex)	0	2.47404	51	52.2106	4.20481	51	81.7696	1.48041	51	32.947	1.56514	51	29.7532	1.88407	51	42.1004	0	4.276e-10	65.82	8.37819e-07	2	1956.91	2.8496	49.2417	0
812		High	lVNEVTEFAk	PlainPeptide	0	23	1	1	P02768	N-Term(TMT6plex); K10(TMT6plex)	0	3.36092	17	31.9499	4.68157	17	45.0703	2.20373	17	28.4155	1.50379	17	17.7557	1.78235	17	35.7079	0	1.738e-07	64.52	4.20288e-06	2	1607.95	8.36964	88.922	0
813		High	kVPQVSTPTLVEVSR	PlainPeptide	0	22	1	1	P02768	N-Term(TMT6plex); K1(TMT6plex)	0	3.30507	19	27.5696	5.04755	19	33.618	2.38481	19	8.82986	1.41259	19	16.1299	1.91295	19	30.128	0	9.074e-11	63.79	1.734e-06	3	2098.27	3.35503	73.9265	1
814		High	yIcENQDSISSk	PlainPeptide	0	40	1	1	P02768	N-Term(TMT6plex); C3(Carbamidomethyl); K12(TMT6plex)	0	3.0777	32	21.6162	5.62726	32	28.4592	1.82886	32	17.4816	1.59125	32	20.0466	2.03297	32	16.2013	0	8.846e-10	63.41	5.47244e-06	2	1901.98	4.49466	61.558	0
815		High	aAFTEccqAADk	PlainPeptide	0	27	1	1	P02768	N-Term(TMT6plex); C6(Carbamidomethyl); C7(Carbamidomethyl); Q8(Deamidated); K12(TMT6plex)	0	2.74911	16	27.384	5.62046	16	39.1727	1.67224	16	20.2317	1.59525	16	25.4216	2.22092	16	21.2368	0	2.181e-10	63.02	2.89353e-06	2	1830.89	5.9597	59.4738	0
816		High	lVAASqAALGL	PlainPeptide	0	3	1	1	P02768	N-Term(TMT6plex); Q6(Deamidated)	0	1.73403	3	6.82383	2.76008	3	19.2692	1.30215	3	9.94212	1.37941	3	9.33424	1.1876	3	12.9644	0	2.665e-05	61.19	4.9041e-06	2	1243.75	4.84134	101.032	0
817		High	aVmDDFAAFVEk	PlainPeptide	0	19	1	1	P02768	N-Term(TMT6plex); M3(Oxidation); K12(TMT6plex)	0	2.7453	11	23.0953	5.66369	11	19.1506	1.76471	11	16.6767	1.71856	11	15.1534	2.18851	11	11.8164	0	9.478e-07	58.94	1.78701e-05	2	1816.97	5.836	94.3842	0
818		High	rHPDYSVVLLLR	PlainPeptide	0	12	1	1	P02768	N-Term(TMT6plex)	0	2.25997	10	22.2376	2.89639	10	18.9385	1.78336	10	23.5537	1.28287	10	15.054	1.4272	10	17.7523	0	2.434e-09	57.98	1.41707e-05	3	1697.01	1.20653	77.0339	1
819		High	qNcELFEqLGEYk	PlainPeptide	0	47	1	1	P02768	N-Term(TMT6plex); C3(Carbamidomethyl); Q8(Deamidated); K13(TMT6plex)	0	3.30356	23	23.8537	5.65686	23	22.0455	2.26997	23	28.4157	1.61918	23	11.7271	2.01363	23	23.4892	0	7.449e-09	57.68	2.26056e-05	2	2117.08	6.32478	95.7358	0
820		High	kQTALVELVk	PlainPeptide	0	13	1	1	P02768	N-Term(TMT6plex); K1(TMT6plex); K10(TMT6plex)	0	3.05879	8	8.13651	4.90044	8	5.95225	2.08364	8	17.538	1.39124	8	9.16484	1.75852	8	7.61118	0	4.13e-07	57.6	2.95426e-06	2	1816.19	2.62695	77.4836	1
821		High	yIcEnqDSISSk	PlainPeptide	0	22	1	1	P02768	N-Term(TMT6plex); C3(Carbamidomethyl); N5(Deamidated); Q6(Deamidated); K12(TMT6plex)	0	2.96374	15	17.562	5.41242	15	17.8076	1.73943	15	19.0817	1.57668	15	10.4347	2.03703	15	15.2286	0	1.196e-09	56.49	1.87364e-05	2	1903.94	0.250883	53.7199	0
822		High	lVRPEVDVmcTAFHDNEETFLk	PlainPeptide	0	7	1	1	P02768	N-Term(TMT6plex); M9(Oxidation); C10(Carbamidomethyl); K22(TMT6plex)	0	2.55811	6	11.2674	4.5327	6	24.0815	1.52515	6	26.1456	1.38362	6	22.0121	1.47431	6	25.4608	0	8.87e-09	54.73	4.57656e-05	4	3124.6	6.08341	65.4483	0
823		High	qTALVELVk	PlainPeptide	0	19	1	1	P02768	N-Term(TMT6plex); K9(TMT6plex)	0	3.28779	13	20.5286	4.86465	13	16.2736	2.33057	13	19.5975	1.55561	13	8.25026	1.87418	13	15.0017	0	6.634e-07	53.5	2.56843e-05	2	1458.93	0.737774	53.8745	0
824		High	qTALVELVk	PlainPeptide	0	3	1	1	P02768	N-Term(TMT6plex); Q1(Deamidated); K9(TMT6plex)	0	3.76968	2	6.00649	5.86404	2	7.21907	2.60469	2	3.26553	1.69032	2	6.53957	2.09007	2	1.3283	0	2.451e-06	52.87	5.13834e-05	2	1459.91	0.23065	66.9486	0
825		High	lVRPEVDVMcTAFHDNEETFLk	PlainPeptide	0	12	1	1	P02768	N-Term(TMT6plex); C10(Carbamidomethyl); K22(TMT6plex)	0	2.41655	9	45.5815	4.03942	9	52.3256	1.44706	9	24.1603	1.1812	9	15.2924	1.4035	9	39.2391	0	2.187e-11	52.45	8.1346e-05	3	3108.61	6.93753	97.2723	0
826		High	eTYGEMADccAk	PlainPeptide	0	13	1	1	P02768	N-Term(TMT6plex); C9(Carbamidomethyl); C10(Carbamidomethyl); K12(TMT6plex)	0	2.21038	9	32.3315	5.85466	9	24.4457	1.55836	9	19.8861	1.6144	9	8.48307	2.1521	9	30.6824	0	3.649e-08	51.22	1.81222e-05	2	1892.87	5.65248	46.5769	0
827		High	vPQVSTPTLVEVSR	PlainPeptide	0	10	1	1	P02768	N-Term(TMT6plex)	0	3.14885	4	27.4672	3.74343	4	39.0311	1.93845	4	24.134	1.41103	4	23.0005	1.70756	4	14.0596	0	1.397e-07	51.09	9.49205e-05	3	1741.01	5.14661	78.5189	0
828		High	kVPqVSTPTLVEVSR	PlainPeptide	0	6	1	1	P02768	N-Term(TMT6plex); K1(TMT6plex); Q4(Deamidated)	0	2.71864	4	13.507	3.62527	4	18.0072	1.79544	4	10.7154	1.28545	4	7.25414	1.53424	4	11.9227	0	5.818e-11	50.82	4.84346e-05	3	2099.27	9.36843	74.2351	1
829		High	eTYGEmADccAk	PlainPeptide	0	19	1	1	P02768	N-Term(TMT6plex); M6(Oxidation); C9(Carbamidomethyl); C10(Carbamidomethyl); K12(TMT6plex)	0	2.41665	13	32.674	4.85111	13	33.0742	1.44237	13	25.0436	1.38594	13	24.1874	2.02528	13	18.6659	0	8.676e-06	49.19	2.10881e-05	3	1908.85	-3.31287	39.0407	0
830		High	tYETTLEk	PlainPeptide	0	24	1	1	P02768	N-Term(TMT6plex); K8(TMT6plex)	0	2.95854	16	27.8967	4.64115	16	45.157	1.96872	16	11.122	1.48553	16	12.5593	1.8045	16	18.2615	0	0.0001676	46.59	0.000224763	2	1442.82	7.15767	60.0819	0
831		High	kLVAASqAALGL	PlainPeptide	0	2	1	1	P02768	N-Term(TMT6plex); K1(TMT6plex); Q7(Deamidated)	0	1.47805	2	16.7141	1.74489	2	10.0592	1.22176	2	4.77292	1.09358	2	13.4516	1.27806	2	3.95558	0	0.0002179	46.1	0.000175512	2	1601	0.502791	63.5667	1
832		High	kqTALVELVk	PlainPeptide	0	4	1	1	P02768	N-Term(TMT6plex); K1(TMT6plex); Q2(Deamidated); K10(TMT6plex)	0	2.40694	3	8.42245	3.66871	3	27.9553	1.74771	3	15.5865	1.43869	3	20.9847	1.3859	3	7.15983	0	1.581e-07	45.67	4.33631e-05	2	1817.19	9.20473	81.6879	1
833		High	ccTESLVnR	PlainPeptide	0	5	1	1	P02768	N-Term(TMT6plex); C1(Carbamidomethyl); C2(Carbamidomethyl); N8(Deamidated)	0	2.2725	4	35.9247	4.05682	4	51.4711	1.41447	4	13.9946	1.514	4	29.7456	1.5379	4	24.1829	0	1.405e-05	45.51	0.00010404	2	1368.65	5.79572	37.2841	0
834		High	aEFAEVSk	PlainPeptide	0	27	1	1	P02768	N-Term(TMT6plex); K8(TMT6plex)	0	2.709	20	24.8872	3.95756	20	23.8403	1.97831	20	13.8043	1.34343	20	14.7211	1.61211	20	16.6618	0	4.891e-05	45.33	0.000603764	2	1338.77	4.39914	63.4764	0
835		High	lVRPEVDVmcTAFHDnEETFLk	PlainPeptide	0	1	1	1	P02768	N-Term(TMT6plex); M9(Oxidation); C10(Carbamidomethyl); N16(Deamidated); K22(TMT6plex)	0																0	8.164e-06	45.14	0.000419489	4	3125.59	7.68044	86.3467	0
836		High	dVFLGmFLYEYAR	PlainPeptide	0	7	1	1	P02768	N-Term(TMT6plex); M6(Oxidation)	0	2.25647	7	37.1138	3.30658	7	49.0986	1.53529	7	21.4275	1.17627	7	19.7311	1.42344	7	11.8946	0	5.468e-06	44.19	0.00037916	2	1868.95	2.67463	103.777	0
837		High	dDNPnLPR	PlainPeptide	0	22	1	1	P02768	N-Term(TMT6plex); N5(Deamidated)	0	2.65493	12	38.7408	4.45977	12	54.7228	1.83576	12	29.6804	1.55662	12	34.1901	1.66298	12	17.5821	0	0.0008593	43.35	0.000265869	2	1170.6	3.53113	35.7129	0
838		High	ccAAADPHEcYAk	PlainPeptide	0	6	1	1	P02768	N-Term(TMT6plex); C1(Carbamidomethyl); C2(Carbamidomethyl); C10(Carbamidomethyl); K13(TMT6plex)	0	2.19674	5	12.4732	7.54168	5	24.6127	0.894087	5	16.7529	1.5731	5	31.4269	2.1999	5	19.5061	0	1.397e-06	42.87	0.000172999	3	2010.93	2.85896	45.4126	0
839		High	dLGEEnFk	PlainPeptide	0	11	1	1	P02768	N-Term(TMT6plex); N6(Deamidated); K8(TMT6plex)	0	2.98108	8	27.9076	5.21955	8	25.6854	2.05084	8	26.4533	1.72061	8	6.98874	1.84459	8	24.079	0	0.001545	42.66	0.000739831	2	1410.75	1.57543	53.8381	0
840		High	dLGEENFk	PlainPeptide	0	17	1	1	P02768	N-Term(TMT6plex); K8(TMT6plex)	0	4.06174	14	39.9561	6.86208	14	39.1686	2.57919	14	36.9356	1.97337	14	24.0132	2.31292	14	22.8892	0	0.0007012	41.73	0.00100379	2	1409.78	8.76846	65.2762	0
841		High	vFDEFkPLVEEPQNLIk	PlainPeptide	0	7	1	1	P02768	N-Term(TMT6plex); K6(TMT6plex); K17(TMT6plex)	0	2.73405	7	35.3474	5.64712	7	17.8912	1.83809	7	34.9764	1.59315	7	9.41319	1.74595	7	36.007	0	2.608e-08	41.62	0.000333996	2	2732.59	2.68355	101.39	0
842		High	dVFLGMFLYEYAR	PlainPeptide	0	4	1	1	P02768	N-Term(TMT6plex)	0	2.51173	3	11.0452	3.90439	3	15.5972	1.82409	3	20.6232	1.1809	3	0.833468	1.54782	3	9.41049	0	2.656e-06	40.99	0.00105491	3	1852.95	-0.778471	74.6681	0
843		High	sLHTLFGDk	PlainPeptide	0	7	1	1	P02768	N-Term(TMT6plex); K9(TMT6plex)	0	2.85033	7	9.88206	4.59678	7	50.5837	1.88211	7	6.17264	1.38334	7	11.1755	1.86755	7	23.208	0	0.000116	40.03	0.00145492	2	1475.86	0.134875	48.4438	0
844		High	eTcFAEEGk	PlainPeptide	0	8	1	1	P02768	N-Term(TMT6plex); C3(Carbamidomethyl); K9(TMT6plex)	0	1.66821	6	18.805	4.2064	6	18.3401	0.896757	6	1.40587	1.3144	6	8.61246	1.75006	6	3.60755	0	2.857e-06	39.1	0.00115645	2	1528.78	6.27975	54.8464	0
845		High	yIcENqDSISSk	PlainPeptide	0	46	1	1	P02768	N-Term(TMT6plex); C3(Carbamidomethyl); Q6(Deamidated); K12(TMT6plex)	0	3.15408	11	16.1508	5.62622	11	20.2776	1.67265	11	22.0363	1.76222	11	10.9086	1.98511	11	8.49518	0	0.0001016	38.04	0.00171955	3	1902.96	6.34174	48.8528	0
846		High	mPcAEDYLSVVLNQLcVLHEk	PlainPeptide	0	1	1	1	P02768	N-Term(TMT6plex); M1(Oxidation); C3(Carbamidomethyl); C16(Carbamidomethyl); K21(TMT6plex)	0	1.45016	1		3.52354	1		0.572821	1		0.849697	1		1.46817	1		0	6.478e-08	37.07	0.00275852	3	2992.53	-0.056223	73.18	0
847		High	nEcFLQHk	PlainPeptide	0	12	1	1	P02768	N-Term(TMT6plex); C3(Carbamidomethyl); K8(TMT6plex)	0	2.73578	11	60.5296	4.45135	11	68.8648	1.82783	11	36.338	1.69148	11	36.0582	1.9506	11	50.5021	0	0.0001346	36.98	0.00284635	2	1533.83	6.55036	55.1511	0
848		High	ccTESLVNR	PlainPeptide	0	8	1	1	P02768	N-Term(TMT6plex); C1(Carbamidomethyl); C2(Carbamidomethyl)	0	2.44199	5	0.782503	4.54123	5	16.3474	1.47941	5	21.9578	1.47764	5	8.55931	1.68911	5	13.6539	0	1.142e-05	36.79	0.000963292	2	1367.67	4.19859	37.5099	0
849		High	vPqVSTPTLVEVSR	PlainPeptide	0	4	1	1	P02768	N-Term(TMT6plex); Q3(Deamidated)	0	1.34742	3	12.8683	1.35981	3	17.2279	1.08652	3	12.3109	1.03595	3	39.0121	1.18583	3	57.9599	0	3.482e-05	36.33	0.0030498	3	1741.99	-1.16718	64.2721	0
850		High	qNcELFEQLGEYkFQnALLVR	PlainPeptide	0	3	1	1	P02768	N-Term(TMT6plex); C3(Carbamidomethyl); K13(TMT6plex); N16(Deamidated)	0	2.04337	1		2.25531	1		1.28364	1		0.748721	1		0.886515	1		0	9.573e-11	35.67	0.00376717	3	3058.62	5.37402	69.2862	1
851		High	dDnPnLPR	PlainPeptide	0	4	1	1	P02768	N-Term(TMT6plex); N3(Deamidated); N5(Deamidated)	0	2.86447	2	42.2585	4.4762	2	43.8686	1.99028	2	39.4877	1.50847	2	20.0467	1.85518	2	42.1536	0	0.00152	35.2	0.000996584	2	1171.58	0.812999	46.892	0
852		High	lVTDLTk	PlainPeptide	0	26	1	1	P02768	N-Term(TMT6plex); K7(TMT6plex)	0	3.00162	19	48.0625	4.64464	19	42.8548	1.98676	19	41.319	1.43619	19	15.9094	1.52381	19	22.223	0	0.002688	34.61	0.000951333	2	1247.81	6.54458	76.5567	0
853		High	aDDkETcFAEEGk	PlainPeptide	0	1	1	1	P02768	N-Term(TMT6plex); K4(TMT6plex); C7(Carbamidomethyl); K13(TMT6plex)	0	2.26486	1		4.89958	1		1.37654	1		1.5119	1		2.20335	1		0	1.315e-06	34.45	0.00477366	3	2187.14	7.90684	58.6487	1
854		High	lVRPEVDVMcTAFHDnEETFLk	PlainPeptide	0	2	1	1	P02768	N-Term(TMT6plex); C10(Carbamidomethyl); N16(Deamidated); K22(TMT6plex)	0																0	1.958e-08	34.38	0.00579959	4	3109.59	5.61362	96.7339	0
855		High	fQNALLVR	PlainPeptide	0	8	1	1	P02768	N-Term(TMT6plex)	0	3.61869	6	58.7868	5.38071	6	69.5427	2.15512	6	40.3907	1.50061	6	34.5063	1.85092	6	24.9674	0	0.0006287	33.09	0.00377999	2	1189.72	-1.94261	49.4958	0
856		High	nEcFLqHk	PlainPeptide	0	4	1	1	P02768	N1(Deamidated); N-Term(TMT6plex); C3(Carbamidomethyl); Q6(Deamidated); K8(TMT6plex)	0	1.96224	2	27.8023	3.01177	2	38.6584	1.24709	2	27.6169	1.32665	2	11.9172	1.34088	2	25.9272	0	0.003616	32.84	0.00647395	3	1535.8	4.05985	60.4749	0
857		High	fkDLGEENFk	PlainPeptide	0	5	1	1	P02768	N-Term(TMT6plex); K2(TMT6plex); K10(TMT6plex)	0	6.11664	5	27.5109	9.63942	5	42.4288	4.07788	5	48.7531	2.31314	5	41.2555	2.92729	5	50.3898	0	0.0001403	32.65	0.00708942	2	1914.1	4.27519	76.9064	1
858		High	rPcFSALEVDETYVPk	PlainPeptide	0	7	1	1	P02768	N-Term(TMT6plex); C3(Carbamidomethyl); K16(TMT6plex)	0	2.8893	6	32.4324	5.92958	6	44.3179	2.00994	6	12.4126	1.59493	6	19.1508	2.44321	6	5.34835	0	2.127e-07	31.96	0.0092017	3	2369.27	6.89689	82.2812	0
859		High	dDNPNLPR	PlainPeptide	0	33	1	1	P02768	N-Term(TMT6plex)	0	3.08885	27	30.125	4.672	27	41.0581	2.02713	27	23.5185	1.52758	27	15.3711	1.84738	27	21.3632	0	0.003886	31.63	0.00484383	3	1169.61	2.64164	40.9852	0
860		High	lcTVATLR	PlainPeptide	0	11	1	1	P02768	N-Term(TMT6plex); C2(Carbamidomethyl)	0	4.00867	11	31.5396	7.68529	11	40.5499	2.25392	11	21.6819	2.13004	11	24.4573	2.26992	11	28.9999	0	0.0007489	31.37	0.0043038	2	1162.68	-1.27807	43.3823	0
861		High	nEcFLqHk	PlainPeptide	0	8	1	1	P02768	N-Term(TMT6plex); C3(Carbamidomethyl); Q6(Deamidated); K8(TMT6plex)	0	3.09632	7	13.9465	5.62938	7	8.78393	1.95155	7	17.0435	1.68582	7	21.5245	2.13643	7	16.1103	0	0.0001412	31.03	0.00942688	3	1534.81	2.39694	47.1138	0
862		High	fqnALLVR	PlainPeptide	0	2	1	1	P02768	N-Term(TMT6plex); Q2(Deamidated); N3(Deamidated)	0	2.42123	1		3.0367	1		1.71323	1		1.5267	1		1.41922	1		0	0.004614	30.62	0.00888636	2	1191.7	5.93591	81.5193	0
863		High	lDELRDEGk	PlainPeptide	0	2	1	1	P02768	N-Term(TMT6plex); K9(TMT6plex)	0	3.51025	2	22.2833	4.78026	2	23.1213	2.51799	2	25.1303	1.64615	2	9.21555	1.88123	2	15.5001	0	0.001831	30.02	0.0165735	2	1532.87	4.02909	48.2483	1
864		High	qncELFEQLGEYk	PlainPeptide	0	8	1	1	P02768	Q1(Deamidated); N-Term(TMT6plex); N2(Deamidated); C3(Carbamidomethyl); K13(TMT6plex)	0	2.48251	5	12.9883	3.8276	5	32.3942	1.72895	5	23.1148	1.5077	5	21.3661	1.6053	5	12.1194	0	0.000205	27	0.0242424	3	2118.06	6.5138	96.5163	0
865		High	vFDEFkPLVEEPqNLIk	PlainPeptide	0	3	1	1	P02768	N-Term(TMT6plex); K6(TMT6plex); Q13(Deamidated); K17(TMT6plex)	0	3.4411	2	9.8979	5.53968	2	7.83871	2.31505	2	14.2777	1.58152	2	0.841129	2.10335	2	10.8064	0	3.684e-08	26.48	0.0105706	3	2733.59	8.32395	101.769	0
866		High	qncELFEqLGEYk	PlainPeptide	0	1	1	1	P02768	Q1(Deamidated); N-Term(TMT6plex); N2(Deamidated); C3(Carbamidomethyl); Q8(Deamidated); K13(TMT6plex)	0	2.62661	1		4.65823	1		1.95422	1		1.46946	1		1.6897	1		0	0.0001672	22.21	0.0598168	3	2119.04	5.55687	68.218	0
867		High	aAcLLPk	PlainPeptide	0	8	1	1	P02768	N-Term(TMT6plex); C3(Carbamidomethyl); K7(TMT6plex)	0	3.69217	7	14.4953	6.29901	7	41.2726	2.31088	7	15.8547	1.48957	7	16.1858	2.8129	7	23.4555	0.001	0.01129	27.05	0.00739659	2	1230.76	-1.11328	43.4666	0
868		High	fQnALLVR	PlainPeptide	0	4	1	1	P02768	N-Term(TMT6plex); N3(Deamidated)	0	2.89478	3	44.8683	4.0218	3	57.5024	2.10424	3	43.5749	1.36516	3	25.3411	1.66835	3	16.921	0.002	0.01987	26.54	0.0177456	2	1190.71	-0.614312	49.4584	0
869	P00738	Haptoglobin OS=Homo sapiens GN=HP PE=1 SV=1 - [HPT_HUMAN]	20264.3	Glycoprotein		64.78	1	10	22	951	2.7201	604	23.7197	2.07704	604	24.2043	1.5507	604	20.1356	2.07607	604	28.0132	1.63625	604	21.2039	406	45.1766	6.58057
870		A3	Sequence	Type	Glycopeptide?	# PSMs	# Proteins	# Protein Groups	Protein Group Accessions	Modifications	ΔCn	126/131	126/131 Count	126/131 Variability [%]	127/131	127/131 Count	127/131 Variability [%]	128/131	128/131 Count	128/131 Variability [%]	129/131	129/131 Count	129/131 Variability [%]	130/131	130/131 Count	130/131 Variability [%]	q-Value	PEP	IonScore	Exp Value	Charge	MH+ [Da]	ΔM [ppm]	RT [min]	# Missed Cleavages
871		High	scAVAEYGVYVk	PlainPeptide	0	38	2	2	P00738;P00739	N-Term(TMT6plex); C2(Carbamidomethyl); K12(TMT6plex)	0	2.9636	31	24.2716	2.08699	31	18.0643	1.60397	31	14.9041	2.08248	31	16.5906	1.59859	31	23.7292	0	1.696e-10	80.91	1.22861e-07	2	1803.98	7.05728	75.5019	0
872		High	dIAPTLTLYVGk	PlainPeptide	0	20	2	2	P00738;P00739	N-Term(TMT6plex); K12(TMT6plex)	0	2.73394	19	19.134	1.90416	19	19.7103	1.60056	19	14.8128	1.87378	19	25.2717	1.6178	19	16.194	0	1.86e-10	75.22	3.03614e-07	2	1749.06	1.06215	93.6057	0
873		High	sPVGVQPILNEHTFcAGMSk	PlainPeptide	0	16	1	1	P00738	N-Term(TMT6plex); C15(Carbamidomethyl); K20(TMT6plex)	0	2.26505	15	34.8344	1.67103	15	33.1465	1.37156	15	25.3039	1.69664	15	24.7722	1.3998	15	24.9001	0	1.281e-12	71.95	1.00846e-06	3	2630.4	6.49316	85.0885	0
874		High	nLFLnHSEnATAk	Glycopeptide	Glyco	42	2	2	P00738;P00739	N-Term(TMT6plex); N5(Deamidated); N9(Deamidated); K13(TMT6plex)	0	3.28294	19	30.7337	2.38096	19	17.77	1.66541	19	15.9376	2.36273	19	20.7739	1.78513	19	14.1003	0	2.391e-11	70.86	1.33307e-06	2	1919.04	5.1504	53.6473	0
875		High	tEGDGVYTLnnEk	PlainPeptide	0	24	1	1	P00738	N-Term(TMT6plex); N10(Deamidated); N11(Deamidated); K13(TMT6plex)	0	2.74181	20	16.7527	2.20059	20	11.3641	1.5774	20	13.5375	2.4551	20	20.7925	1.69214	20	13.1159	0	6.623e-09	70.68	9.10646e-07	2	1899.97	3.7699	51.1672	0
876		High	tEGDGVYTLnDk	PlainPeptide	0	61	2	2	P00738;P00739	N-Term(TMT6plex); N10(Deamidated); K12(TMT6plex)	0	3.10374	45	23.8711	2.13148	45	20.8479	1.69998	45	17.3182	2.15748	45	20.7397	1.82244	45	22.2836	0	1.347e-08	70.55	1.14096e-06	2	1770.93	5.97095	51.9926	0
877		High	nLFLnHSEnATAk	Glycopeptide	Glyco	43	2	2	P00738;P00739	N-Term(TMT6plex); N1(Deamidated); N5(Deamidated); N9(Deamidated); K13(TMT6plex)	0	2.65861	22	20.3438	1.89522	22	20.8271	1.58151	22	16.8288	1.9111	22	21.8238	1.55321	22	12.0737	0	1.695e-09	69.31	1.74071e-06	2	1920.02	2.41018	57.0309	0
878		High	tEGDGVYTLNnEk	PlainPeptide	0	230	1	1	P00738	N-Term(TMT6plex); N11(Deamidated); K13(TMT6plex)	0	2.86238	102	17.348	2.33638	102	20.596	1.63911	102	13.0559	2.63749	102	16.7506	1.79118	102	14.0279	0	2.188e-10	69.24	1.48905e-06	2	1898.98	3.77565	50.9215	0
879		High	lPEcEADDGcPkPPEIAHGYVEHSVR	PlainPeptide	0	6	1	1	P00738	N-Term(TMT6plex); C4(Carbamidomethyl); C10(Carbamidomethyl); K12(TMT6plex)	0	1.45305	5	23.5447	1.33582	5	11.4576	0.890931	5	10.6645	1.64684	5	6.68877	1.39321	5	20.6207	0	1.297e-13	68.65	1.54198e-06	4	3420.68	3.84248	54.5465	0
880		High	sPVGVQPILNEHTFcAGmSk	PlainPeptide	0	7	1	1	P00738	N-Term(TMT6plex); C15(Carbamidomethyl); M18(Oxidation); K20(TMT6plex)	0	2.60033	5	16.7084	1.68386	5	13.8681	1.59528	5	14.8074	1.62908	5	33.9121	1.52956	5	8.38253	0	3.765e-10	68.38	2.25803e-06	3	2646.4	7.59123	78.1914	0
881		High	tEGDGVYTLNNEk	PlainPeptide	0	96	1	1	P00738	N-Term(TMT6plex); K13(TMT6plex)	0	2.79628	82	15.9776	2.41923	82	13.7974	1.66275	82	13.704	2.56243	82	13.7129	1.72287	82	13.6012	0	4.223e-10	64.1	5.19375e-06	2	1897.99	-0.784983	50.7183	0
882		High	tEGDGVYTLNDk	PlainPeptide	0	53	2	2	P00738;P00739	N-Term(TMT6plex); K12(TMT6plex)	0	3.07522	43	26.7685	2.17251	43	20.1091	1.65709	43	19.4968	1.99083	43	17.6258	1.79444	43	16.0664	0	1.561e-08	63.42	6.27884e-06	2	1769.93	0.253957	51.4978	0
883		High	yVMLPVADQDQcIR	PlainPeptide	0	22	1	1	P00738	N-Term(TMT6plex); C12(Carbamidomethyl)	0	2.27202	18	37.8878	1.63656	18	38.1036	1.43378	18	30.3631	1.5316	18	39.9202	1.38039	18	27.1951	0	7.721e-08	63.03	6.47058e-06	2	1936.99	5.50865	83.3052	0
884		High	vTSIQDWVQk	PlainPeptide	0	29	1	1	P00738	N-Term(TMT6plex); K10(TMT6plex)	0	2.72273	20	29.552	1.97835	20	17.2872	1.43705	20	21.4322	2.02551	20	23.179	1.5665	20	25.2131	0	2.535e-07	62.89	6.83678e-06	2	1661.97	6.22438	66.1953	0
885		High	yVmLPVADQDQcIR	PlainPeptide	0	33	1	1	P00738	N-Term(TMT6plex); M3(Oxidation); C12(Carbamidomethyl)	0	1.91462	28	36.4916	1.64549	28	32.1043	1.34526	28	13.233	1.58429	28	30.4754	1.3906	28	15.7783	0	5.998e-07	59.73	1.20248e-05	2	1952.99	5.00453	77.0343	0
886		High	vTSIqDWVqk	PlainPeptide	0	2	1	1	P00738	N-Term(TMT6plex); Q5(Deamidated); Q9(Deamidated); K10(TMT6plex)	0	2.69199	1		1.75431	1		1.56773	1		2.02107	1		1.43727	1		0	9.123e-07	54.69	5.80759e-05	2	1663.94	7.52886	94.6351	0
887		High	vTSIqDWVQk	PlainPeptide	0	10	1	1	P00738	N-Term(TMT6plex); Q5(Deamidated); K10(TMT6plex)	0	2.43376	7	13.2846	1.97467	7	15.103	1.36379	7	20.0604	1.74947	7	11.2624	1.31583	7	15.5689	0	6.797e-07	54.4	5.02863e-05	2	1662.96	7.53766	91.862	0
888		High	tEGDGVYTLnDkk	PlainPeptide	0	9	2	2	P00738;P00739	N-Term(TMT6plex); N10(Deamidated); K12(TMT6plex); K13(TMT6plex)	0	3.15314	5	15.2584	2.11209	5	4.8809	1.86824	5	11.5512	1.93666	5	9.57277	2.02835	5	25.8478	0	1.093e-09	51.44	9.90556e-05	3	2128.19	7.70212	63.1033	1
889		High	sPVGVqPILnEHTFcAGmSk	PlainPeptide	0	3	1	1	P00738	N-Term(TMT6plex); Q6(Deamidated); N10(Deamidated); C15(Carbamidomethyl); M18(Oxidation); K20(TMT6plex)	0	1.78025	3	5.71173	1.43746	3	6.42751	1.35883	3	0.0339645	1.51314	3	3.12776	1.36116	3	0.0585723	0	4.263e-06	49.23	0.000165964	3	2648.36	6.88876	64.9297	0
890		High	nPANPVqR	PlainPeptide	0	1	2	2	P00738;P00739	N-Term(TMT6plex); Q7(Deamidated)	0	1.03311	1		1.07105	1		1.11671	1		1.05287	1		0.89475	1		0	0.002909	49.1	7.44313e-05	2	1125.63	4.1905	31.7701	0
891		High	vVLHPNYSQVDIGLIk	PlainPeptide	0	4	1	1	P00738	N-Term(TMT6plex); K16(TMT6plex)	0	2.69101	3	43.6675	1.99763	3	18.3552	1.34344	3	1.79615	1.89439	3	12.6107	1.55612	3	2.32313	0	1.579e-07	49	5.0357e-05	3	2253.34	2.96	89.9231	0
892		High	hYEGSTVPEk	PlainPeptide	0	23	1	1	P00738	N-Term(TMT6plex); K10(TMT6plex)	0	2.44053	15	17.005	1.8451	15	18.0108	1.26729	15	15.326	1.88342	15	15.0821	1.399	15	19.6052	0	2.578e-06	48.4	0.000237775	2	1604.88	5.69251	45.4927	0
893		High	nLFLNHSEnATAk	PlainPeptide	0	4	2	2	P00738;P00739	N-Term(TMT6plex); N9(Deamidated); K13(TMT6plex)	0	2.62381	1		2.1231	1		1.43441	1		2.06863	1		1.37879	1		0	3.631e-05	47.45	0.000304909	3	1918.05	5.53165	52.0256	0
894		High	yVmLPVADQDqcIR	PlainPeptide	0	30	1	1	P00738	N-Term(TMT6plex); M3(Oxidation); Q11(Deamidated); C12(Carbamidomethyl)	0	1.83397	10	44.6216	1.48262	10	16.6656	1.25122	10	6.63985	1.44395	10	25.7215	1.27131	10	17.9583	0	2.607e-05	44.33	0.000330235	3	1953.96	-1.56823	63.981	0
895		High	yVmLPVADqDqcIR	PlainPeptide	0	4	1	1	P00738	N-Term(TMT6plex); M3(Oxidation); Q9(Deamidated); Q11(Deamidated); C12(Carbamidomethyl)	0	1.37589	4	32.3584	1.13422	4	20.5274	1.11436	4	1.73127	1.12203	4	17.0218	1.13897	4	17.6243	0	1.729e-05	43.08	0.000354268	3	1954.94	-2.22678	64.8288	0
896		High	iLGGHLDAk	PlainPeptide	0	20	2	2	P00738;P00739	N-Term(TMT6plex); K9(TMT6plex)	0	2.87037	12	17.4324	2.11599	12	10.1816	1.55376	12	10.6177	1.99026	12	8.22038	1.65412	12	13.0487	0	2.593e-05	43	0.00022804	2	1381.87	7.81262	63.4318	0
897		High	vVLHPnYSQVDIGLIk	Glycopeptide	Glyco	16	1	1	P00738	N-Term(TMT6plex); N6(Deamidated); K16(TMT6plex)	0	2.59671	7	17.5289	1.83974	7	23.0232	1.31451	7	6.09788	1.91947	7	12.247	1.44176	7	10.2675	0	6.095e-07	42.46	0.000351878	3	2254.33	2.38694	93.67	0
898		High	sPVGVqPILnEHTFcAGMSk	PlainPeptide	0	1	1	1	P00738	N-Term(TMT6plex); Q6(Deamidated); N10(Deamidated); C15(Carbamidomethyl); K20(TMT6plex)	0																0	1.67e-08	40.77	0.00124373	3	2632.38	9.61296	86.9198	0
899		High	kQLVEIEk	PlainPeptide	0	4	2	2	P00738;P00739	N-Term(TMT6plex); K1(TMT6plex); K8(TMT6plex)	0	1.85085	2	4.22002	1.25955	2	12.6917	1.05612	2	7.96353	1.34379	2	8.26872	1.24685	2	6.59686	0	0.0002489	37.36	0.000973365	3	1674.09	6.10125	67.9627	1
900		High	yVMLPVADQDqcIR	PlainPeptide	0	12	1	1	P00738	N-Term(TMT6plex); Q11(Deamidated); C12(Carbamidomethyl)	0	2.6559	6	10.3129	1.69808	6	25.8994	1.23206	6	27.0548	1.71649	6	22.3657	1.61578	6	26.2346	0	0.003078	37.06	0.00222371	2	1937.98	6.88787	85.3702	0
901		High	sPVGVQPILnEHTFcAGMSk	PlainPeptide	0	19	1	1	P00738	N-Term(TMT6plex); N10(Deamidated); C15(Carbamidomethyl); K20(TMT6plex)	0	2.11926	8	13.322	1.45625	8	32.9764	1.39559	8	16.8393	1.58533	8	24.2347	1.40621	8	20.5383	0	1.019e-07	36.1	0.00389071	3	2631.39	7.25343	87.9046	0
902		High	gSFPWQAk	PlainPeptide	0	4	2	2	P00738;P00739	N-Term(TMT6plex); K8(TMT6plex)	0	2.77028	4	13.4955	2.12169	4	8.31552	1.52461	4	6.40597	1.95487	4	9.70009	1.55719	4	6.02563	0	0.0003675	34.62	0.0047975	2	1378.79	2.03076	78.4466	0
903		High	vMPIcLPSk	PlainPeptide	0	3	2	2	P00738;P00739	N-Term(TMT6plex); C5(Carbamidomethyl); K9(TMT6plex)	0	2.3085	2	5.81637	1.66266	2	7.8056	1.2818	2	10.0664	1.85184	2	7.16631	1.35151	2	0.516175	0	0.0001712	31.41	0.0112391	2	1502.88	-0.731395	56.7985	0
904		High	vmPIcLPSk	PlainPeptide	0	14	2	2	P00738;P00739	N-Term(TMT6plex); M2(Oxidation); C5(Carbamidomethyl); K9(TMT6plex)	0	2.18904	11	18.6205	1.72896	11	14.6459	1.34247	11	7.95418	1.73782	11	15.1442	1.41329	11	13.2085	0	0.001934	30.17	0.01553	3	1518.89	6.75426	75.77	0
905		High	sPVGVqPILNEHTFcAGmSk	PlainPeptide	0	12	1	1	P00738	N-Term(TMT6plex); Q6(Deamidated); C15(Carbamidomethyl); M18(Oxidation); K20(TMT6plex)	0	1.84891	4	28.2109	1.43469	4	21.9272	1.31486	4	29.4945	1.57325	4	37.8162	1.31387	4	17.7794	0	0.004467	28.89	0.0192392	3	2647.39	9.24562	80.9704	0
906		High	gSFPWqAk	PlainPeptide	0	1	2	2	P00738;P00739	N-Term(TMT6plex); Q6(Deamidated); K8(TMT6plex)	0	2.58539	1		2.00697	1		1.45468	1		1.96159	1		1.30373	1		0	0.002911	28.19	0.0212387	2	1379.78	7.6862	80.2514	0
907		High	vGYVSGWGR	PlainPeptide	0	3	1	1	P00738	N-Term(TMT6plex)	0	3.18933	2	24.4581	2.10705	2	26.6211	1.53278	2	27.6452	2.15779	2	39.6396	1.3003	2	31.3751	0	0.004179	26.59	0.0146918	2	1209.67	6.21453	69.7861	0
908		High	lPEcEAVcGkPk	PlainPeptide	0	1	2	2	P00738;P00739	N-Term(TMT6plex); C4(Carbamidomethyl); C8(Carbamidomethyl); K10(TMT6plex); K12(TMT6plex)	0	2.61763	1		1.94724	1		1.58833	1		1.91477	1		1.71893	1		0	5.263e-05	24.34	0.0471205	4	2075.17	5.22735	63.4823	0
909		High	vVLHPnYSqVDIGLIk	Glycopeptide	Glyco	1	1	1	P00738	N-Term(TMT6plex); N6(Deamidated); Q9(Deamidated); K16(TMT6plex)	0																0	7.539e-05	23.79	0.0277857	3	2255.33	9.0401	91.2646	0
910		High	nPANPVQR	PlainPeptide	0	3	2	2	P00738;P00739	N-Term(TMT6plex)	0	2.20829	2	33.4802	1.70611	2	23.9487	1.48808	2	15.4145	1.38978	2	8.86329	1.57186	2	21.8009	0	0.00195	22.97	0.0191771	2	1124.64	4.74328	32.8656	0
911		High	qLVEIEk	PlainPeptide	0	16	2	2	P00738;P00739	N-Term(TMT6plex); K7(TMT6plex)	0	2.71997	11	32.5717	2.15591	11	22.168	1.59339	11	17.8055	1.95546	11	19.712	1.61997	11	15.953	0.001	0.008075	34.53	0.00794596	2	1316.82	-1.01817	70.3147	0
912		High	dYAEVGR	PlainPeptide	0	4	1	1	P00738	N-Term(TMT6plex)	0	3.10907	4	5.92607	2.25093	4	3.74187	1.70127	4	12.872	2.36258	4	2.44338	1.59814	4	8.39858	0.001	0.01346	21.27	0.0276186	2	1038.54	-0.683725	34.403	0
913		High	qLVEIEk	PlainPeptide	0	5	2	2	P00738;P00739	N-Term(TMT6plex); Q1(Deamidated); K7(TMT6plex)	0	2.54315	2	2.04211	1.85008	2	1.98588	1.49499	2	1.27338	1.9313	2	9.53997	1.6725	2	2.46906	0.002	0.01699	36.17	0.00307971	2	1317.81	5.55394	71.7793	0
914		High	yVMLPVADqDqcIR	PlainPeptide	0	1	1	1	P00738	N-Term(TMT6plex); Q9(Deamidated); Q11(Deamidated); C12(Carbamidomethyl)	0	1.29468	1		1.29415	1		0.925364	1		1.21259	1		1.43846	1		0.002	0.01443	23.65	0.0392682	2	1938.96	4.17354	87.7227	0
915		High	yqEDTcYGDAGSAFAVHDLEEDTWYATGILSFDk	PlainPeptide	0	1	1	1	P00738	N-Term(TMT6plex); Q2(Deamidated); C6(Carbamidomethyl); K34(TMT6plex)	0																0.003	0.03517	22.31	0.0349556	4	4334.01	6.53396	105.255	0
916	P02790	Hemopexin OS=Homo sapiens GN=HPX PE=1 SV=2 - [HEMO_HUMAN]	20259.4	Glycoprotein		57.79	2	21	21	1047	0.93677	639	22.0474	0.88564	639	20.5236	0.865277	639	21.2188	0.963168	639	18.008	0.943185	639	18.8141	462	51.6433	7.02002
917		A3	Sequence	Type	Glycopeptide?	# PSMs	# Proteins	# Protein Groups	Protein Group Accessions	Modifications	ΔCn	126/131	126/131 Count	126/131 Variability [%]	127/131	127/131 Count	127/131 Variability [%]	128/131	128/131 Count	128/131 Variability [%]	129/131	129/131 Count	129/131 Variability [%]	130/131	130/131 Count	130/131 Variability [%]	q-Value	PEP	IonScore	Exp Value	Charge	MH+ [Da]	ΔM [ppm]	RT [min]	# Missed Cleavages
918		High	lLQDEFPGIPSPLDAAVEcHR	PlainPeptide	0	48	1	1	P02790	N-Term(TMT6plex); C19(Carbamidomethyl)	0	0.888526	42	16.7135	0.855387	42	18.2647	0.781155	42	18.4386	0.921851	42	11.6676	0.9139	42	18.7312	0	7.182e-12	104.6	4.88899e-10	3	2593.35	8.15668	100.54	0
919		High	lLqDEFPGIPSPLDAAVEcHR	PlainPeptide	0	2	1	1	P02790	N-Term(TMT6plex); Q3(Deamidated); C19(Carbamidomethyl)	0	1.02491	2	7.99651	1.04931	2	2.09144	0.891612	2	6.95574	0.976632	2	3.00454	0.883912	2	10.0483	0	8.256e-11	80.94	1.16377e-07	3	2594.33	6.17461	100.858	0
920		High	eVGTPHGIILDSVDAAFIcPGSSR	PlainPeptide	0	34	1	1	P02790	N-Term(TMT6plex); C19(Carbamidomethyl)	0	0.861101	29	18.2726	0.850063	29	25.9272	0.7743	29	24.197	0.882514	29	18.1958	0.855644	29	27.1503	0	9.893e-14	74.51	5.43386e-07	2	2727.41	5.21058	95.9851	0
921		High	gEcQAEGVLFFqGDR	PlainPeptide	0	27	1	1	P02790	N-Term(TMT6plex); C3(Carbamidomethyl); Q12(Deamidated)	0	0.93677	17	15.2722	0.932532	17	13.8694	0.891119	17	14.1097	0.981461	17	10.7443	1.06456	17	13.6081	0	1.294e-09	72.09	3.21369e-07	2	1942.93	5.81227	86.7622	0
922		High	aLPQPQNVTSLLGcTH	PlainPeptide	0	4	1	1	P02790	N-Term(TMT6plex); C14(Carbamidomethyl)	0	0.734434	4	40.2008	0.573228	4	24.8537	0.709137	4	36.069	0.720577	4	26.8724	0.730487	4	18.2504	0	9.54e-08	71.8	1.11988e-06	2	1965.06	6.87032	89.8666	0
923		High	gEcqAEGVLFFqGDR	PlainPeptide	0	11	1	1	P02790	N-Term(TMT6plex); C3(Carbamidomethyl); Q4(Deamidated); Q12(Deamidated)	0	0.95102	8	15.3261	1.0078	8	9.54958	0.922365	8	10.0177	1.01777	8	1.29995	1.0788	8	10.3296	0	2.944e-11	70.56	3.03263e-07	2	1943.9	1.97505	66.9511	0
924		High	gEcQAEGVLFFQGDR	PlainPeptide	0	75	1	1	P02790	N-Term(TMT6plex); C3(Carbamidomethyl)	0	0.972642	56	18.4241	0.961363	56	18.0256	0.912171	56	13.8584	1.02241	56	16.3606	1.06173	56	15.6297	0	1.089e-11	70.16	6.16851e-07	2	1941.94	3.43026	65.7645	0
925		High	sGAQATWTELPWPHEk	PlainPeptide	0	94	1	1	P02790	N-Term(TMT6plex); K16(TMT6plex)	0	0.882597	76	12.7432	0.850942	76	13.2975	0.847697	76	15.9001	0.903616	76	12.9398	0.917773	76	12.5607	0	9.265e-10	69.11	1.97618e-06	2	2296.23	9.34711	86.2479	0
926		High	sWPAVGncSSALR	Glycopeptide	Glyco	43	1	1	P02790	N-Term(TMT6plex); N7(Deamidated); C8(Carbamidomethyl)	0	1.04614	35	15.0445	0.942376	35	7.49314	0.98664	35	12.9977	1.06355	35	8.66557	1.00489	35	9.71126	0	7.421e-11	67.8	1.36086e-06	2	1634.82	2.44585	73.3747	0
927		High	gGYTLVSGYPk	PlainPeptide	0	42	1	1	P02790	N-Term(TMT6plex); K11(TMT6plex)	0	0.883815	34	24.468	0.783804	34	16.3654	0.854969	34	27.0027	0.88255	34	10.0926	0.96017	34	24.0875	0	5.185e-07	65.17	3.64906e-06	2	1599.93	7.26398	72.7065	0
928		High	nGTGHGnSTHHGPEYMR	Glycopeptide	Glyco	10	1	1	P02790	N-Term(TMT6plex); N1(Deamidated); N7(Deamidated)	0	0.791093	5	26.3826	0.828866	5	7.52105	0.725048	5	6.62011	0.866646	5	24.1157	0.793587	5	18.3883	0	4.725e-11	63.66	9.68685e-07	3	2082.94	5.64847	25.9042	0
929		High	aLPqPqnVTSLLGcTH	Glycopeptide	Glyco	5	1	1	P02790	N-Term(TMT6plex); Q4(Deamidated); Q6(Deamidated); N7(Deamidated); C14(Carbamidomethyl)	0	0.919881	5	29.2665	0.872555	5	19.2088	0.847753	5	43.2614	0.907713	5	19.9639	0.887621	5	20.5953	0	5.512e-07	63.11	5.6928e-06	2	1968	2.87929	95.9885	0
930		High	nGTGHGnSTHHGPEYmR	Glycopeptide	Glyco	42	1	1	P02790	N-Term(TMT6plex); N1(Deamidated); N7(Deamidated); M16(Oxidation)	0	0.943956	30	17.8556	0.856008	30	23.2668	0.799596	30	21.657	0.998237	30	20.8428	0.860734	30	17.3285	0	3.347e-07	57.58	2.61873e-06	5	2098.92	-0.839338	24.4135	0
931		High	gEcQAEGVLFFQGDREWFWDLATGTmk	PlainPeptide	0	3	1	1	P02790	N-Term(TMT6plex); C3(Carbamidomethyl); M26(Oxidation); K27(TMT6plex)	0	0.606588	1		0.587507	1		0.536813	1		0.712284	1		0.801919	1		0	2.668e-06	57.47	1.27133e-05	3	3652.75	-1.79065	104.739	1
932		High	qGHNSVFLIk	PlainPeptide	0	10	1	1	P02790	N-Term(TMT6plex); K10(TMT6plex)	0	1.26534	8	11.8935	1.17584	8	8.35246	1.30771	8	11.7879	1.22993	8	10.3189	1.14744	8	22.3211	0	3.952e-07	56.88	2.54344e-05	2	1600.97	8.38214	69.433	0
933		High	sGAqATWTELPWPHEk	PlainPeptide	0	9	1	1	P02790	N-Term(TMT6plex); Q4(Deamidated); K16(TMT6plex)	0	1.01735	9	17.4598	0.916528	9	19.8273	0.848967	9	19.5947	1.14952	9	17.2367	0.928376	9	13.1743	0	7.111e-06	54.56	5.84408e-05	2	2297.22	8.64918	90.3428	0
934		High	eWFWDLATGTmk	PlainPeptide	0	28	1	1	P02790	N-Term(TMT6plex); M11(Oxidation); K12(TMT6plex)	0	0.952927	25	22.858	1.12817	25	15.3197	1.01583	25	18.1604	1.10125	25	16.4979	1.05389	25	17.0527	0	7.237e-06	48.47	0.000185614	3	1959.01	-0.445964	70.7425	0
935		High	vWVYPPEk	PlainPeptide	0	25	1	1	P02790	N-Term(TMT6plex); K8(TMT6plex)	0	0.879624	23	23.7049	0.818323	23	14.265	0.841268	23	20.9618	0.907991	23	17.1119	0.913648	23	22.146	0	0.0003959	45.99	0.000362545	2	1475.87	1.13304	53.409	0
936		High	sLGPNScSANGPGLYLIHGPnLYcYSDVEk	PlainPeptide	0	33	1	1	P02790	N-Term(TMT6plex); C7(Carbamidomethyl); N21(Deamidated); C24(Carbamidomethyl); K30(TMT6plex)	0	0.810783	10	25.4053	0.744083	10	21.2201	0.748638	10	21.1869	0.886521	10	15.1209	0.832459	10	25.2244	0	4.565e-05	44.65	0.000370189	4	3741.84	2.82674	97.3442	0
937		High	aLPQPqNVTSLLGcTH	PlainPeptide	0	299	1	1	P02790	N-Term(TMT6plex); Q6(Deamidated); C14(Carbamidomethyl)	0	0.929429	96	28.8537	0.848472	96	27.6573	0.823751	96	24.4285	0.989784	96	24.2073	0.858573	96	29.6017	0	2.088e-06	44.32	0.000525156	3	1966.02	-1.46362	77.4505	0
938		High	nFPSPVDAAFR	PlainPeptide	0	25	1	1	P02790	N-Term(TMT6plex)	0	1.10673	22	8.11198	0.996953	22	12.9811	0.96394	22	10.6084	1.07921	22	6.8442	1.01002	22	9.21597	0	7.903e-05	41.91	0.000959812	2	1449.77	2.78074	82.1329	0
939		High	vDGALcMEk	PlainPeptide	0	24	1	1	P02790	N-Term(TMT6plex); C6(Carbamidomethyl); K9(TMT6plex)	0	0.86157	21	12.0891	0.766219	21	9.00809	0.811056	21	13.3197	0.844425	21	8.55074	0.882288	21	8.30763	0	0.0001954	41.06	0.00106938	2	1480.8	7.90944	67.561	0
940		High	nFPSPVDAAFR	PlainPeptide	0	9	1	1	P02790	N-Term(TMT6plex); N1(Deamidated)	0	1.08069	9	5.67579	0.971082	9	4.90126	0.941612	9	7.61778	1.03018	9	4.18928	0.989552	9	6.87205	0	4.949e-07	40.95	0.000907985	2	1450.76	2.6056	65.7819	0
941		High	cSDGWSFDATTLDDnGTMLFFk	Glycopeptide	Glyco	2	1	1	P02790	N-Term(TMT6plex); C1(Carbamidomethyl); N15(Deamidated); K22(TMT6plex)	0	1.28316	2	8.41188	1.09823	2	5.95302	1.12513	2	0.255598	1.12275	2	0.854465	1.11242	2	4.06312	0	1.699e-08	40.69	0.000477736	3	2987.4	3.77244	70.2378	0
942		High	qGHNSVFLIk	PlainPeptide	0	11	1	1	P02790	N-Term(TMT6plex); Q1(Deamidated); K10(TMT6plex)	0	1.21017	9	14.4628	1.18012	9	9.88565	1.17291	9	7.10366	1.16354	9	6.70515	1.25592	9	9.10231	0	2.418e-05	40.18	0.00149666	2	1601.95	5.85788	72.659	0
943		High	sWPAVGNcSSALR	PlainPeptide	0	2	1	1	P02790	N-Term(TMT6plex); C8(Carbamidomethyl)	0	0.818805	2	20.2206	0.815288	2	2.56532	0.749873	2	12.2536	0.913197	2	4.50178	0.841528	2	28.0188	0	2.883e-07	38.92	0.00146827	2	1633.84	5.73913	69.1693	0
944		High	yYcFQGNQFLR	PlainPeptide	0	7	1	1	P02790	N-Term(TMT6plex); C3(Carbamidomethyl)	0	1.05477	6	8.77337	0.910527	6	7.30398	0.955924	6	7.00124	0.996543	6	8.77365	0.933267	6	5.05305	0	3.049e-06	38.9	0.00101128	2	1724.84	-1.51924	54.7378	0
945		High	eWFWDLATGTMk	PlainPeptide	0	4	1	1	P02790	N-Term(TMT6plex); K12(TMT6plex)	0	0.915834	3	7.39475	1.04645	3	0.53909	0.955797	3	4.05423	0.991665	3	51.8416	1.4398	3	12.3038	0	6.042e-06	37.94	0.00211313	3	1943.01	-2.18716	72.5502	0
946		High	vDGALcmEk	PlainPeptide	0	21	1	1	P02790	N-Term(TMT6plex); C6(Carbamidomethyl); M7(Oxidation); K9(TMT6plex)	0	0.860037	14	13.3194	0.812977	14	10.134	0.785211	14	5.03993	0.888241	14	10.3581	0.922285	14	10.5866	0	0.004022	34.36	0.00443389	3	1496.79	5.32091	57.5502	0
947		High	sLGPnScSAnGPGLYLIHGPnLYcYSDVEk	PlainPeptide	0	1	1	1	P02790	N-Term(TMT6plex); N5(Deamidated); C7(Carbamidomethyl); N10(Deamidated); N21(Deamidated); C24(Carbamidomethyl); K30(TMT6plex)	0	1.16119	1		1.05328	1		1.07803	1		1.16934	1		1.27508	1		0	3.151e-05	34.27	0.00392816	4	3743.82	7.32099	98.27	0
948		High	yYcFqGnQFLR	PlainPeptide	0	1	1	1	P02790	N-Term(TMT6plex); C3(Carbamidomethyl); Q5(Deamidated); N7(Deamidated)	0	1.07819	1		1.14716	1		1.01274	1		1.10686	1		1.1288	1		0	0.0007117	32.63	0.00207388	2	1726.82	5.0484	85.5072	0
949		High	qGHnSVFLIk	PlainPeptide	0	5	1	1	P02790	N-Term(TMT6plex); Q1(Deamidated); N4(Deamidated); K10(TMT6plex)	0	1.03067	3	0.593298	0.937164	3	6.18512	0.863823	3	9.84791	0.989912	3	18.7432	1.01557	3	23.9196	0	3.681e-05	32.54	0.00819063	3	1602.93	1.46253	75.9105	0
950		High	wkNFPSPVDAAFR	PlainPeptide	0	2	1	1	P02790	N-Term(TMT6plex); K2(TMT6plex)	0	0.85867	2	28.5826	0.73723	2	9.55488	0.760625	2	15.1373	0.839161	2	15.5915	0.878993	2	38.5972	0	1.816e-05	32.35	0.00934276	3	1993.11	-0.435287	59.7288	1
951		High	sLGPNScSAnGPGLYLIHGPnLYcYSDVEk	PlainPeptide	0	8	1	1	P02790	N-Term(TMT6plex); C7(Carbamidomethyl); N10(Deamidated); N21(Deamidated); C24(Carbamidomethyl); K30(TMT6plex)	0	0.844037	4	13.8022	0.839067	4	13.6967	0.747755	4	14.6129	0.850025	4	16.5537	0.829735	4	13.2153	0	7.904e-05	29.37	0.0126016	4	3742.84	7.48791	97.0309	0
952		High	aLPqPQnVTSLLGcTH	Glycopeptide	Glyco	69	1	1	P02790	N-Term(TMT6plex); Q4(Deamidated); N7(Deamidated); C14(Carbamidomethyl)	0	0.794868	20	15.226	0.785978	20	21.1038	0.727603	20	14.1515	0.875355	20	19.4853	0.775665	20	16.8019	0	0.000583	28.39	0.0173853	3	1967	-6.02791	65.225	0
953		High	yYcFQGnQFLR	PlainPeptide	0	5	1	1	P02790	N-Term(TMT6plex); C3(Carbamidomethyl); N7(Deamidated)	0	1.35549	2	17.1037	0.951575	2	5.2452	1.44077	2	47.487	1.09419	2	12.1096	1.23587	2	28.3236	0	0.0008711	21.55	0.0349921	2	1725.82	-1.94694	84.8002	0
954		High	dVRDYFMPcPGR	PlainPeptide	0	1	1	1	P02790	N-Term(TMT6plex); C9(Carbamidomethyl)	0	0.225843	1		0.22467	1		0.192929	1		0.318527	1		0.15826	1		0	8.731e-05	20.33	0.0565366	3	1741.85	5.99304	74.5016	1
955		High	dYFMPcPGR	PlainPeptide	0	2	1	1	P02790	N-Term(TMT6plex); C6(Carbamidomethyl)	0	1.00368	2	10.9405	0.936928	2	14.8836	0.974178	2	17.4066	0.916095	2	7.92632	1.01519	2	0.740111	0.001	0.006041	22.91	0.0135596	3	1371.65	6.26634	69.8829	0
956		High	nGTGHGNSTHHGPEYmR	Glycopeptide	Glyco	1	1	1	P02790	N-Term(TMT6plex); N1(Deamidated); M16(Oxidation)	0																0.001	0.01031	20.43	0.0153975	5	2097.94	1.62206	19.2227	0
957		High	lHIMAGR	PlainPeptide	0	3	2	1	P02790	N-Term(TMT6plex)	0																0.002	0.02067	19.61	0.0109136	2	1026.62	7.17965	53.1045	0
958	P08603	Complement factor H OS=Homo sapiens GN=CFH PE=1 SV=4 - [CFAH_HUMAN]	15237.9	Glycoprotein		54.59	1	49	55	820	1.50285	469	21.8148	1.37305	469	19.917	1.23381	469	15.8576	1.32956	469	18.8553	1.37784	469	19.9814	1231	139.005	6.60986
959		A3	Sequence	Type	Glycopeptide?	# PSMs	# Proteins	# Protein Groups	Protein Group Accessions	Modifications	ΔCn	126/131	126/131 Count	126/131 Variability [%]	127/131	127/131 Count	127/131 Variability [%]	128/131	128/131 Count	128/131 Variability [%]	129/131	129/131 Count	129/131 Variability [%]	130/131	130/131 Count	130/131 Variability [%]	q-Value	PEP	IonScore	Exp Value	Charge	MH+ [Da]	ΔM [ppm]	RT [min]	# Missed Cleavages
960		High	lGYVTADGETSGSITcGk	PlainPeptide	0	34	1	1	P08603	N-Term(TMT6plex); C16(Carbamidomethyl); K18(TMT6plex)	0	1.62369	25	17.507	1.4986	25	17.4314	1.2746	25	9.72891	1.50892	25	19.6948	1.43384	25	15.6927	0	2.008e-12	89.44	1.49029e-08	2	2274.18	5.64112	74.842	0
961		High	vSVLcQENYLIQEGEEITck	PlainPeptide	0	7	1	1	P08603	N-Term(TMT6plex); C5(Carbamidomethyl); C19(Carbamidomethyl); K20(TMT6plex)	0	1.54443	6	11.8103	1.40572	6	12.4464	1.25543	6	15.3945	1.38711	6	4.34644	1.44697	6	3.25252	0	2.07e-13	85.02	5.09935e-08	3	2870.48	5.66274	68.6526	0
962		High	nTEILTGSWSDQTYPEGTQAIYk	PlainPeptide	0	5	1	1	P08603	N-Term(TMT6plex); K23(TMT6plex)	0	1.81023	5	16.2915	1.66036	5	6.86299	1.36284	5	7.71439	1.44615	5	4.21852	1.31022	5	10.9088	0	2.918e-10	75.51	4.18973e-07	3	3060.58	6.2552	92.0774	0
963		High	aVYTcNEGYQLLGEINYR	PlainPeptide	0	9	1	1	P08603	N-Term(TMT6plex); C5(Carbamidomethyl)	0	1.30946	5	37.6771	1.26993	5	16.4775	1.08481	5	8.80354	1.04632	5	19.7374	1.05933	5	31.745	0	8.34e-10	72.63	6.3035e-07	3	2392.19	5.79083	95.5438	0
964		High	aQTTVTcMEnGWSPTPR	PlainPeptide	0	8	1	1	P08603	N-Term(TMT6plex); C7(Carbamidomethyl); N10(Deamidated)	0	1.38273	7	21.7764	1.25225	7	21.4081	1.23381	7	23.3516	1.19717	7	26.4529	1.30812	7	17.2333	0	1.053e-08	72.51	3.70292e-07	3	2166.03	6.39091	69.5422	0
965		High	mDGASnVTcInSR	Glycopeptide	Glyco	3	1	1	P08603	N-Term(TMT6plex); N6(Deamidated); C9(Carbamidomethyl); N11(Deamidated)	0	1.62402	2	6.29753	1.39429	2	1.94421	1.19796	2	1.66276	1.36237	2	5.23734	1.44291	2	2.73295	0	4.664e-11	72.2	2.01857e-07	2	1655.77	6.29807	44.2197	0
966		High	sSNLIILEEHLk	PlainPeptide	0	14	1	1	P08603	N-Term(TMT6plex); K12(TMT6plex)	0	1.44074	9	17.2327	1.2891	9	18.9053	1.10469	9	17.1816	1.3326	9	14.718	1.28662	9	22.0781	0	8.271e-09	64.46	1.91582e-06	2	1854.12	6.20473	87.7886	0
967		High	mDGASnVTcInSR	Glycopeptide	Glyco	15	1	1	P08603	M1(Oxidation); N-Term(TMT6plex); N6(Deamidated); C9(Carbamidomethyl); N11(Deamidated)	0	1.35506	10	14.459	1.28764	10	12.1919	1.1189	10	14.4912	1.27969	10	16.7602	1.29687	10	11.7383	0	5.617e-05	64.07	6.85548e-07	2	1671.75	1.90461	37.6073	0
968		High	aGEQVTYTcATYYk	PlainPeptide	0	3	1	1	P08603	N-Term(TMT6plex); C9(Carbamidomethyl); K14(TMT6plex)	0	2.21642	2	25.8605	2.31144	2	17.0181	1.63396	2	36.1738	2.01119	2	14.1099	1.82332	2	36.0143	0	1.142e-10	63.91	5.10086e-06	2	2113.08	6.14018	67.4623	0
969		High	dTScVNPPTVQNAYIVSR	PlainPeptide	0	7	1	1	P08603	N-Term(TMT6plex); C4(Carbamidomethyl)	0	2.23098	7	33.423	1.36576	7	31.7029	1.65971	7	51.3752	1.22854	7	24.0592	2.08716	7	18.0722	0	3.086e-10	60.38	1.09488e-05	2	2250.15	4.68868	69.1614	0
970		High	sPDVINGSPISQk	PlainPeptide	0	2	1	1	P08603	N-Term(TMT6plex); K13(TMT6plex)	0	1.07978	1		1.14996	1		0.776391	1		0.917927	1		0.897928	1		0	5.764e-08	60.31	1.28493e-05	2	1800.04	6.90922	65.9143	0
971		High	vSVLcqENYLIQEGEEITck	PlainPeptide	0	18	1	1	P08603	N-Term(TMT6plex); C5(Carbamidomethyl); Q6(Deamidated); C19(Carbamidomethyl); K20(TMT6plex)	0	1.46626	6	9.93958	1.53863	6	5.41609	1.17207	6	7.29254	1.38405	6	11.2851	1.44683	6	9.0411	0	2.252e-09	60.02	1.53292e-05	3	2871.47	4.63802	102.085	0
972		High	sSIDIEnGFISESQYTYALk	PlainPeptide	0	23	1	1	P08603	N-Term(TMT6plex); N7(Deamidated); K20(TMT6plex)	0	1.63227	13	18.9233	1.551	13	21.6667	1.37489	13	18.5655	1.40272	13	10.1705	1.56195	13	8.84791	0	2.27e-09	57.87	2.31893e-05	3	2724.42	7.05379	97.9565	0
973		High	eQVQScGPPPELLNGNVk	PlainPeptide	0	2	1	1	P08603	N-Term(TMT6plex); C6(Carbamidomethyl); K18(TMT6plex)	0	1.43145	2	34.6859	1.46384	2	12.1598	1.11745	2	34.7835	1.18048	2	30.1598	1.16261	2	52.0498	0	8.078e-09	56.79	2.70141e-05	3	2424.32	9.76887	74.3385	0
974		High	sPDVInGSPISQk	Glycopeptide	Glyco	42	1	1	P08603	N-Term(TMT6plex); N6(Deamidated); K13(TMT6plex)	0	1.46492	32	13.9357	1.25682	32	13.289	1.23248	32	11.3093	1.28143	32	13.9604	1.30883	32	14.6995	0	1.957e-05	56.05	3.66262e-05	2	1801.02	5.88477	65.4405	0
975		High	eQVQScGPPPELLNGnVk	PlainPeptide	0	96	1	1	P08603	N-Term(TMT6plex); C6(Carbamidomethyl); N16(Deamidated); K18(TMT6plex)	0	1.46629	32	12.4972	1.37745	32	9.48374	1.22357	32	11.7673	1.36272	32	11.4676	1.38706	32	11.8776	0	1.593e-09	54.07	5.4648e-05	3	2425.29	3.26913	74.3083	0
976		High	mDGASnVTcINSR	Glycopeptide	Glyco	11	1	1	P08603	M1(Oxidation); N-Term(TMT6plex); N6(Deamidated); C9(Carbamidomethyl)	0	1.34969	6	26.053	1.32562	6	13.9379	1.12271	6	13.439	1.17515	6	13.0088	1.30281	6	8.23274	0	7.735e-05	53.41	1.39091e-05	2	1670.77	3.44435	36.9861	0
977		High	tDcLSLPSFENAIPMGEk	PlainPeptide	0	3	1	1	P08603	N-Term(TMT6plex); C3(Carbamidomethyl); K18(TMT6plex)	0	1.42293	2	21.9007	1.3576	2	28.0011	1.1182	2	16.6958	1.31984	2	14.6111	1.40018	2	18.6198	0	2.178e-07	52.15	0.000100878	2	2467.28	7.07131	99.65	0
978		High	sPDVInGSPISqk	Glycopeptide	Glyco	19	1	1	P08603	N-Term(TMT6plex); N6(Deamidated); Q12(Deamidated); K13(TMT6plex)	0	1.12344	7	7.72692	1.12706	7	10.0109	1.03529	7	14.6333	1.03688	7	9.62025	1.0254	7	9.76964	0	2.975e-07	50.93	0.000102519	2	1801.99	-0.422391	56.8238	0
979		High	cFEGFGIDGPAIAk	PlainPeptide	0	1	1	1	P08603	N-Term(TMT6plex); C1(Carbamidomethyl); K14(TMT6plex)	0	2.28622	1		1.52267	1		1.66004	1		1.31341	1		1.92756	1		0	9.089e-08	50.76	0.000128018	2	1940.05	6.06448	93.0597	0
980		High	iPcSQPPQIEHGTInSSR	Glycopeptide	Glyco	6	1	1	P08603	N-Term(TMT6plex); C3(Carbamidomethyl); N15(Deamidated)	0	0.986716	4	3.41171	1.02674	4	3.95643	0.891035	4	9.2343	0.978356	4	14.586	0.887654	4	11.3246	0	3.393e-08	50.68	9.91877e-05	3	2251.15	5.45946	47.8256	0
981		High	aVYTcnEGYQLLGEINYR	PlainPeptide	0	7	1	1	P08603	N-Term(TMT6plex); C5(Carbamidomethyl); N6(Deamidated)	0	1.56199	4	10.9825	1.54788	4	4.1405	1.36986	4	6.97056	1.64148	4	3.09203	1.51833	4	14.3397	0	5.877e-09	49.87	0.000105615	2	2393.18	6.04609	94.3376	0
982		High	iSEEnETTcYMGk	Glycopeptide	Glyco	3	1	1	P08603	N-Term(TMT6plex); N5(Deamidated); C9(Carbamidomethyl); K13(TMT6plex)	0	1.29216	3	2.62291	1.33076	3	4.05235	1.11031	3	20.3682	1.37521	3	6.4051	1.3052	3	30.8585	0	1.713e-09	49.65	6.82874e-05	2	2020.97	4.60921	52.6557	0
983		High	sLGNVIMVcR	PlainPeptide	0	5	1	1	P08603	N-Term(TMT6plex); C9(Carbamidomethyl)	0	1.60119	4	11.6658	1.42841	4	6.25185	1.29226	4	12.7719	1.33494	4	9.50658	1.61825	4	10.8339	0	1.324e-06	49.58	0.000164129	2	1377.77	8.49461	75.67	0
984		High	scDNPYIPnGDYSPLR	PlainPeptide	0	33	1	1	P08603	N-Term(TMT6plex); C2(Carbamidomethyl); N9(Deamidated)	0	1.61941	27	13.6181	1.43285	27	20.469	1.31202	27	12.446	1.32397	27	19.498	1.48572	27	16.2178	0	7.928e-08	49.34	6.11166e-05	2	2097.99	6.38018	81.1991	0
985		High	aQTTVTcMENGWSPTPR	PlainPeptide	0	3	1	1	P08603	N-Term(TMT6plex); C7(Carbamidomethyl)	0	1.11597	2	24.3482	1.3277	2	33.3418	0.805954	2	69.9099	1.05173	2	33.6339	0.999648	2	50.3955	0	9.488e-08	49.25	9.50802e-05	3	2165.05	6.73544	73.3269	0
986		High	iPcSqPPqIEHGTInSSR	Glycopeptide	Glyco	4	1	1	P08603	N-Term(TMT6plex); C3(Carbamidomethyl); Q5(Deamidated); Q8(Deamidated); N15(Deamidated)	0	0.982351	2	4.3879	0.952321	2	14.5635	0.953977	2	6.6035	1.04263	2	4.26175	0.932023	2	2.442	0	1.184e-09	49.16	0.000114059	3	2253.11	1.79125	52.582	0
987		High	aQTTVTcmEnGWSPTPR	PlainPeptide	0	8	1	1	P08603	N-Term(TMT6plex); C7(Carbamidomethyl); M8(Oxidation); N10(Deamidated)	0	1.70857	5	15.043	1.60062	5	20.3977	1.32535	5	26.3306	1.53911	5	23.5652	1.52329	5	13.9412	0	4.808e-06	48.92	7.69398e-05	2	2182.02	5.63171	59.0115	0
988		High	wSSPPQcEGLPck	PlainPeptide	0	2	1	1	P08603	N-Term(TMT6plex); C7(Carbamidomethyl); C12(Carbamidomethyl); K13(TMT6plex)	0	1.86086	2	30.393	1.55847	2	13.0013	1.46042	2	25.0193	1.49232	2	17.084	1.68494	2	44.1706	0	7.775e-06	47.65	0.000194983	2	2004.02	5.76429	72.4798	0
989		High	iVSSAMEPDR	PlainPeptide	0	5	1	1	P08603	N-Term(TMT6plex)	0	1.18873	4	13.6	1.14146	4	17.0218	1.00671	4	21.7511	1.15166	4	8.75212	1.18976	4	14.9388	0	5.023e-06	47.12	0.000184384	2	1333.7	4.78083	56.9345	0
990		High	eIMENYNIALR	PlainPeptide	0	5	2	2	P08603;Q03591	N-Term(TMT6plex)	0	1.42221	5	20.4226	1.36073	5	23.1322	1.11331	5	33.5446	1.20311	5	16.9997	1.29048	5	16.9184	0	2.42e-05	46.83	0.000327836	3	1594.86	6.04678	80.8661	0
991		High	iPcSQPPqIEHGTInSSR	Glycopeptide	Glyco	12	1	1	P08603	N-Term(TMT6plex); C3(Carbamidomethyl); Q8(Deamidated); N15(Deamidated)	0	1.02956	7	12.2868	0.981549	7	16.749	0.903137	7	14.5674	1.01941	7	7.6101	0.992237	7	7.80416	0	8.675e-08	46.78	0.00023823	3	2252.13	3.74652	50.6625	0
992		High	ecDTDGWTnDIPIcEVVk	PlainPeptide	0	8	1	1	P08603	N-Term(TMT6plex); C2(Carbamidomethyl); N9(Deamidated); C14(Carbamidomethyl); K18(TMT6plex)	0	1.62536	7	28.4516	1.44278	7	15.1661	1.15608	7	17.2392	1.58958	7	35.6612	1.53678	7	9.37279	0	1.617e-07	46.46	0.000170587	3	2610.25	2.0738	67.4172	0
993		High	scDIPVFmnAR	PlainPeptide	0	2	1	1	P08603	N-Term(TMT6plex); C2(Carbamidomethyl); M8(Oxidation); N9(Deamidated)	0	1.2252	1		1.13254	1		1.0655	1		1.1727	1		1.05812	1		0	0.0001216	46.38	0.000120826	2	1555.75	2.6602	57.2206	0
994		High	scDIPVFMnAR	PlainPeptide	0	2	1	1	P08603	N-Term(TMT6plex); C2(Carbamidomethyl); N9(Deamidated)	0	1.77326	1		1.89659	1		1.54275	1		1.60315	1		1.68542	1		0	8.077e-05	45.97	0.000173257	3	1539.76	4.64867	79.7923	0
995		High	mDGASnVTcINSR	Glycopeptide	Glyco	5	1	1	P08603	N-Term(TMT6plex); N6(Deamidated); C9(Carbamidomethyl)	0	1.22183	3	4.84012	1.13063	3	2.51201	0.981463	3	12.7441	1.03405	3	3.96856	1.11344	3	22.0165	0	9.944e-06	45.58	0.000120362	3	1654.78	4.04813	43.6626	0
996		High	tGESVEFVck	PlainPeptide	0	12	1	1	P08603	N-Term(TMT6plex); C9(Carbamidomethyl); K10(TMT6plex)	0	1.91733	11	17.526	1.57348	11	21.1547	1.34573	11	19.3568	1.53604	11	12.0064	1.52041	11	18.0777	0	1.164e-06	45.26	0.000369336	2	1613.86	-0.807109	54.5234	0
997		High	iEGDEEmHcSDDGFWSk	PlainPeptide	0	4	1	1	P08603	N-Term(TMT6plex); M7(Oxidation); C9(Carbamidomethyl); K17(TMT6plex)	0	1.01772	2	29.3437	0.977138	2	22.4447	0.757588	2	48.853	0.903856	2	26.4179	1.04424	2	14.2021	0	5.652e-06	45.1	5.2535e-05	3	2516.11	-1.21136	59.8277	0
998		High	iSEEnETTcYmGk	Glycopeptide	Glyco	20	1	1	P08603	N-Term(TMT6plex); N5(Deamidated); C9(Carbamidomethyl); M11(Oxidation); K13(TMT6plex)	0	1.45944	15	8.67833	1.30449	15	11.8033	1.15228	15	11.6709	1.25088	15	10.5178	1.39507	15	16.4795	0	4.268e-06	44.63	0.000132575	2	2036.95	-0.541425	47.5449	0
999		High	dGWSAQPTcIk	PlainPeptide	0	7	1	1	P08603	N-Term(TMT6plex); C9(Carbamidomethyl); K11(TMT6plex)	0	1.71635	6	29.7303	1.66813	6	12.5586	1.42676	6	12.4486	1.49956	6	9.41712	1.69495	6	16.5708	0	1.016e-05	43.29	0.000668059	2	1720.92	6.75611	66.2908	0
1000		High	cLPVTAPEnGk	PlainPeptide	0	8	1	1	P08603	N-Term(TMT6plex); C1(Carbamidomethyl); N9(Deamidated); K11(TMT6plex)	0	1.92741	6	11.8183	1.72842	6	6.10181	1.42961	6	11.8031	1.65385	6	5.90005	1.56886	6	7.87259	0	1.642e-06	42.92	0.000742785	2	1644.91	5.01501	64.4421	0
1001		High	sSIDIEnGFISESqYTYALk	PlainPeptide	0	1	1	1	P08603	N-Term(TMT6plex); N7(Deamidated); Q14(Deamidated); K20(TMT6plex)	0	1.74852	1		1.88023	1		1.46625	1		1.53132	1		1.58995	1		0	1.67e-08	42.85	0.000682222	3	2725.4	6.44394	98.9275	0
1002		High	ecDTDGWTNDIPIcEVVk	PlainPeptide	0	15	1	1	P08603	N-Term(TMT6plex); C2(Carbamidomethyl); C14(Carbamidomethyl); K18(TMT6plex)	0	1.61153	10	9.81038	1.53244	10	12.4964	1.20531	10	10.1352	1.54513	10	13.9368	1.58165	10	17.7922	0	4.524e-06	42.66	0.000495931	3	2609.28	5.33393	95.9953	0
1003		High	scDIPVFmNAR	PlainPeptide	0	4	1	1	P08603	N-Term(TMT6plex); C2(Carbamidomethyl); M8(Oxidation)	0	1.44734	2	8.40239	1.34395	2	4.73152	1.20787	2	3.03855	1.15327	2	3.37723	1.25872	2	9.22227	0	0.0003103	42.58	0.000438902	2	1554.77	5.65002	69.7267	0
1004		High	nGQWSEPPk	PlainPeptide	0	14	3	3	P08603;Q03591;P36980	N-Term(TMT6plex); N1(Deamidated); K9(TMT6plex)	0	1.47695	11	14.6547	1.2269	11	15.4562	1.14866	11	18.3559	1.37314	11	9.38194	1.3146	11	11.3503	0	0.0002307	42.27	0.000729298	2	1501.81	5.89363	58.2962	0
1005		High	eIMEnYNIALR	PlainPeptide	0	4	2	2	P08603;Q03591	N-Term(TMT6plex); N5(Deamidated)	0	1.60368	3	23.2013	1.29006	3	2.7026	1.33242	3	11.8332	1.37417	3	1.09445	1.41346	3	15.8625	0	3.34e-06	42.03	0.000864727	2	1595.84	6.73539	82.5339	0
1006		High	sSnLIILEEHLk	PlainPeptide	0	5	1	1	P08603	N-Term(TMT6plex); N3(Deamidated); K12(TMT6plex)	0	1.53755	3	6.55185	1.45478	3	11.2741	1.27314	3	7.53763	1.53889	3	7.74821	1.42361	3	18.3073	0	1.31e-07	41.88	0.000548096	3	1855.1	4.47945	95.8239	0
1007		High	nGQWSEPPk	PlainPeptide	0	4	3	3	P08603;Q03591;P36980	N-Term(TMT6plex); K9(TMT6plex)	0	1.61463	2	0.0219589	1.64229	2	6.37995	1.14484	2	0.357072	1.2525	2	3.50456	1.21479	2	1.18748	0	7.156e-05	41.69	0.000796229	2	1500.83	6.30898	55.4008	0
1008		High	iVSSAmEPDREYHFGQAVR	PlainPeptide	0	1	1	1	P08603	N-Term(TMT6plex); M6(Oxidation)	0	1.2505	1		0.852172	1		1.17063	1		1.03865	1		0.865759	1		0	4.834e-06	41.59	0.000884118	4	2437.22	4.41545	63.8861	1
1009		High	wQSIPLcVEk	PlainPeptide	0	6	1	1	P08603	N-Term(TMT6plex); C7(Carbamidomethyl); K10(TMT6plex)	0	1.56189	6	36.7962	1.57541	6	25.7908	1.24511	6	32.8505	1.33585	6	29.1771	1.37378	6	40.2989	0	7.104e-06	40.7	0.00150651	2	1717.98	3.01323	90.4613	0
1010		High	gDAVcTESGWRPLPScEEk	PlainPeptide	0	5	1	1	P08603	N-Term(TMT6plex); C5(Carbamidomethyl); C16(Carbamidomethyl); K19(TMT6plex)	0	1.81704	3	36.132	1.73423	3	9.77757	1.44387	3	27.5446	1.53382	3	8.81908	1.70487	3	41.5432	0	2.079e-08	40.54	0.00088308	3	2636.3	5.95153	68.2834	0
1011		High	tDcLSLPSFEnAIPmGEk	PlainPeptide	0	2	1	1	P08603	N-Term(TMT6plex); C3(Carbamidomethyl); N11(Deamidated); M15(Oxidation); K18(TMT6plex)	0	1.18301	1		0.892035	1		0.926142	1		1.05562	1		1.18774	1		0	4.086e-05	40.31	0.00132683	3	2484.25	4.29522	95.521	0
1012		High	fVcNSGYk	PlainPeptide	0	2	1	1	P08603	N-Term(TMT6plex); C3(Carbamidomethyl); K8(TMT6plex)	0	1.64242	2	16.5335	1.53166	2	13.8129	1.21051	2	19.1482	1.42093	2	5.68548	1.52959	2	9.19523	0	0.0003454	40.26	0.00121504	2	1432.78	9.71081	62.0772	0
1013		High	scDnPYIPnGDYSPLR	PlainPeptide	0	9	1	1	P08603	N-Term(TMT6plex); C2(Carbamidomethyl); N4(Deamidated); N9(Deamidated)	0	1.50337	9	17.8327	1.43102	9	15.0324	1.3447	9	2.40151	1.34388	9	10.3922	1.49633	9	14.8359	0	2.662e-06	40.02	0.000333461	2	2098.97	4.57089	78.6208	0
1014		High	tkEEYGHSEVVEYYcNPR	PlainPeptide	0	3	1	1	P08603	N-Term(TMT6plex); K2(TMT6plex); C15(Carbamidomethyl)	0	1.43906	3	1.89291	1.31435	3	5.28466	1.20393	3	3.32261	1.15707	3	14.4315	1.39346	3	11.6303	0	6.144e-09	39.54	0.00126182	3	2718.35	7.97825	60.0758	1
1015		High	iVSSAMEPDREYHFGQAVR	PlainPeptide	0	1	1	1	P08603	N-Term(TMT6plex)	0																0	9.781e-07	39.43	0.0013911	4	2421.23	3.95778	70.8763	1
1016		High	scDNPYIPNGDYSPLR	PlainPeptide	0	2	1	1	P08603	N-Term(TMT6plex); C2(Carbamidomethyl)	0	1.35767	2	30.582	1.52118	2	1.16504	1.13691	2	42.622	1.2464	2	37.6753	1.2156	2	56.1372	0	1.443e-06	38.03	0.000991609	2	2097	6.3284	76.6454	0
1017		High	iEGDEEMHcSDDGFWSk	PlainPeptide	0	3	1	1	P08603	N-Term(TMT6plex); C9(Carbamidomethyl); K17(TMT6plex)	0	1.10889	2	22.4723	1.02641	2	15.2812	1.04946	2	15.9405	1.03775	2	19.1451	1.11495	2	20.934	0	1.084e-08	37.82	0.000470809	3	2500.13	6.58535	79.3379	0
1018		High	sLGnVIMVcR	PlainPeptide	0	1	1	1	P08603	N-Term(TMT6plex); N4(Deamidated); C9(Carbamidomethyl)	0	1.33928	1		1.28902	1		1.16348	1		1.21437	1		1.43546	1		0	7.612e-05	37.59	0.0025082	2	1378.75	8.57185	73.5866	0
1019		High	cTSTGWIPAPR	PlainPeptide	0	3	1	1	P08603	N-Term(TMT6plex); C1(Carbamidomethyl)	0	2.19403	2	30.8364	2.038	2	17.3611	1.72338	2	37.0821	1.70224	2	14.969	1.65018	2	29.9482	0	9.168e-05	37.15	0.00191789	3	1474.77	4.86449	66.8501	0
1020		High	sSQESYAHGTk	PlainPeptide	0	7	1	1	P08603	N-Term(TMT6plex); K11(TMT6plex)	0	0.765739	4	32.4704	0.847811	4	8.96277	0.71223	4	34.6002	0.866781	4	27.3945	0.697886	4	13.733	0	0.0001929	36.77	0.00265076	3	1652.87	4.97309	33.6138	0
1021		High	aQTTVTcmENGWSPTPR	PlainPeptide	0	2	1	1	P08603	N-Term(TMT6plex); C7(Carbamidomethyl); M8(Oxidation)	0	1.21934	1		1.48194	1		1.12109	1		1.13621	1		1.46605	1		0	0.0001363	36.64	0.00137649	3	2181.04	4.62396	52.6218	0
1022		High	scDIPVFMNAR	PlainPeptide	0	1	1	1	P08603	N-Term(TMT6plex); C2(Carbamidomethyl)	0	1.61619	1		1.42321	1		1.31023	1		1.2534	1		1.37008	1		0	1.603e-05	36.51	0.00224474	2	1538.78	6.76729	78.8569	0
1023		High	eImENYNIALR	PlainPeptide	0	2	2	2	P08603;Q03591	N-Term(TMT6plex); M3(Oxidation)	0	1.68787	2	9.08188	1.58307	2	7.602	1.40972	2	1.88545	1.4062	2	16.7688	1.38278	2	6.02148	0	0.001132	36.3	0.00295373	2	1610.85	6.1206	70.9616	0
1024		High	sLGNVImVcR	PlainPeptide	0	2	1	1	P08603	N-Term(TMT6plex); M7(Oxidation); C9(Carbamidomethyl)	0	1.21032	1		1.03653	1		1.03217	1		1.06323	1		1.24445	1		0	0.00258	36.16	0.00358312	3	1393.76	4.78837	69.8827	0
1025		High	kGEWVALNPLR	PlainPeptide	0	7	1	1	P08603	N-Term(TMT6plex); K1(TMT6plex)	0	1.91375	6	6.92787	1.5977	6	5.98698	1.38417	6	9.27712	1.54262	6	14.943	1.57496	6	14.7569	0	2.807e-06	36.01	0.00159138	2	1741.05	-0.436454	52.8629	1
1026		High	eFDHNSNIR	PlainPeptide	0	4	1	1	P08603	N-Term(TMT6plex)	0	1.68919	3	1.37156	1.36841	3	0.0436727	1.23117	3	14.9067	1.34636	3	2.99834	1.33775	3	0.153214	0	0.0005158	35.92	0.00139443	3	1360.68	2.46374	32.7089	0
1027		High	lSYTcEGGFR	PlainPeptide	0	6	1	1	P08603	N-Term(TMT6plex); C5(Carbamidomethyl)	0	1.87854	4	16.7444	1.63079	4	12.9896	1.46288	4	10.6503	1.56961	4	3.40399	1.46582	4	12.0119	0	8.291e-06	35.43	0.00150369	2	1418.7	6.65624	65.1052	0
1028		High	eQVqScGPPPELLnGNVk	PlainPeptide	0	92	1	1	P08603	N-Term(TMT6plex); Q4(Deamidated); C6(Carbamidomethyl); N14(Deamidated); K18(TMT6plex)	0	1.38276	12	13.7202	1.24384	12	7.50005	1.20808	12	9.07171	1.3055	12	12.0779	1.35559	12	16.4828	0	0.0001081	34.95	0.00449445	4	2426.27	0.592761	58.999	0
1029		High	eqVqScGPPPELLnGnVk	PlainPeptide	0	1	1	1	P08603	N-Term(TMT6plex); Q2(Deamidated); Q4(Deamidated); C6(Carbamidomethyl); N14(Deamidated); N16(Deamidated); K18(TMT6plex)	0																0	0.0004625	34.94	0.00426434	2	2428.25	7.98723	60.8879	0
1030		High	gEWVALNPLR	PlainPeptide	0	1	1	1	P08603	N-Term(TMT6plex)	0	1.1988	1		1.19464	1		1.30768	1		1.26981	1		1.17178	1		0	0.0004544	34.67	0.00312192	2	1383.81	9.21902	90.0428	0
1031		High	cLPVTAPENGk	PlainPeptide	0	1	1	1	P08603	N-Term(TMT6plex); C1(Carbamidomethyl); K11(TMT6plex)	0																0	0.0001993	34.45	0.00543767	3	1643.93	5.27411	62.2313	0
1032		High	sIDVAcHPGYALPk	PlainPeptide	0	5	1	1	P08603	N-Term(TMT6plex); C6(Carbamidomethyl); K14(TMT6plex)	0	1.22676	3	13.9885	1.26255	3	8.15789	1.11506	3	38.1821	1.24548	3	22.116	1.25643	3	27.2477	0	1.029e-05	34.37	0.00491725	3	1986.1	4.4574	57.0386	0
1033		High	nTEILTGSWSDQTYPEGTqAIYk	PlainPeptide	0	2	1	1	P08603	N-Term(TMT6plex); Q19(Deamidated); K23(TMT6plex)	0	1.85546	1		1.46257	1		1.3864	1		1.43186	1		1.2818	1		0	1.506e-05	33.63	0.00669774	3	3061.57	8.46371	93.3313	0
1034		High	iDVHLVPDR	PlainPeptide	0	9	1	1	P08603	N-Term(TMT6plex)	0	1.42757	7	20.5874	1.55074	7	18.3115	1.38775	7	23.4309	1.34848	7	18.844	1.41836	7	7.88498	0	0.002901	33.13	0.00547208	3	1292.76	5.84803	67.4338	0
1035		High	tDcLSLPSFENAIPmGEk	PlainPeptide	0	4	1	1	P08603	N-Term(TMT6plex); C3(Carbamidomethyl); M15(Oxidation); K18(TMT6plex)	0	1.34184	4	11.4209	1.35902	4	17.9005	1.10041	4	15.6755	1.28321	4	12.4651	1.19989	4	18.9277	0	6.921e-05	32.99	0.00695744	3	2483.28	7.61791	95.5164	0
1036		High	tDcLSLPSFEnAIPMGEk	PlainPeptide	0	2	1	1	P08603	N-Term(TMT6plex); C3(Carbamidomethyl); N11(Deamidated); K18(TMT6plex)	0	1.6895	2	6.7805	1.55884	2	2.93439	1.27753	2	4.90056	1.56932	2	6.77835	1.63085	2	7.45291	0	5.645e-06	32.7	0.00915639	3	2468.26	6.21938	99.5789	0
1037		High	sITcIHGVWTQLPQcVAIDk	PlainPeptide	0	2	1	1	P08603	N-Term(TMT6plex); C4(Carbamidomethyl); C15(Carbamidomethyl); K20(TMT6plex)	0	1.04204	2	3.10238	1.03369	2	5.85954	1.10264	2	5.17734	1.08696	2	14.8509	1.02555	2	10.1316	0	2e-08	32.36	0.0075209	3	2784.5	1.17701	61.1702	0
1038		High	sITcIHGVWTqLPQcVAIDk	PlainPeptide	0	2	1	1	P08603	N-Term(TMT6plex); C4(Carbamidomethyl); Q11(Deamidated); C15(Carbamidomethyl); K20(TMT6plex)	0	1.14555	1		1.30841	1		0.995687	1		1.24738	1		1.063	1		0	1.264e-06	32.21	0.00895749	3	2785.48	0.122233	96.4766	0
1039		High	dTScVNPPTVqNAYIVSR	PlainPeptide	0	13	1	1	P08603	N-Term(TMT6plex); C4(Carbamidomethyl); Q11(Deamidated)	0	1.48549	6	106.307	1.24669	6	60.4191	1.12481	6	71.9026	1.19646	6	47.7905	1.33927	6	40.3403	0	6.138e-05	31.76	0.0074349	2	2251.14	6.90668	72.2944	0
1040		High	wqSIPLcVEk	PlainPeptide	0	1	1	1	P08603	N-Term(TMT6plex); Q2(Deamidated); C7(Carbamidomethyl); K10(TMT6plex)	0	2.98309	1		2.15951	1		2.16568	1		2.18713	1		2.1727	1		0	0.004359	31.52	0.0116627	3	1718.97	6.12409	93.0571	0
1041		High	iVSSAmEPDR	PlainPeptide	0	6	1	1	P08603	N-Term(TMT6plex); M6(Oxidation)	0	1.14971	3	0.885322	1.13044	3	15.0461	0.984372	3	4.78413	1.10335	3	0.784121	1.19808	3	7.29557	0	0.003042	30.75	0.00929742	2	1349.69	-0.462141	37.5441	0
1042		High	fVcnSGYk	PlainPeptide	0	3	1	1	P08603	N-Term(TMT6plex); C3(Carbamidomethyl); N4(Deamidated); K8(TMT6plex)	0	1.82202	3	18.8771	1.58471	3	5.29171	1.36062	3	2.69746	1.56536	3	13.2932	1.80928	3	13.4133	0	0.000427	29.96	0.0117073	2	1433.76	8.16661	64.0855	0
1043		High	rPYFPVAVGk	PlainPeptide	0	1	2	2	P08603;Q02985	N-Term(TMT6plex); K10(TMT6plex)	0	2.29997	1		1.78142	1		2.19722	1		1.93604	1		1.62395	1		0	0.0006223	29.53	0.0114215	2	1591.97	-0.0286386	45.7619	0
1044		High	eGWIHTVcInGR	PlainPeptide	0	2	1	1	P08603	N-Term(TMT6plex); C8(Carbamidomethyl); N10(Deamidated)	0	2.32637	1		1.48803	1		1.44295	1		1.77232	1		1.91028	1		0	0.0001213	29.24	0.0109594	3	1671.85	3.54362	57.2348	0
1045		High	eqVqScGPPPELLnGNVk	PlainPeptide	0	27	1	1	P08603	N-Term(TMT6plex); Q2(Deamidated); Q4(Deamidated); C6(Carbamidomethyl); N14(Deamidated); K18(TMT6plex)	0	1.30442	6	20.2962	1.3056	6	10.4129	1.10809	6	19.0817	1.30711	6	20.1429	1.32537	6	16.3567	0	0.0001456	28.88	0.016954	3	2427.26	2.95879	64.5433	0
1046		High	nGqWSEPPk	PlainPeptide	0	3	3	3	P08603;Q03591;P36980	N-Term(TMT6plex); N1(Deamidated); Q3(Deamidated); K9(TMT6plex)	0	1.26395	2	1.11989	1.24575	2	0.481336	1.14305	2	2.12245	1.29433	2	10.957	1.26902	2	1.57889	0	0.0007713	28.39	0.014705	3	1502.8	4.23116	47.8612	0
1047		High	tGDEITYQcR	PlainPeptide	0	8	1	1	P08603	N-Term(TMT6plex); C9(Carbamidomethyl)	0	1.73048	5	16.867	1.5105	5	13.725	1.25626	5	8.47052	1.46504	5	19.1962	1.37064	5	6.01523	0	1.51e-05	27.3	0.0065173	2	1471.72	6.95664	36.8393	0
1048		High	hGGLYHEnMR	PlainPeptide	0	1	1	1	P08603	N-Term(TMT6plex); N8(Deamidated)	0	1.19073	1		1.08455	1		0.962536	1		1.43773	1		0.81658	1		0	0.000455	27.09	0.00957626	4	1443.71	5.8374	35.0459	0
1049		High	sSqESYAHGTk	PlainPeptide	0	1	1	1	P08603	N-Term(TMT6plex); Q3(Deamidated); K11(TMT6plex)	0																0	0.0002245	26.52	0.0261841	3	1653.86	4.3315	31.5326	0
1050		High	tGDEITYqcR	PlainPeptide	0	1	1	1	P08603	N-Term(TMT6plex); Q8(Deamidated); C9(Carbamidomethyl)	0	1.72275	1		1.50706	1		1.28846	1		1.27768	1		1.44515	1		0	2.756e-05	25.72	0.00656396	2	1472.7	7.85886	49.1077	0
1051		High	cNMGYEYSER	PlainPeptide	0	1	1	1	P08603	N-Term(TMT6plex); C1(Carbamidomethyl)	0	1.84247	1		1.32101	1		1.32083	1		1.26902	1		1.43482	1		0	0.0002779	24.44	0.00358897	2	1537.67	4.91233	50.0646	0
1052		High	cYFPYLEnGYNQNYGR	PlainPeptide	0	3	2	2	P08603;Q02985	N-Term(TMT6plex); C1(Carbamidomethyl); N8(Deamidated)	0	1.62687	1		1.58459	1		1.14656	1		1.46594	1		1.43281	1		0	0.0003654	23.99	0.0119707	3	2288.04	6.01777	90.9447	0
1053		High	eFDHnSNIR	PlainPeptide	0	11	1	1	P08603	N-Term(TMT6plex); N5(Deamidated)	0	1.53164	7	18.7807	1.42263	7	10.1893	1.30684	7	4.18197	1.38915	7	12.4076	1.36405	7	10.2013	0	0.003687	23.32	0.0237449	2	1361.67	4.46119	35.0182	0
1054		High	eYHFGQAVR	PlainPeptide	0	1	1	1	P08603	N-Term(TMT6plex)	0																0	0.000483	23.27	0.0503946	3	1335.71	4.58071	40.2162	0
1055		High	hGGLYHENMR	PlainPeptide	0	2	1	1	P08603	N-Term(TMT6plex)	0	0.719813	1		0.917249	1		1.38549	1		2.79659	1		0.792238	1		0	0.0002833	22.53	0.0335082	4	1442.72	2.07103	31.6567	0
1056		High	hGGLYHENmR	PlainPeptide	0	1	1	1	P08603	N-Term(TMT6plex); M9(Oxidation)	0	1.12507	1		0.983005	1		1.05204	1		1.04476	1		0.813929	1		0	0.001724	20.97	0.0399917	3	1458.72	4.25644	23.616	0
1057		High	eEYGHSEVVEYYcNPR	PlainPeptide	0	1	1	1	P08603	N-Term(TMT6plex); C13(Carbamidomethyl)	0																0	4.55e-05	20.29	0.0261914	3	2260.03	4.2126	60.8701	0
1058		High	cnMGYEYSER	PlainPeptide	0	1	1	1	P08603	N-Term(TMT6plex); C1(Carbamidomethyl); N2(Deamidated)	0	1.69086	1		1.71889	1		1.46805	1		1.59364	1		1.53694	1		0.001	0.004967	25.7	0.00268516	2	1538.65	4.58716	44.4931	0
1059		High	aqTTVTcMEnGWSPTPR	PlainPeptide	0	1	1	1	P08603	N-Term(TMT6plex); Q2(Deamidated); C7(Carbamidomethyl); N10(Deamidated)	0	1.79591	1		1.35197	1		1.67703	1		1.8173	1		1.64641	1		0.001	0.008025	19.74	0.0472455	2	2167.01	3.15186	71.2052	0
1060		High	lEYPTcAk	PlainPeptide	0	1	2	2	P08603;Q03591	N-Term(TMT6plex); C6(Carbamidomethyl); K8(TMT6plex)	0	1.50431	1		1.27073	1		1.49534	1		1.32892	1		1.38846	1		0.002	0.01774	27.04	0.0310384	2	1439.8	4.00791	63.0754	0
1061		High	tTcWDGk	PlainPeptide	0	2	2	2	P08603;Q03591	N-Term(TMT6plex); C3(Carbamidomethyl); K7(TMT6plex)	0	1.55277	1		1.41194	1		1.34562	1		1.38348	1		1.34382	1		0.002	0.02319	25.7	0.0240892	2	1325.7	4.14444	44.0486	0
1062		High	wSSPPqcEGLPck	PlainPeptide	0	1	1	1	P08603	N-Term(TMT6plex); Q6(Deamidated); C7(Carbamidomethyl); C12(Carbamidomethyl); K13(TMT6plex)	0	1.85645	1		1.85582	1		1.24673	1		1.54545	1		1.67906	1		0.002	0.01617	22.67	0.0529939	2	2005.01	7.09728	74.361	0
1063		High	nGFYPATR	PlainPeptide	0	1	1	1	P08603	N-Term(TMT6plex); N1(Deamidated)	0	1.40198	1		1.50513	1		1.07806	1		1.31934	1		1.18915	1		0.002	0.02401	21.67	0.0405058	2	1155.6	3.62414	53.6377	0
1064		High	cVEISck	PlainPeptide	0	1	1	1	P08603	N-Term(TMT6plex); C1(Carbamidomethyl); C6(Carbamidomethyl); K7(TMT6plex)	0																0.004	0.04842	23.41	0.0538124	3	1353.73	4.45	55.766	0
1065		Medium	rnTEILTGSWSDQTYPEGTQAIYk	PlainPeptide	0	2	1	1	P08603	N-Term(TMT6plex); N2(Deamidated); K24(TMT6plex)	0																0.01	0.1326	31.39	0.0116903	3	3217.66	4.85214	86.6786	1
1066		Medium	mDGASNVTcINSR	PlainPeptide	0	1	1	1	P08603	N-Term(TMT6plex); M1(Oxidation); C9(Carbamidomethyl)	0																0.015	0.1871	20.67	0.03471	3	1669.78	-0.431933	29.2689	0
1067		Medium	cNmGYEYSER	PlainPeptide	0	1	1	1	P08603	N-Term(TMT6plex); C1(Carbamidomethyl); M3(Oxidation)	0	1.85472	1		1.49916	1		1.30821	1		1.66739	1		1.25693	1		0.019	0.2509	21.2	0.00756781	2	1553.66	4.83476	40.4856	0
1068		Medium	eImEnYNIALR	PlainPeptide	0	1	2	2	P08603;Q03591	N-Term(TMT6plex); M3(Oxidation); N5(Deamidated)	0	1.16681	1		1.19141	1		1.10554	1		1.34013	1		1.0262	1		0.02	0.262	25.49	0.0307912	2	1611.84	6.26386	72.4781	0
1069	P0C0L5	Complement C4-B OS=Homo sapiens GN=C4B PE=1 SV=2 - [CO4B_HUMAN]	14638.3	Glycoprotein		45.18	1	3	63	718	1.06667	463	18.7253	0.953235	463	17.6452	1.01581	463	18.0369	1.02642	463	14.4435	0.962669	463	17.3986	1744	192.631	7.26904
1070		A3	Sequence	Type	Glycopeptide?	# PSMs	# Proteins	# Protein Groups	Protein Group Accessions	Modifications	ΔCn	126/131	126/131 Count	126/131 Variability [%]	127/131	127/131 Count	127/131 Variability [%]	128/131	128/131 Count	128/131 Variability [%]	129/131	129/131 Count	129/131 Variability [%]	130/131	130/131 Count	130/131 Variability [%]	q-Value	PEP	IonScore	Exp Value	Charge	MH+ [Da]	ΔM [ppm]	RT [min]	# Missed Cleavages
1071		High	vTASDPLDTLGSEGALSPGGVASLLR	PlainPeptide	0	13	2	2	P0C0L4;P0C0L5	N-Term(TMT6plex)	0	1.08941	12	17.801	0.943643	12	14.1388	1.0523	12	20.325	1.04597	12	17.6973	0.983625	12	12.9896	0	1.713e-16	90.58	1.2031e-08	2	2712.48	8.1442	102.892	0
1072		High	sTQDTVIALDALSAYWIASHTTEER	PlainPeptide	0	3	2	2	P0C0L4;P0C0L5	N-Term(TMT6plex)	0	0.513025	3	6.29729	0.62345	3	19.9684	0.442285	3	14.8258	0.558776	3	11.0385	0.512249	3	63.878	0	1.046e-16	83.9	6.43661e-08	3	3007.53	1.43356	104.954	0
1073		High	lQETSNWLLSQQQADGSFQDLSPVIHR	PlainPeptide	0	3	1	1	P0C0L5	N-Term(TMT6plex)	0	0.922547	3	16.698	0.686046	3	25.2622	0.738651	3	3.55299	0.839024	3	49.0199	0.660739	3	18.0641	0	3.212e-12	80.75	1.1485e-07	3	3326.7	0.754693	99.605	0
1074		High	vLSLAQEQVGGSPEk	PlainPeptide	0	11	2	2	P0C0L4;P0C0L5	N-Term(TMT6plex); K15(TMT6plex)	0	1.29429	10	4.73282	1.25787	10	21.5416	1.38837	10	19.5211	1.37441	10	22.3817	1.18646	10	7.6873	0	5.144e-11	76.7	2.57624e-07	2	2000.14	0.47053	61.1396	0
1075		High	gLEEELQFSLGSk	PlainPeptide	0	8	2	2	P0C0L4;P0C0L5	N-Term(TMT6plex); K13(TMT6plex)	0	1.06667	7	8.78245	0.907457	7	13.7766	0.987537	7	7.39186	1.05073	7	7.36105	0.932011	7	11.034	0	6.136e-10	75.6	3.89723e-07	2	1895.07	6.55691	96.9621	0
1076		High	aLEILQEEDLIDEDDIPVR	PlainPeptide	0	6	2	2	P0C0L4;P0C0L5	N-Term(TMT6plex)	0	0.921528	6	27.0892	1.04299	6	29.1399	1.00967	6	24.3491	1.05293	6	17.9962	0.945015	6	6.93552	0	2.426e-09	70.84	1.35159e-06	3	2454.3	6.2681	69.0515	0
1077		High	lLATLcSAEVcqcAEGk	PlainPeptide	0	3	2	2	P0C0L4;P0C0L5	N-Term(TMT6plex); C6(Carbamidomethyl); C11(Carbamidomethyl); Q12(Deamidated); C13(Carbamidomethyl); K17(TMT6plex)	0	0.757083	2	18.8712	0.778979	2	4.7304	0.750741	2	2.31677	0.851532	2	4.27937	0.794965	2	1.89634	0	4.321e-09	69.75	1.5624e-06	3	2369.21	8.48416	93.8736	0
1078		High	gcGEqTMIYLAPTLAASR	PlainPeptide	0	1	2	2	P0C0L4;P0C0L5	N-Term(TMT6plex); C2(Carbamidomethyl); Q5(Deamidated)	0	0.878689	1		0.768417	1		0.865663	1		0.700616	1		0.851343	1		0	8.275e-12	68.83	1.53829e-06	2	2169.1	6.84229	90.7302	0
1079		High	eELVYELnPLDHR	PlainPeptide	0	4	2	2	P0C0L4;P0C0L5	N-Term(TMT6plex); N8(Deamidated)	0	1.30331	4	26.7796	1.30853	4	43.2789	1.30043	4	23.8993	1.10781	4	5.9986	0.916494	4	40.7156	0	2.567e-05	65.87	3.1188e-06	2	1856.97	4.10625	98.1154	0
1080		High	lLATLcSAEVcQcAEGk	PlainPeptide	0	6	2	2	P0C0L4;P0C0L5	N-Term(TMT6plex); C6(Carbamidomethyl); C11(Carbamidomethyl); C13(Carbamidomethyl); K17(TMT6plex)	0	0.566054	5	3.76949	0.658117	5	14.6649	0.597402	5	1.6006	0.684587	5	9.16598	0.671834	5	2.40524	0	6.289e-08	65.31	4.31358e-06	3	2368.21	2.45998	92.3446	0
1081		High	gLnVTLSSTGR	Glycopeptide	Glyco	32	2	2	P0C0L4;P0C0L5	N-Term(TMT6plex); N3(Deamidated)	0	0.975675	25	6.92135	0.87506	25	8.26028	0.977421	25	5.40101	0.977256	25	8.75843	0.916195	25	8.04196	0	6.897e-06	64.48	6.04185e-06	3	1334.75	3.69348	50.767	0
1082		High	tEQWSTLPPETk	PlainPeptide	0	36	2	2	P0C0L4;P0C0L5	N-Term(TMT6plex); K12(TMT6plex)	0	1.09754	33	10.9077	1.01139	33	10.4088	1.03558	33	8.45501	1.09662	33	8.44255	0.928166	33	7.81986	0	2.264e-07	64.14	5.66653e-06	2	1875.04	6.42357	72.7415	0
1083		High	aEMADQAAAWLTR	PlainPeptide	0	7	1	1	P0C0L5	N-Term(TMT6plex)	0	0.961034	4	25.7245	0.892506	4	8.02027	0.865701	4	28.2101	0.977852	4	11.359	0.849881	4	23.5101	0	2.013e-07	63.09	5.39999e-06	3	1662.85	4.2998	91.6035	0
1084		High	aAcAQLNDFLQEYGTQGcqV	PlainPeptide	0	27	2	2	P0C0L4;P0C0L5	N-Term(TMT6plex); C3(Carbamidomethyl); C18(Carbamidomethyl); Q19(Deamidated)	0	1.12621	12	21.4495	1.02981	12	14.4486	1.09585	12	15.667	1.152	12	13.9543	1.061	12	11.5792	0	4.729e-08	62.63	2.89252e-06	3	2503.16	6.91856	99.9328	0
1085		High	aAcAQLNDFLQEYGTQGcQV	PlainPeptide	0	5	2	2	P0C0L4;P0C0L5	N-Term(TMT6plex); C3(Carbamidomethyl); C18(Carbamidomethyl)	0	0.857127	4	2.89054	0.876389	4	3.22824	0.865057	4	10.9867	1.00437	4	2.77944	0.93053	4	2.29081	0	1.761e-08	62.46	3.46202e-06	3	2502.18	7.1437	99.277	0
1086		High	gSFEFPVGDAVSk	PlainPeptide	0	17	2	2	P0C0L4;P0C0L5	N-Term(TMT6plex); K13(TMT6plex)	0	0.990002	11	12.115	0.901965	11	8.51744	1.00384	11	4.08688	1.00842	11	4.16522	0.955698	11	10.0891	0	6.899e-10	62.42	7.38907e-06	2	1797.99	5.57391	87.1446	0
1087		High	gcGEqTmIYLAPTLAASR	PlainPeptide	0	4	2	2	P0C0L4;P0C0L5	N-Term(TMT6plex); C2(Carbamidomethyl); Q5(Deamidated); M7(Oxidation)	0	0.790661	2	9.3818	0.792271	2	5.55619	0.747039	2	3.06498	0.748524	2	7.96168	0.95599	2	3.52181	0	3.664e-08	60.97	9.51803e-06	2	2185.1	7.21993	79.32	0
1088		High	tTNIQGINLLFSSR	PlainPeptide	0	12	2	2	P0C0L4;P0C0L5	N-Term(TMT6plex)	0	1.22631	7	31.784	1.03862	7	15.7236	1.33011	7	14.8327	1.13312	7	28.0989	1.20293	7	16.0492	0	1.662e-07	60.62	1.54753e-05	3	1793.01	-1.83111	63.4767	0
1089		High	ecVGFEAVQEVPVGLVQPASATLYDYYNPER	PlainPeptide	0	2	2	2	P0C0L4;P0C0L5	N-Term(TMT6plex); C2(Carbamidomethyl)	0	1.07463	2	33.1448	0.882808	2	20.1431	0.920502	2	20.2409	0.89416	2	10.4389	1.14898	2	40.813	0	9.974e-12	60.59	1.16542e-05	4	3729.86	6.68347	102.61	0
1090		High	aEmADQAAAWLTR	PlainPeptide	0	6	1	1	P0C0L5	N-Term(TMT6plex); M3(Oxidation)	0	0.943612	4	13.6	0.858939	4	17.2714	0.791459	4	6.65935	0.989973	4	9.32294	0.821354	4	5.14115	0	3.511e-07	60.26	9.18342e-06	3	1678.85	5.61534	77.4918	0
1091		High	eELVYELNPLDHR	PlainPeptide	0	15	2	2	P0C0L4;P0C0L5	N-Term(TMT6plex)	0	1.02935	11	18.5475	0.945721	11	22.187	0.989585	11	15.3599	1.01799	11	14.1989	0.948709	11	15.3022	0	3.743e-07	59.28	1.94163e-05	3	1855.98	3.01985	67.3269	0
1092		High	lELSVDGAk	PlainPeptide	0	9	2	2	P0C0L4;P0C0L5	N-Term(TMT6plex); K9(TMT6plex)	0	1.29207	5	10.6228	1.03545	5	5.81392	1.15496	5	24.3121	1.02526	5	5.29369	0.988251	5	4.58185	0	6.954e-06	58.11	2.43378e-05	2	1389.85	7.53141	73.6161	0
1093		High	dDPDAPLQPVTPLQLFEGR	PlainPeptide	0	5	2	2	P0C0L4;P0C0L5	N-Term(TMT6plex)	0	1.46537	5	11.0435	1.21477	5	22.5866	1.13201	5	17.7098	1.24775	5	33.3502	0.864849	5	15.6628	0	2.722e-10	58.1	2.51683e-05	3	2337.24	6.79511	101.658	0
1094		High	vDVQAGAcEGk	PlainPeptide	0	23	2	2	P0C0L4;P0C0L5	N-Term(TMT6plex); C8(Carbamidomethyl); K11(TMT6plex)	0	1.10669	19	7.40969	0.977621	19	9.6876	1.01323	19	9.12628	1.02137	19	10.0582	1.01321	19	13.3633	0	1.888e-08	57.82	2.42838e-05	2	1591.86	4.06974	52.3803	0
1095		High	gLcVATPVQLR	PlainPeptide	0	8	2	2	P0C0L4;P0C0L5	N-Term(TMT6plex); C3(Carbamidomethyl)	0	1.08247	6	16.0976	1.0486	6	11.1097	1.06592	6	14.4144	1.03107	6	13.3308	1.04112	6	10.3779	0	1.057e-05	55.13	2.88488e-05	2	1442.85	7.60278	75.2733	0
1096		High	ePFLSccQFAESLR	PlainPeptide	0	7	2	2	P0C0L4;P0C0L5	N-Term(TMT6plex); C6(Carbamidomethyl); C7(Carbamidomethyl)	0	0.97997	7	7.64735	1.13604	7	8.51585	0.826136	7	8.14419	1.05677	7	10.227	1.17922	7	17.8704	0	8.14e-07	54.1	2.78167e-05	3	1972.96	5.34414	90.8198	0
1097		High	eMSGSPASGIPVk	PlainPeptide	0	7	2	2	P0C0L4;P0C0L5	N-Term(TMT6plex); K13(TMT6plex)	0	0.882404	6	26.3031	0.853996	6	26.1687	0.86542	6	9.18882	0.8883	6	10.8923	0.791503	6	4.78807	0	1.917e-07	52.94	7.74943e-05	2	1717.97	5.91208	65.6801	0
1098		High	tYNVLDMk	PlainPeptide	0	6	2	2	P0C0L4;P0C0L5	N-Term(TMT6plex); K8(TMT6plex)	0	1.29161	4	13.2839	0.859581	4	3.14276	1.25408	4	28.3945	0.906044	4	9.58609	1.25369	4	10.6941	0	9.392e-05	52.7	5.20921e-05	2	1441.83	9.65325	79.611	0
1099		High	dFALLSLQVPLk	PlainPeptide	0	8	2	2	P0C0L4;P0C0L5	N-Term(TMT6plex); K12(TMT6plex)	0	1.22846	6	3.24566	1.02447	6	8.49576	1.20031	6	11.975	1.09573	6	1.12835	1.0577	6	6.5637	0	9.629e-08	52.68	2.4278e-05	2	1802.12	1.18759	70.7396	0
1100		High	lNMGITDLQGLR	PlainPeptide	0	4	2	2	P0C0L4;P0C0L5	N-Term(TMT6plex)	0	1.16033	4	6.92697	0.990195	4	2.02856	1.13822	4	7.68017	1.12976	4	9.37812	0.961331	4	4.39325	0	7.849e-05	51.78	8.32998e-05	3	1559.89	7.3345	91.5735	0
1101		High	vDVqAGAcEGk	PlainPeptide	0	6	2	2	P0C0L4;P0C0L5	N-Term(TMT6plex); Q4(Deamidated); C8(Carbamidomethyl); K11(TMT6plex)	0																0	6.051e-09	51.35	8.83054e-05	2	1592.84	0.997234	45.3645	0
1102		High	fSDGLESnSSTqFEVk	Glycopeptide	Glyco	2	2	2	P0C0L4;P0C0L5	N-Term(TMT6plex); N8(Deamidated); Q12(Deamidated); K16(TMT6plex)	0																0	5.002e-07	51.14	6.76835e-05	3	2235.11	0.874038	85.2073	0
1103		High	lQETSNWLLSQqQADGSFQDLSPVIHR	PlainPeptide	0	18	1	1	P0C0L5	N-Term(TMT6plex); Q12(Deamidated)	0	0.626053	3	9.95789	0.723665	3	37.5805	0.717845	3	7.85283	0.610994	3	5.46348	0.658946	3	11.1827	0	5.003e-09	51.08	0.000112685	4	3327.7	5.79218	66.8229	0
1104		High	vLSLAqEQVGGSPEk	PlainPeptide	0	12	2	2	P0C0L4;P0C0L5	N-Term(TMT6plex); Q6(Deamidated); K15(TMT6plex)	0	1.249	5	1.49476	1.15132	5	8.36625	1.27888	5	7.08288	1.26573	5	11.3443	1.10952	5	2.73077	0	3.613e-07	50.72	0.000114376	2	2001.13	3.94372	82.945	0
1105		High	dFALLSLqVPLk	PlainPeptide	0	2	2	2	P0C0L4;P0C0L5	N-Term(TMT6plex); Q8(Deamidated); K12(TMT6plex)	0	1.10169	1		0.967282	1		1.25668	1		0.977251	1		0.928261	1		0	1.311e-07	50.72	6.10004e-05	2	1803.11	1.25065	103.894	0
1106		High	tLEIPGnSDPNMIPDGDFnSYVR	PlainPeptide	0	4	2	2	P0C0L4;P0C0L5	N-Term(TMT6plex); N7(Deamidated); N19(Deamidated)	0	1.47132	1		0.885779	1		1.06784	1		0.956591	1		0.825829	1		0	1.21e-05	50.59	7.37661e-05	3	2782.33	6.7976	95.8323	0
1107		High	aEMADqAAAWLTR	PlainPeptide	0	2	1	1	P0C0L5	N-Term(TMT6plex); Q6(Deamidated)	0	0.749646	1		0.817376	1		0.738849	1		0.801773	1		0.81418	1		0	4.155e-08	49.88	9.35495e-05	2	1663.85	8.88638	95.8895	0
1108		High	nTTcQDLQIEVTVk	Glycopeptide	Glyco	6	2	2	P0C0L4;P0C0L5	N-Term(TMT6plex); N1(Deamidated); C4(Carbamidomethyl); K14(TMT6plex)	0	1.17806	1		1.05971	1		1.01581	1		1.0386	1		1.13926	1		0	3.961e-05	48.78	0.000229773	4	2108.14	4.16761	60.7173	0
1109		High	tLEIPGNSDPNmIPDGDFNSYVR	PlainPeptide	0	5	2	2	P0C0L4;P0C0L5	N-Term(TMT6plex); M12(Oxidation)	0	1.00974	5	7.15665	1.20848	5	10.65	1.07965	5	37.1141	1.17743	5	9.68556	1.02552	5	15.9848	0	2.65e-09	48.74	0.000128981	3	2796.35	5.42224	90.0903	0
1110		High	fSDGLESnSSTQFEVk	Glycopeptide	Glyco	10	2	2	P0C0L4;P0C0L5	N-Term(TMT6plex); N8(Deamidated); K16(TMT6plex)	0	0.982991	3	2.58435	0.920098	3	2.13449	1.00889	3	3.75928	1.01285	3	2.25955	0.928484	3	0.828291	0	1.614e-07	47.96	0.000187148	3	2234.14	5.63122	64.2373	0
1111		High	gPEVQLVAHSPWLk	PlainPeptide	0	4	2	2	P0C0L4;P0C0L5	N-Term(TMT6plex); K14(TMT6plex)	0	1.57809	2	0.645483	1.22831	2	0.270811	1.71844	2	14.1041	1.40988	2	1.223	1.33234	2	3.817	0	1.288e-08	47.92	0.000189687	2	2019.18	1.76386	87.4479	0
1112		High	lGQYASPTAk	PlainPeptide	0	15	2	2	P0C0L4;P0C0L5	N-Term(TMT6plex); K10(TMT6plex)	0	1.11513	13	28.4847	0.854276	13	9.12513	0.997966	13	17.8737	1.01371	13	10.118	1.24451	13	20.7174	0	1.899e-05	46.89	0.000301851	2	1493.89	8.67167	61.9033	0
1113		High	gHLFLQTDQPIYNPGQR	PlainPeptide	0	6	2	2	P0C0L4;P0C0L5	N-Term(TMT6plex)	0	1.26783	3	2.1864	1.06479	3	17.7323	1.05705	3	18.2098	0.787505	3	14.3055	0.923512	3	24.4109	0	2.506e-08	46.75	0.000354009	3	2213.19	8.8271	75.6937	0
1114		High	tLEIPGNSDPNmIPDGDFnSYVR	PlainPeptide	0	4	2	2	P0C0L4;P0C0L5	N-Term(TMT6plex); M12(Oxidation); N19(Deamidated)	0	0.89399	3	25.8482	0.854007	3	34.9253	0.880414	3	42.8872	0.893282	3	16.9464	0.913936	3	40.5508	0	1.823e-08	46.64	0.000143068	3	2797.32	0.835757	66.5418	0
1115		High	dHAVDLIQk	PlainPeptide	0	13	2	2	P0C0L4;P0C0L5	N-Term(TMT6plex); K9(TMT6plex)	0	1.01092	9	12.9714	0.868654	9	6.17126	0.982007	9	7.35889	0.921035	9	6.22613	0.938638	9	1.89698	0	0.0002115	45.98	0.000206925	2	1496.89	6.58496	61.3218	0
1116		High	aEFqDALEk	PlainPeptide	0	5	2	2	P0C0L4;P0C0L5	N-Term(TMT6plex); Q4(Deamidated); K9(TMT6plex)	0	1.22431	4	17.2469	1.03908	4	5.97508	1.20136	4	10.6318	1.14999	4	5.02971	1.0947	4	6.75452	0	4.679e-06	45.82	0.00036	2	1509.82	0.542548	62.0441	0
1117		High	aEFQDALEkLNmGITDLQGLR	PlainPeptide	0	1	2	2	P0C0L4;P0C0L5	N-Term(TMT6plex); K9(TMT6plex); M12(Oxidation)	0	0.488671	1		0.490404	1		0.375114	1		0.476988	1		0.571186	1		0	7.921e-07	44.95	0.000428652	4	2836.53	-0.449915	73.5685	1
1118		High	gLcVATPVqLR	PlainPeptide	0	2	2	2	P0C0L4;P0C0L5	N-Term(TMT6plex); C3(Carbamidomethyl); Q9(Deamidated)	0	1.19994	1		1.30819	1		0.999928	1		1.23183	1		0.972444	1		0	2.007e-06	44.91	0.000385805	2	1443.83	7.5926	76.1292	0
1119		High	iTQVLHFTk	PlainPeptide	0	3	2	2	P0C0L4;P0C0L5	N-Term(TMT6plex); K9(TMT6plex)	0	0.706662	2	28.4979	0.69604	2	6.02683	0.602542	2	39.7596	0.765789	2	9.54052	0.618565	2	42.1544	0	4.556e-05	44.71	0.000402297	2	1544.95	-2.23617	53.4266	0
1120		High	vVEEqESR	PlainPeptide	0	10	2	2	P0C0L4;P0C0L5	N-Term(TMT6plex); Q5(Deamidated)	0	1.05843	10	12.3669	0.951307	10	13.1436	0.975125	10	11.7689	0.957374	10	8.52967	0.893117	10	13.8889	0	7.652e-05	44.51	0.000313288	2	1205.62	-1.93866	39.0871	0
1121		High	emSGSPASGIPVk	PlainPeptide	0	8	2	2	P0C0L4;P0C0L5	N-Term(TMT6plex); M2(Oxidation); K13(TMT6plex)	0	0.958697	7	10.1203	0.851097	7	10.1585	0.902087	7	6.62621	0.879067	7	10.6768	0.856053	7	4.43976	0	3.277e-05	44.37	0.000632479	2	1733.96	6.95974	57.8234	0
1122		High	gLQDEDGYR	PlainPeptide	0	20	2	2	P0C0L4;P0C0L5	N-Term(TMT6plex)	0	1.04537	14	6.42872	0.909003	14	14.3397	0.957651	14	11.1899	0.973181	14	10.6155	0.949058	14	6.99601	0	6.277e-05	43.71	0.000208543	2	1281.63	2.90703	43.1408	0
1123		High	aEFQDALEk	PlainPeptide	0	16	2	2	P0C0L4;P0C0L5	N-Term(TMT6plex); K9(TMT6plex)	0	1.22042	10	10.3482	1.06604	10	10.277	1.22416	10	6.28258	1.12359	10	5.09827	1.04709	10	6.17118	0	2.719e-06	43.49	0.000611129	2	1508.85	6.04909	74.3307	0
1124		High	tLEIPGNSDPNMIPDGDFNSYVR	PlainPeptide	0	7	2	2	P0C0L4;P0C0L5	N-Term(TMT6plex)	0	1.01076	7	28.6373	1.05411	7	30.8465	1.14396	7	15.0733	1.01688	7	20.7104	1.0153	7	33.3567	0	4.648e-09	43.05	0.000572245	3	2780.36	7.07103	96.1842	0
1125		High	vGDTLNLnLR	PlainPeptide	0	6	2	2	P0C0L4;P0C0L5	N-Term(TMT6plex); N8(Deamidated)	0	1.10527	3	19.4367	1.00911	3	12.5141	1.13574	3	20.3752	1.12658	3	5.22544	0.974633	3	17.8355	0	0.0002418	42.34	0.000644707	2	1344.77	-1.7389	62.7387	0
1126		High	cSVFYGAPSk	PlainPeptide	0	2	2	2	P0C0L4;P0C0L5	N-Term(TMT6plex); C1(Carbamidomethyl); K10(TMT6plex)	0	1.55401	2	10.7125	1.50186	2	4.47913	1.46121	2	7.20075	1.30567	2	1.58253	1.24926	2	21.1008	0	3.721e-05	41.67	0.000878192	2	1573.86	7.36002	68.0484	0
1127		High	yVLPNFEVk	PlainPeptide	0	2	2	2	P0C0L4;P0C0L5	N-Term(TMT6plex); K9(TMT6plex)	0	1.01461	2	13.4355	0.8486	2	16.9881	1.02254	2	0.280854	0.95635	2	5.74156	0.940258	2	1.80355	0	0.0006735	41.5	0.000725644	2	1566.93	1.16073	91.4819	0
1128		High	lVNGQSHISLSk	PlainPeptide	0	1	2	2	P0C0L4;P0C0L5	N-Term(TMT6plex); K12(TMT6plex)	0																0	6.506e-05	41.1	0.000547254	3	1741.05	5.35234	66.2989	0
1129		High	lNmGITDLQGLR	PlainPeptide	0	4	2	2	P0C0L4;P0C0L5	N-Term(TMT6plex); M3(Oxidation)	0	1.17774	3	13.5886	1.03616	3	1.2618	1.17643	3	2.18331	1.14933	3	1.79187	1.0119	3	6.65981	0	0.0009184	41.05	0.00122889	2	1575.89	8.5588	81.708	0
1130		High	tLEIPGNSDPNMIPDGDFnSYVR	PlainPeptide	0	12	2	2	P0C0L4;P0C0L5	N-Term(TMT6plex); N19(Deamidated)	0	0.888455	4	19.5666	0.842516	4	22.4107	1.02976	4	21.0945	0.893821	4	13.1021	0.893124	4	22.5834	0	4.235e-07	40.34	0.000878463	3	2781.34	6.86843	94.5819	0
1131		High	gHLFLQTDqPIYNPGQR	PlainPeptide	0	1	2	2	P0C0L4;P0C0L5	N-Term(TMT6plex); Q9(Deamidated)	0																0	4.257e-06	40	0.00156	3	2214.16	5.67745	77.0342	0
1132		High	eVYmPSSIFQDDFVIPDISEPGTWk	PlainPeptide	0	3	2	2	P0C0L4;P0C0L5	N-Term(TMT6plex); M4(Oxidation); K25(TMT6plex)	0	0.788691	3	36.381	0.819391	3	20.3271	0.852163	3	8.94585	0.867929	3	4.71957	0.84389	3	22.6809	0	4.786e-07	39.86	0.00126513	3	3374.69	1.11207	105.036	0
1133		High	eVYMPSSIFQDDFVIPDISEPGTWk	PlainPeptide	0	3	2	2	P0C0L4;P0C0L5	N-Term(TMT6plex); K25(TMT6plex)	0	0.882176	3	20.0329	0.826991	3	6.27942	0.842596	3	0.75609	0.771533	3	3.12519	0.846195	3	14.0369	0	4.431e-07	39.84	0.00139548	3	3358.69	-0.869094	106.329	0
1134		High	fGLLDEDGk	PlainPeptide	0	2	2	2	P0C0L4;P0C0L5	N-Term(TMT6plex); K9(TMT6plex)	0	0.811442	2	18.6554	0.752468	2	10.7939	0.80923	2	8.0876	0.948491	2	1.82574	0.864742	2	2.8244	0	1.647e-05	39.79	0.00149035	2	1451.83	7.53109	83.2421	0
1135		High	lVnGQSHISLSk	PlainPeptide	0	23	2	2	P0C0L4;P0C0L5	N-Term(TMT6plex); N3(Deamidated); K12(TMT6plex)	0	1.00042	8	14.5985	0.964419	8	12.6181	1.03404	8	7.35106	0.940817	8	12.8021	0.941577	8	11.1239	0	0.0002579	39.62	0.00127153	3	1742.02	-0.646115	42.4796	0
1136		High	vVEEQESR	PlainPeptide	0	17	2	2	P0C0L4;P0C0L5	N-Term(TMT6plex)	0	1.05727	14	8.91134	0.929485	14	7.84808	1.07089	14	12.5265	1.02461	14	5.24129	0.961527	14	8.84247	0	0.001049	39.04	0.00142202	2	1204.64	3.23375	34.0951	0
1137		High	dHAVDLIqk	PlainPeptide	0	4	2	2	P0C0L4;P0C0L5	N-Term(TMT6plex); Q8(Deamidated); K9(TMT6plex)	0	1.09341	2	2.01833	0.930905	2	0.0600459	1.01589	2	5.33809	1.04986	2	10.7628	0.993215	2	1.69436	0	0.0002032	38.85	0.00159638	3	1497.86	-2.11245	51.3283	0
1138		High	sFFPENWLWR	PlainPeptide	0	2	2	2	P0C0L4;P0C0L5	N-Term(TMT6plex)	0	1.11528	2	2.52024	0.997677	2	2.42744	0.967236	2	14.9489	1.03069	2	1.12635	1.10215	2	1.61785	0	0.0006187	38.57	0.00182779	3	1610.83	-1.06905	71.7505	0
1139		High	sHALqLnNR	PlainPeptide	0	14	2	2	P0C0L4;P0C0L5	N-Term(TMT6plex); Q5(Deamidated); N7(Deamidated)	0	1.17915	4	12.1043	1.2716	4	38.5284	1.23681	4	6.12463	1.2199	4	25.4173	1.04003	4	19.4023	0	0.001413	38.18	0.00107199	2	1283.69	2.30876	36.1428	0
1140		High	gLqDEDGYR	PlainPeptide	0	4	2	2	P0C0L4;P0C0L5	N-Term(TMT6plex); Q3(Deamidated)	0	0.941925	3	7.12307	1.00455	3	7.65655	0.851123	3	14.4512	0.99398	3	18.1077	0.797381	3	27.0654	0	0.0001271	37.95	0.000545103	2	1282.61	-1.57396	38.9804	0
1141		High	vGDTLNLNLR	PlainPeptide	0	6	2	2	P0C0L4;P0C0L5	N-Term(TMT6plex)	0	1.03935	4	22.4562	0.914588	4	18.7866	1.01881	4	22.3081	1.04275	4	5.07662	1.02986	4	9.30707	0	1.124e-05	37.74	0.00194349	2	1343.79	5.16906	77.1647	0
1142		High	yVLPnFEVk	PlainPeptide	0	2	2	2	P0C0L4;P0C0L5	N-Term(TMT6plex); N5(Deamidated); K9(TMT6plex)	0																0	0.004084	37.25	0.00238282	2	1567.92	6.83879	94.1784	0
1143		High	aDGSYAAWLSR	PlainPeptide	0	2	2	2	P0C0L4;P0C0L5	N-Term(TMT6plex)	0	1.16066	1		1.17035	1		1.27268	1		1.29551	1		0.896274	1		0	2.023e-06	37.19	0.00182391	2	1425.74	4.55616	77.1365	0
1144		High	gcGEQTMIYLAPTLAASR	PlainPeptide	0	1	2	2	P0C0L4;P0C0L5	N-Term(TMT6plex); C2(Carbamidomethyl)	0																0	4.189e-10	36.88	0.00296393	3	2168.12	7.85596	89.0827	0
1145		High	scGLHQLLR	PlainPeptide	0	2	2	2	P0C0L4;P0C0L5	N-Term(TMT6plex); C2(Carbamidomethyl)	0	0.690814	2	29.1269	0.683578	2	19.4951	0.662922	2	40.4963	0.69664	2	15.1325	0.573491	2	49.3735	0	4.807e-05	36.75	0.0017859	3	1312.74	5.35038	55.6026	0
1146		High	iTqVLHFTk	PlainPeptide	0	1	2	2	P0C0L4;P0C0L5	N-Term(TMT6plex); Q3(Deamidated); K9(TMT6plex)	0	0.633444	1		0.663521	1		0.560956	1		0.750414	1		0.530917	1		0	0.0004689	36.57	0.00290786	3	1545.94	-1.14264	55.6311	0
1147		High	lGqYASPTAk	PlainPeptide	0	1	2	2	P0C0L4;P0C0L5	N-Term(TMT6plex); Q3(Deamidated); K10(TMT6plex)	0																0	8.85e-05	36.19	0.00299343	2	1494.87	8.3345	62.5773	0
1148		High	gLEEELqFSLGSk	PlainPeptide	0	1	2	2	P0C0L4;P0C0L5	N-Term(TMT6plex); Q7(Deamidated); K13(TMT6plex)	0																0	2.321e-06	36.16	0.00380102	3	1896.05	5.73785	99.025	0
1149		High	mRPSTDTITVMVENSHGLR	PlainPeptide	0	1	2	2	P0C0L4;P0C0L5	N-Term(TMT6plex)	0	1.22424	1		1.46519	1		1.23123	1		1.11024	1		1.45082	1		0	2.401e-07	35.06	0.00489666	4	2373.23	4.8768	77.2465	0
1150		High	aEFQDALEkLNMGITDLQGLR	PlainPeptide	0	1	2	2	P0C0L4;P0C0L5	N-Term(TMT6plex); K9(TMT6plex)	0	0.320758	1		0.322069	1		0.22501	1		0.38217	1		0.423733	1		0	1.951e-11	34.41	0.0053612	3	2820.53	-0.887257	73.6434	1
1151		High	aVGSGATFSHYYYMILSR	PlainPeptide	0	1	2	2	P0C0L4;P0C0L5	N-Term(TMT6plex)	0																0	5.233e-09	34.34	0.0045648	3	2252.13	-1.4693	64.3677	0
1152		High	gPEVqLVAHSPWLk	PlainPeptide	0	1	2	2	P0C0L4;P0C0L5	N-Term(TMT6plex); Q5(Deamidated); K14(TMT6plex)	0																0	0.000937	34.19	0.00421078	3	2020.18	8.33914	56.9602	0
1153		High	vEYGFQVk	PlainPeptide	0	7	2	2	P0C0L4;P0C0L5	N-Term(TMT6plex); K8(TMT6plex)	0	1.05356	4	14.5288	0.913176	4	6.2977	0.952495	4	2.16196	0.985865	4	6.33102	1.03391	4	18.1885	0	0.0006673	34.08	0.00422108	2	1427.84	8.53268	74.9709	0
1154		High	sHALQLNNR	PlainPeptide	0	1	2	2	P0C0L4;P0C0L5	N-Term(TMT6plex)	0	1.08562	1		1.09328	1		1.00773	1		0.954715	1		0.811366	1		0	0.0001983	33.77	0.00304325	3	1281.73	3.47974	29.435	0
1155		High	sTqDTVIALDALSAYWIASHTTEER	PlainPeptide	0	1	2	2	P0C0L4;P0C0L5	N-Term(TMT6plex); Q3(Deamidated)	0																0	1.8e-05	33.28	0.00686045	3	3008.53	7.63863	72.8568	0
1156		High	lNMGITDLqGLR	PlainPeptide	0	3	2	2	P0C0L4;P0C0L5	N-Term(TMT6plex); Q9(Deamidated)	0	1.52128	2	28.3468	1.35554	2	15.588	1.50173	2	36.3058	1.35414	2	18.8021	1.32355	2	29.3708	0	6.772e-07	33.15	0.00692366	2	1560.88	9.21081	94.7801	0
1157		High	tTNIQGInLLFSSR	PlainPeptide	0	6	2	2	P0C0L4;P0C0L5	N-Term(TMT6plex); N8(Deamidated)	0	1.261	3	6.16606	1.0358	3	0.329556	1.21072	3	4.17693	1.18809	3	5.61007	1.00296	3	2.54518	0	5.843e-06	32.48	0.00903899	2	1794	0.452844	97.5395	0
1158		High	kYVLPNFEVk	PlainPeptide	0	3	2	2	P0C0L4;P0C0L5	N-Term(TMT6plex); K1(TMT6plex); K10(TMT6plex)	0	0.90645	2	22.8773	0.851404	2	20.6047	0.905779	2	19.886	0.904907	2	17.9953	0.865962	2	15.0734	0	8.373e-07	32.18	0.0027543	3	1924.18	-2.1534	55.8754	1
1159		High	nNVPcSPk	PlainPeptide	0	4	2	2	P0C0L4;P0C0L5	N-Term(TMT6plex); C5(Carbamidomethyl); K8(TMT6plex)	0	1.33784	3	16.6328	1.25497	3	4.58398	1.24396	3	15.6408	1.29929	3	1.94994	1.11333	3	9.32182	0	0.001237	31.16	0.0104887	2	1373.77	7.00281	43.2248	0
1160		High	aLEILqEEDLIDEDDIPVR	PlainPeptide	0	1	2	2	P0C0L4;P0C0L5	N-Term(TMT6plex); Q6(Deamidated)	0	0.798178	1		0.816921	1		0.718451	1		1.65119	1		0.752819	1		0	0.000395	30.07	0.0150554	3	2455.28	7.00841	102.104	0
1161		High	qGSFQGGFR	PlainPeptide	0	3	2	2	P0C0L4;P0C0L5	N-Term(TMT6plex)	0	1.25294	2	5.70447	1.03963	2	3.64817	1.22261	2	3.90646	1.10035	2	0.452782	0.924945	2	16.9161	0	0.0007805	29.91	0.00449213	2	1212.64	4.05837	51.5939	0
1162		High	aSSFLGEk	PlainPeptide	0	5	1	1	P0C0L5	N-Term(TMT6plex); K8(TMT6plex)	0	1.53051	2	53.5356	1.41993	2	48.524	1.45577	2	52.5615	1.134	2	31.4053	1.34476	2	51.4299	0	0.000718	29.63	0.00974592	2	1296.76	5.72675	66.7121	0
1163		High	nNVPcSPk	PlainPeptide	0	14	2	2	P0C0L4;P0C0L5	N-Term(TMT6plex); N1(Deamidated); C5(Carbamidomethyl); K8(TMT6plex)	0	1.17468	7	9.24484	1.05041	7	3.82969	1.0701	7	16.5108	1.12875	7	18.0002	1.01419	7	7.8598	0	0.0034	29.53	0.0144301	2	1374.75	5.74944	45.4782	0
1164		High	ccQDGVTR	PlainPeptide	0	6	2	2	P0C0L4;P0C0L5	N-Term(TMT6plex); C1(Carbamidomethyl); C2(Carbamidomethyl)	0	1.48383	5	7.74672	1.53204	5	2.17402	1.14262	5	4.87383	1.54744	5	9.73796	1.55685	5	6.64544	0	0.002588	28.81	0.00361687	2	1224.57	5.00909	19.8783	0
1165		High	vEYGFqVk	PlainPeptide	0	1	2	2	P0C0L4;P0C0L5	N-Term(TMT6plex); Q6(Deamidated); K8(TMT6plex)	0	1.03182	1		0.888948	1		1.00602	1		0.982018	1		0.900439	1		0	0.001018	28.77	0.0187826	2	1428.82	7.06939	76.0492	0
1166		High	ccqDGVTR	PlainPeptide	0	1	2	2	P0C0L4;P0C0L5	N-Term(TMT6plex); C1(Carbamidomethyl); C2(Carbamidomethyl); Q3(Deamidated)	0	1.21135	1		1.44636	1		1.03947	1		1.66444	1		1.19986	1		0	0.0004026	28.48	0.0014157	2	1225.55	2.6087	28.7274	0
1167		High	kYVLPnFEVk	PlainPeptide	0	2	2	2	P0C0L4;P0C0L5	N-Term(TMT6plex); K1(TMT6plex); N6(Deamidated); K10(TMT6plex)	0	1.08563	1		1.1109	1		1.12947	1		1.25922	1		0.963669	1		0	3.139e-05	27.37	0.00888672	3	1925.17	0.507073	87.9894	1
1168		High	aEFQDALEkLnMGITDLQGLR	PlainPeptide	0	3	2	2	P0C0L4;P0C0L5	N-Term(TMT6plex); K9(TMT6plex); N11(Deamidated)	0																0	5.922e-06	27	0.0257389	3	2821.53	5.53518	73.729	1
1169		High	gQIVFMnR	PlainPeptide	0	1	2	2	P0C0L4;P0C0L5	N-Term(TMT6plex); N7(Deamidated)	0	1.06364	1		0.982998	1		1.11695	1		1.03538	1		0.935349	1		0	0.002815	25.95	0.0114344	2	1194.66	4.51004	67.5293	0
1170		High	qGSFQGGFR	PlainPeptide	0	1	2	2	P0C0L4;P0C0L5	N-Term(TMT6plex); Q1(Deamidated)	0	1.0257	1		0.955314	1		1.04362	1		1.13298	1		1.02793	1		0	0.00305	25.8	0.0106526	2	1213.62	5.4573	55.1365	0
1171		High	vDFTLSSER	PlainPeptide	0	1	2	2	P0C0L4;P0C0L5	N-Term(TMT6plex)	0	0.985567	1		1.01815	1		0.995934	1		1.01697	1		0.922991	1		0	0.004676	25.59	0.0215325	2	1282.69	4.97703	69.4959	0
1172		High	sHALqLnnR	PlainPeptide	0	1	2	2	P0C0L4;P0C0L5	N-Term(TMT6plex); Q5(Deamidated); N7(Deamidated); N8(Deamidated)	0																0	0.002101	24.81	0.0203177	3	1284.67	-2.95897	37.117	0
1173		High	mRPSTDTITVMVEnSHGLR	PlainPeptide	0	1	2	2	P0C0L4;P0C0L5	N-Term(TMT6plex); N14(Deamidated)	0	0.976094	1		0.87055	1		0.992023	1		1.05999	1		1.033	1		0	5.047e-06	24.5	0.0519802	4	2374.22	6.25993	72.5952	0
1174		High	sHALQLNnR	PlainPeptide	0	28	2	2	P0C0L4;P0C0L5	N-Term(TMT6plex); N8(Deamidated)	0	1.15703	5	20.9391	0.901377	5	2.61069	0.948528	5	18.0449	1.03382	5	13.4007	0.926644	5	28.5799	0	0.0007367	23.43	0.0449402	3	1282.72	7.11152	39.2332	0
1175		High	ePFLSccqFAESLR	PlainPeptide	0	1	2	2	P0C0L4;P0C0L5	N-Term(TMT6plex); C6(Carbamidomethyl); C7(Carbamidomethyl); Q8(Deamidated)	0																0	0.0001531	22.19	0.034727	3	1973.94	5.52334	95.0186	0
1176		High	gLESqTk	PlainPeptide	0	6	2	2	P0C0L4;P0C0L5	N-Term(TMT6plex); Q5(Deamidated); K7(TMT6plex)	0	0.925902	4	6.75674	0.870703	4	5.32222	0.965164	4	4.1223	0.948943	4	5.33101	0.900774	4	5.48398	0.001	0.008317	35.05	0.00286036	2	1221.71	-2.17139	37.6032	0
1177		High	vEASISk	PlainPeptide	0	4	2	2	P0C0L4;P0C0L5	N-Term(TMT6plex); K7(TMT6plex)	0	1.00145	3	4.62462	0.920863	3	12.4383	1.05494	3	6.32501	0.927426	3	8.08015	0.833796	3	5.38509	0.001	0.008508	29.58	0.0069397	2	1191.73	-0.745898	33.0415	0
1178		High	gQIVFMNR	PlainPeptide	0	1	2	2	P0C0L4;P0C0L5	N-Term(TMT6plex)	0	1.34572	1		1.18439	1		1.45598	1		1.00566	1		1.16992	1		0.001	0.009331	24.46	0.0300801	2	1193.67	5.23565	67.3375	0
1179		High	sHkPLNMGk	PlainPeptide	0	1	2	2	P0C0L4;P0C0L5	N-Term(TMT6plex); K3(TMT6plex); K9(TMT6plex)	0																0.001	0.01124	22.54	0.0456892	4	1699.03	0.538409	48.7825	0
1180		High	vFALDQk	PlainPeptide	0	4	2	2	P0C0L4;P0C0L5	N-Term(TMT6plex); K7(TMT6plex)	0	1.03373	3	23.8216	0.959903	3	8.00705	1.02076	3	10.9794	1.05787	3	3.16679	0.849149	3	7.58331	0.001	0.006615	22.14	0.0406276	2	1278.78	-3.2152	48.8911	0
1181		High	gLESQTk	PlainPeptide	0	4	2	2	P0C0L4;P0C0L5	N-Term(TMT6plex); K7(TMT6plex)	0	1.13635	3	4.58377	0.896297	3	15.4295	0.986375	3	13.1848	0.888594	3	3.94537	0.911002	3	13.7252	0.002	0.02283	29.76	0.0109381	2	1220.73	4.33263	41.8277	0
1182		High	tYNVLDmk	PlainPeptide	0	2	2	2	P0C0L4;P0C0L5	N-Term(TMT6plex); M7(Oxidation); K8(TMT6plex)	0	1.05232	2	2.64485	0.918456	2	20.4159	0.938145	2	3.35204	1.02785	2	10.8585	0.884118	2	15.8007	0.004	0.03788	29.17	0.0147088	2	1457.82	8.17882	67.7095	0
1183		High	lTSLSDR	PlainPeptide	0	1	2	2	P0C0L4;P0C0L5	N-Term(TMT6plex)	0	1.06745	1		0.990438	1		1.20773	1		0.994201	1		1.12287	1		0.004	0.04552	22.52	0.0187519	2	1020.59	5.56994	53.4041	0
1184		High	vQQPDcR	PlainPeptide	0	1	2	2	P0C0L4;P0C0L5	N-Term(TMT6plex); C6(Carbamidomethyl)	0	0.825863	1		0.917482	1		0.732276	1		0.911088	1		0.600909	1		0.007	0.08084	19.66	0.0427166	2	1131.58	5.4655	29.5786	0
1185	P02774	Vitamin D-binding protein OS=Homo sapiens GN=GC PE=1 SV=1 - [VTDB_HUMAN]	14354.9	Glycoprotein		75.32	2	31	31	676	0.843123	499	23.0657	0.884323	499	24.1501	0.76803	499	25.648	0.931525	499	17.0934	1.01188	499	21.795	474	52.929	5.5415
1186		A3	Sequence	Type	Glycopeptide?	# PSMs	# Proteins	# Protein Groups	Protein Group Accessions	Modifications	ΔCn	126/131	126/131 Count	126/131 Variability [%]	127/131	127/131 Count	127/131 Variability [%]	128/131	128/131 Count	128/131 Variability [%]	129/131	129/131 Count	129/131 Variability [%]	130/131	130/131 Count	130/131 Variability [%]	q-Value	PEP	IonScore	Exp Value	Charge	MH+ [Da]	ΔM [ppm]	RT [min]	# Missed Cleavages
1187		High	sDFASNccSINSPPLYcDSEIDAELk	PlainPeptide	0	14	1	1	P02774	N-Term(TMT6plex); C7(Carbamidomethyl); C8(Carbamidomethyl); C17(Carbamidomethyl); K26(TMT6plex)	0	0.856154	12	14.7997	0.947166	12	19.1148	0.664418	12	6.20593	0.962755	12	22.6802	1.03337	12	32.0607	0	4.515e-14	101.99	3.09882e-10	3	3450.6	3.97724	66.6265	0
1188		High	gQELcADYSENTFTEYk	PlainPeptide	0	75	1	1	P02774	N-Term(TMT6plex); C5(Carbamidomethyl); K17(TMT6plex)	0	0.840911	57	21.4217	0.777529	57	16.8362	0.793422	57	12.5327	0.883447	57	12.9942	0.920341	57	15.3997	0	3.541e-10	85.06	2.05847e-08	2	2513.21	5.83739	62.0648	0
1189		High	sLGEccDVEDSTTcFNAk	PlainPeptide	0	26	1	1	P02774	N-Term(TMT6plex); C5(Carbamidomethyl); C6(Carbamidomethyl); C14(Carbamidomethyl); K18(TMT6plex)	0	0.634857	17	20.4667	1.04178	17	6.1428	0.418138	17	25.026	0.963845	17	9.2723	1.17109	17	9.10614	0	1.307e-09	78.69	3.7182e-08	2	2551.15	-1.216	57.6572	0
1190		High	scESNSPFPVHPGTAEccTk	PlainPeptide	0	17	1	1	P02774	N-Term(TMT6plex); C2(Carbamidomethyl); C17(Carbamidomethyl); C18(Carbamidomethyl); K20(TMT6plex)	0	0.612247	11	20.9239	0.913222	11	12.7611	0.513344	11	45.2563	0.886982	11	17.0867	0.990921	11	13.519	0	2.121e-10	73.85	2.26654e-07	4	2723.28	6.44403	47.2799	0
1191		High	sDFASnccSInSPPLYcDSEIDAELk	PlainPeptide	0	2	1	1	P02774	N-Term(TMT6plex); N6(Deamidated); C7(Carbamidomethyl); C8(Carbamidomethyl); N11(Deamidated); C17(Carbamidomethyl); K26(TMT6plex)	0	0.809789	2	4.95042	0.86082	2	30.3335	0.732027	2	12.8512	0.503935	2	169.086	1.24706	2	1.87741	0	1.135e-11	72.81	1.75406e-07	3	3452.57	2.06155	67.3085	0
1192		High	eVVSLTEAccAEGADPDcYDTR	PlainPeptide	0	18	1	1	P02774	N-Term(TMT6plex); C9(Carbamidomethyl); C10(Carbamidomethyl); C18(Carbamidomethyl)	0	0.830316	13	27.2299	1.01171	13	19.4179	0.64465	13	17.0675	1.0581	13	24.3374	1.26177	13	18.727	0	1.17e-10	72.25	5.94251e-08	3	2747.18	-0.623415	60.4766	0
1193		High	gQELcADYSEnTFTEYk	PlainPeptide	0	42	1	1	P02774	N-Term(TMT6plex); C5(Carbamidomethyl); N11(Deamidated); K17(TMT6plex)	0	0.88554	29	10.9011	0.766867	29	14.7052	0.809699	29	12.1655	0.905552	29	14.3451	0.987035	29	14.6506	0	1.444e-10	70.56	4.57092e-07	2	2514.19	4.90975	60.2808	0
1194		High	scESnSPFPVHPGTAEccTk	PlainPeptide	0	8	1	1	P02774	N-Term(TMT6plex); C2(Carbamidomethyl); N5(Deamidated); C17(Carbamidomethyl); C18(Carbamidomethyl); K20(TMT6plex)	0	0.668962	6	13.9991	0.923339	6	18.4991	0.581101	6	29.8018	0.909432	6	6.71898	1.00661	6	5.35942	0	3.299e-09	67.23	9.17787e-07	3	2724.26	6.55602	62.7064	0
1195		High	sLGEccDVEDSTTcFnAk	PlainPeptide	0	34	1	1	P02774	N-Term(TMT6plex); C5(Carbamidomethyl); C6(Carbamidomethyl); C14(Carbamidomethyl); N16(Deamidated); K18(TMT6plex)	0	0.675018	21	10.0171	1.07671	21	12.6688	0.483038	21	14.2407	1.03552	21	11.9411	1.26132	21	15.2207	0	1.309e-09	66.84	3.93327e-07	3	2552.14	0.617854	57.2012	0
1196		High	eDFTSLSLVLYSR	PlainPeptide	0	11	1	1	P02774	N-Term(TMT6plex)	0	1.08416	5	17.597	0.923887	5	6.00822	0.992246	5	10.6872	1.06062	5	1.41124	1.11649	5	6.73337	0	3.328e-10	65.71	3.49095e-06	2	1758.96	9.21532	100.153	0
1197		High	vPTADLEDVLPLAEDITNILSk	PlainPeptide	0	5	1	1	P02774	N-Term(TMT6plex); K22(TMT6plex)	0	1.124	4	12.5449	1.205	4	41.7245	1.18481	4	34.0299	1.08476	4	22.5573	1.42987	4	25.2395	0	2.066e-09	64.36	2.91318e-06	3	2824.6	1.10847	109.91	0
1198		High	hQPQEFPTYVEPTNDEIcEAFR	PlainPeptide	0	70	1	1	P02774	N-Term(TMT6plex); C18(Carbamidomethyl)	0	0.871941	65	35.8961	0.905733	65	39.3294	0.78609	65	27.4757	0.925842	65	28.7127	1.04185	65	28.2654	0	1.407e-10	63.56	3.63458e-06	3	2936.39	6.59294	85.7352	0
1199		High	hQPQEFPTYVEPTnDEIcEAFR	PlainPeptide	0	29	1	1	P02774	N-Term(TMT6plex); N14(Deamidated); C18(Carbamidomethyl)	0	0.948945	18	17.4829	0.982524	18	18.2641	0.883146	18	14.8446	1.04261	18	20.8333	1.14114	18	15.728	0	1.175e-10	63.4	3.54243e-06	3	2937.38	7.64799	87.8186	0
1200		High	sYLSmVGSccTSASPTVcFLk	PlainPeptide	0	5	1	1	P02774	N-Term(TMT6plex); M5(Oxidation); C9(Carbamidomethyl); C10(Carbamidomethyl); C18(Carbamidomethyl); K21(TMT6plex)	0	0.717707	4	18.9164	1.21766	4	11.3081	0.434565	4	24.9151	0.902368	4	12.9854	1.19091	4	14.5272	0	1.159e-09	62.93	5.29704e-06	3	2829.37	0.654496	92.1313	0
1201		High	vcSqYAAYGEk	PlainPeptide	0	13	1	1	P02774	N-Term(TMT6plex); C2(Carbamidomethyl); Q4(Deamidated); K11(TMT6plex)	0	0.801327	8	8.82107	0.879036	8	7.55689	0.69535	8	9.35687	0.872559	8	4.92658	0.945077	8	6.39966	0	1.912e-08	60.48	8.19259e-06	2	1734.88	-0.468539	51.3997	0
1202		High	ccESASEDcmAk	PlainPeptide	0	9	1	1	P02774	N-Term(TMT6plex); C1(Carbamidomethyl); C2(Carbamidomethyl); C9(Carbamidomethyl); M10(Oxidation); K12(TMT6plex)	0	1.12271	5	12.3649	1.2615	5	28.2036	0.846966	5	11.1199	1.11783	5	24.5585	1.22908	5	11.9689	0	5.954e-07	57.67	2.13752e-06	3	1921.83	4.89043	29.1311	0
1203		High	vcSQYAAYGEk	PlainPeptide	0	34	1	1	P02774	N-Term(TMT6plex); C2(Carbamidomethyl); K11(TMT6plex)	0	0.81046	26	14.1557	0.810736	26	11.6884	0.696782	26	22.1075	0.851492	26	6.99893	0.946873	26	15.2546	0	1.24e-06	57.29	2.15567e-05	2	1733.9	5.94194	60.8288	0
1204		High	sYLSMVGSccTSASPTVcFLk	PlainPeptide	0	4	1	1	P02774	N-Term(TMT6plex); C9(Carbamidomethyl); C10(Carbamidomethyl); C18(Carbamidomethyl); K21(TMT6plex)	0	0.825699	3	26.266	1.1458	3	2.93454	0.581918	3	9.50511	1.19659	3	3.79576	1.66966	3	13.2839	0	5.509e-08	57.12	2.24172e-05	3	2813.38	0.890075	65.6172	0
1205		High	sDFASnccSINSPPLYcDSEIDAELk	PlainPeptide	0	14	1	1	P02774	N-Term(TMT6plex); N6(Deamidated); C7(Carbamidomethyl); C8(Carbamidomethyl); C17(Carbamidomethyl); K26(TMT6plex)	0	0.948996	6	7.78441	1.076	6	15.0292	0.853053	6	16.3764	1.14804	6	10.2697	1.24528	6	11.8126	0	4.343e-06	55.74	1.13341e-05	4	3451.59	4.90732	94.2982	0
1206		High	kFPSGTFEQVSQLVk	PlainPeptide	0	13	1	1	P02774	N-Term(TMT6plex); K1(TMT6plex); K15(TMT6plex)	0	0.806432	11	12.041	0.810629	11	17.0987	0.726477	11	16.3068	0.830835	11	13.2676	0.910707	11	8.11892	0	8.928e-07	50.22	5.22833e-05	3	2382.4	-0.0805235	62.7963	1
1207		High	tHLPEVFLSk	PlainPeptide	0	21	1	1	P02774	N-Term(TMT6plex); K10(TMT6plex)	0	1.25217	15	13.8699	1.05731	15	10.4218	1.0464	15	11.7328	1.10297	15	13.6678	1.05892	15	9.28978	0	6.089e-05	49.77	7.74974e-05	2	1628.98	2.81159	79.5547	0
1208		High	vPTADLEDVLPLAEDITnILSk	PlainPeptide	0	2	1	1	P02774	N-Term(TMT6plex); N18(Deamidated); K22(TMT6plex)	0	0.928047	2	46.5639	0.960285	2	12.5023	0.949544	2	25.2713	1.29963	2	19.2766	1.06311	2	67.8936	0	6.546e-08	49.48	0.000102011	3	2825.6	7.26174	106.735	0
1209		High	fPSGTFEQVSQLVk	PlainPeptide	0	8	1	1	P02774	N-Term(TMT6plex); K14(TMT6plex)	0	0.554097	8	21.6953	0.667336	8	15.9227	0.492723	8	33.7012	0.68144	8	6.62047	0.665938	8	13.6447	0	9.337e-09	49.34	0.000147844	2	2025.14	-1.03847	67.0872	0
1210		High	hLSLLTTLSNR	PlainPeptide	0	7	1	1	P02774	N-Term(TMT6plex)	0	0.970279	5	19.1081	0.904673	5	15.0504	0.799961	5	36.7425	0.95341	5	14.2058	0.91388	5	12.1663	0	9.037e-06	46.93	0.000200741	3	1483.88	-1.525	49.0124	0
1211		High	lcDnLSTk	Glycopeptide	Glyco	13	1	1	P02774	N-Term(TMT6plex); C2(Carbamidomethyl); N4(Deamidated); K8(TMT6plex)	0	1.0087	9	6.42827	1.05739	9	12.8817	0.88205	9	14.5486	1.10654	9	5.94824	1.24401	9	17.3317	0	0.000353	46.67	0.000312153	2	1409.78	6.90463	49.8798	0
1212		High	eLSSFIDk	PlainPeptide	0	14	1	1	P02774	N-Term(TMT6plex); K8(TMT6plex)	0	0.84876	9	9.9185	0.778646	9	11.0071	0.83087	9	6.27208	0.911694	9	10.5903	0.97741	9	24.1261	0	0.0005866	45.97	0.000228901	2	1396.82	8.50575	83.2713	0
1213		High	lcDNLSTk	PlainPeptide	0	18	1	1	P02774	N-Term(TMT6plex); C2(Carbamidomethyl); K8(TMT6plex)	0	1.00504	15	11.1916	1.0416	15	13.4556	0.83725	15	13.311	1.05041	15	9.89247	1.19387	15	10.0371	0	0.0005114	45.82	0.000396655	2	1408.8	6.13474	63.6197	0
1214		High	kELSSFIDk	PlainPeptide	0	5	1	1	P02774	N-Term(TMT6plex); K1(TMT6plex); K9(TMT6plex)	0	0.61251	4	6.20622	0.569911	4	14.4277	0.5743	4	4.04775	0.739866	4	4.935	0.770789	4	4.16119	0	6.072e-06	44.62	0.000167395	2	1754.07	1.29415	78.206	1
1215		High	dVcDPGnTk	PlainPeptide	0	23	1	1	P02774	N-Term(TMT6plex); C3(Carbamidomethyl); N7(Deamidated); K9(TMT6plex)	0	0.883078	19	7.69271	0.80796	19	11.0716	0.808255	19	8.24425	0.909685	19	8.64252	0.994543	19	7.03571	0	7.233e-06	43.1	0.000413863	2	1464.75	6.25778	37.3148	0
1216		High	dVcDPGNTk	PlainPeptide	0	32	1	1	P02774	N-Term(TMT6plex); C3(Carbamidomethyl); K9(TMT6plex)	0	0.827769	29	16.3731	0.78649	29	13.8377	0.770249	29	11.9342	0.880629	29	6.3832	0.925037	29	10.418	0	0.0001529	42.98	0.000541263	2	1463.76	1.68022	36.5294	0
1217		High	rTHLPEVFLSk	PlainPeptide	0	1	1	1	P02774	N-Term(TMT6plex); K11(TMT6plex)	0	0.8769	1		0.730002	1		0.882136	1		0.844482	1		0.895929	1		0	1.448e-06	37.91	0.00105984	3	1785.08	-0.339564	70.672	1
1218		High	ccESASEDcMAk	PlainPeptide	0	3	1	1	P02774	N-Term(TMT6plex); C1(Carbamidomethyl); C2(Carbamidomethyl); C9(Carbamidomethyl); K12(TMT6plex)	0	1.40087	2	11.1416	1.70268	2	17.6931	1.05594	2	4.37189	1.26368	2	6.099	1.42753	2	14.2941	0	4.888e-05	36.98	0.000240537	3	1905.83	5.75412	36.9242	0
1219		High	kFPSGTFEQVSqLVk	PlainPeptide	0	12	1	1	P02774	N-Term(TMT6plex); K1(TMT6plex); Q12(Deamidated); K15(TMT6plex)	0	0.726175	8	11.6217	0.736147	8	11.0913	0.683246	8	12.7191	0.815314	8	8.05839	0.818675	8	6.18857	0	1.314e-10	36.15	0.00165009	3	2383.39	3.14316	96.1667	1
1220		High	hQPQEFPTYVEPTNDEIcEAFRk	PlainPeptide	0	1	1	1	P02774	N-Term(TMT6plex); C18(Carbamidomethyl); K23(TMT6plex)	0	0.140228	1		0.14187	1		0.151072	1		0.218244	1		0.0898574	1		0	9.759e-09	35.64	0.00343851	4	3293.65	5.56859	85.2002	1
1221		High	fPSGTFEQVSqLVk	PlainPeptide	0	3	1	1	P02774	N-Term(TMT6plex); Q11(Deamidated); K14(TMT6plex)	0	0.526367	2	0.512378	0.614709	2	2.80632	0.462406	2	4.50177	0.714873	2	8.76116	0.648902	2	5.78968	0	1.931e-05	34.31	0.00487445	3	2026.13	3.19932	100.397	0
1222		High	tSALSAk	PlainPeptide	0	20	2	1	P02774	N-Term(TMT6plex); K7(TMT6plex)	0	0.987322	11	12.1002	0.913494	11	7.63601	0.912725	11	11.616	1.02597	11	12.6509	1.00334	11	10.66	0	0.0007475	33.2	0.000741877	2	1135.71	-1.34223	28.1242	0
1223		High	kFPSGTFEqVSqLVk	PlainPeptide	0	2	1	1	P02774	N-Term(TMT6plex); K1(TMT6plex); Q9(Deamidated); Q12(Deamidated); K15(TMT6plex)	0	0.83213	1		0.853452	1		0.882927	1		0.905153	1		0.85672	1		0	3.706e-06	32.6	0.00409408	3	2384.37	2.83166	98.288	1
1224		High	eLPEHTVk	PlainPeptide	0	6	1	1	P02774	N-Term(TMT6plex); K8(TMT6plex)	0	0.795228	6	3.84726	0.81288	6	6.30818	0.750653	6	7.4787	0.883929	6	4.73498	0.990788	6	5.4536	0	0.0004219	32.48	0.00406755	2	1410.85	6.75988	48.5131	0
1225		High	fEDccQEk	PlainPeptide	0	8	1	1	P02774	N-Term(TMT6plex); C4(Carbamidomethyl); C5(Carbamidomethyl); K8(TMT6plex)	0	0.884866	8	9.93522	1.11327	8	2.34185	0.637837	8	5.62616	1.08485	8	5.48388	1.25494	8	7.22031	0	0.0005834	29.74	0.00307892	2	1573.75	5.92686	51.5137	0
1226		High	lcMAALk	PlainPeptide	0	4	1	1	P02774	N-Term(TMT6plex); C2(Carbamidomethyl); K7(TMT6plex)	0	0.668233	2	14.2173	0.931926	2	9.98781	0.486178	2	10.2572	0.912031	2	1.22663	0.942913	2	0.75008	0	0.00298	29.47	0.0061009	2	1264.75	-1.22661	50.618	0
1227		High	eFSHLGk	PlainPeptide	0	2	1	1	P02774	N-Term(TMT6plex); K7(TMT6plex)	0	1.03557	2	42.1617	0.876963	2	23.8077	0.986641	2	15.0044	1.06938	2	2.70446	0.971629	2	20.331	0	0.003657	28.2	0.0211899	2	1275.75	4.66195	55.1804	0
1228		High	tAmDVFVcTYFMPAAQLPELPDVELPTNk	PlainPeptide	0	1	1	1	P02774	N-Term(TMT6plex); M3(Oxidation); C8(Carbamidomethyl); K29(TMT6plex)	0	1.02535	1		1.04196	1		0.896553	1		0.872036	1		0.869239	1		0	0.0004011	27.93	0.0194083	4	3771.93	5.53191	105.38	0
1229		High	gqELcADYSEnTFTEYk	PlainPeptide	0	2	1	1	P02774	N-Term(TMT6plex); Q2(Deamidated); C5(Carbamidomethyl); N11(Deamidated); K17(TMT6plex)	0	0.862443	2	3.62747	0.903336	2	21.5429	0.885009	2	11.4814	0.932063	2	16.8531	0.970654	2	3.92342	0	2.103e-05	27.72	0.00752246	2	2515.18	6.99189	65.7659	0
1230		High	hQPqEFPTYVEPTnDEIcEAFR	PlainPeptide	0	10	1	1	P02774	N-Term(TMT6plex); Q4(Deamidated); N14(Deamidated); C18(Carbamidomethyl)	0	0.968522	3	17.0301	1.13894	3	5.58555	0.936862	3	1.11886	0.993049	3	3.33468	1.12967	3	3.31389	0	0.0008066	20.45	0.0401199	3	2938.35	1.59838	90.2932	0
1231		High	akLPDATPk	PlainPeptide	0	1	1	1	P02774	N-Term(TMT6plex); K2(TMT6plex); K9(TMT6plex)	0	0.882803	1		0.736839	1		1.01847	1		0.781924	1		1.01024	1		0.002	0.01768	30.79	0.00170905	2	1628.05	8.26278	55.2587	1
1232		High	yTFELSR	PlainPeptide	0	4	1	1	P02774	N-Term(TMT6plex)	0	1.2546	3	35.9253	0.931812	3	30.6903	1.0651	3	61.694	1.09642	3	9.09416	0.957349	3	41.707	0.002	0.02056	25.47	0.0173113	2	1144.63	4.93144	70.0434	0
1233		High	fPSGTFEqVSqLVk	PlainPeptide	0	1	1	1	P02774	N-Term(TMT6plex); Q8(Deamidated); Q11(Deamidated); K14(TMT6plex)	0																0.002	0.01568	24.83	0.0440661	4	2027.13	9.29972	66.7724	0
1234		High	vLEPTLk	PlainPeptide	0	6	1	1	P02774	N-Term(TMT6plex); K7(TMT6plex)	0	1.17793	5	16.6501	0.931712	5	19.3428	1.05431	5	13.0939	0.91377	5	14.3396	1.13219	5	12.6701	0.004	0.04569	20.35	0.0378254	2	1257.82	-1.55311	45.257	0
1235		Medium	lPDATPk	PlainPeptide	0	3	1	1	P02774	N-Term(TMT6plex); K7(TMT6plex)	0	0.980538	2	22.3692	0.811861	2	10.9338	1.13194	2	16.502	0.871396	2	1.84555	1.07359	2	18.8766	0.023	0.2897	25.71	0.0104728	2	1199.75	4.9877	57.3728	0
1236	P01042	Kininogen-1 OS=Homo sapiens GN=KNG1 PE=1 SV=2 - [KNG1_HUMAN]	14268.8	Glycoprotein		46.27	1	28	28	1046	0.977103	419	14.336	0.969499	419	12.4531	0.95946	419	13.5765	0.994817	419	10.7351	1.05511	419	15.3797	644	71.9122	6.81494
1237		A3	Sequence	Type	Glycopeptide?	# PSMs	# Proteins	# Protein Groups	Protein Group Accessions	Modifications	ΔCn	126/131	126/131 Count	126/131 Variability [%]	127/131	127/131 Count	127/131 Variability [%]	128/131	128/131 Count	128/131 Variability [%]	129/131	129/131 Count	129/131 Variability [%]	130/131	130/131 Count	130/131 Variability [%]	q-Value	PEP	IonScore	Exp Value	Charge	MH+ [Da]	ΔM [ppm]	RT [min]	# Missed Cleavages
1238		High	dIPTNSPELEETLTHTITk	PlainPeptide	0	34	1	1	P01042	N-Term(TMT6plex); K19(TMT6plex)	0	0.852922	28	14.342	0.871543	28	15.3666	0.862178	28	17.0906	0.905116	28	13.2433	0.969353	28	13.295	0	4.395e-15	88.09	2.17334e-08	3	2597.42	3.70873	66.9362	0
1239		High	iASFSQNcDIYPGk	PlainPeptide	0	21	1	1	P01042	N-Term(TMT6plex); C8(Carbamidomethyl); K14(TMT6plex)	0	1.00437	17	28.1407	1.00682	17	9.50802	0.984239	17	30.4921	0.990207	17	12.3843	1.17052	17	38.8416	0	2.079e-10	84.42	6.07169e-08	2	2058.09	6.74042	80.5052	0
1240		High	lGQSLDcNAEVYVVPWEk	PlainPeptide	0	11	1	1	P01042	N-Term(TMT6plex); C7(Carbamidomethyl); K18(TMT6plex)	0	1.00193	8	8.26913	1.04484	8	7.94869	1.05467	8	10.1302	1.08136	8	3.51878	1.15002	8	6.98415	0	2.947e-11	83.05	8.00152e-08	2	2565.36	6.34253	99.3542	0
1241		High	aATGEcTATVGk	PlainPeptide	0	41	1	1	P01042	N-Term(TMT6plex); C6(Carbamidomethyl); K12(TMT6plex)	0	1.06329	29	14.3866	1.00504	29	8.63813	0.977941	29	9.40193	0.968699	29	8.22975	1.13638	29	12.1708	0	3.039e-10	79.54	1.74542e-07	2	1623.89	7.61933	45.7552	0
1242		High	dIPTnSPELEETLTHTITk	PlainPeptide	0	9	1	1	P01042	N-Term(TMT6plex); N5(Deamidated); K19(TMT6plex)	0	0.923751	5	15.6536	0.977826	5	3.76163	0.853126	5	5.89893	0.995854	5	6.77985	0.981584	5	15.8167	0	6.162e-13	75.18	4.41431e-07	3	2598.41	6.17093	93.8546	0
1243		High	lnAEnnATFYFk	Glycopeptide	Glyco	6	1	1	P01042	N-Term(TMT6plex); N2(Deamidated); N5(Deamidated); N6(Deamidated); K12(TMT6plex)	0	0.977103	5	3.57495	0.88663	5	1.9847	1.03074	5	2.08985	1.04095	5	2.57302	1.15159	5	3.00273	0	7.747e-10	65.95	3.06187e-06	2	1892.97	1.05609	67.4652	0
1244		High	iTYSIVqTncSk	Glycopeptide	Glyco	13	1	1	P01042	N-Term(TMT6plex); Q7(Deamidated); N9(Deamidated); C10(Carbamidomethyl); K12(TMT6plex)	0	0.912783	13	8.31429	0.923048	13	10.1363	0.940104	13	8.60215	0.939181	13	5.54986	1.01402	13	9.23768	0	7.907e-09	65.05	5.09551e-06	2	1874.01	4.77927	77.0121	0
1245		High	yNSQNQSNNQFVLYR	PlainPeptide	0	9	1	1	P01042	N-Term(TMT6plex)	0	1.01485	9	21.0631	0.998555	9	13.5203	0.915069	9	8.32308	1.01256	9	16.7663	0.993783	9	24.5074	0	6.793e-08	63.72	4.28866e-06	3	2104.06	6.94508	54.3467	0
1246		High	iASFSqncDIYPGk	PlainPeptide	0	5	1	1	P01042	N-Term(TMT6plex); Q6(Deamidated); N7(Deamidated); C8(Carbamidomethyl); K14(TMT6plex)	0	0.971275	3	2.34389	0.928187	3	1.53769	0.897972	3	2.51274	1.06049	3	2.57979	1.02985	3	8.0064	0	2.823e-07	63.53	4.79097e-06	2	2060.04	-1.9244	65.6508	0
1247		High	eSNEELTEScETk	PlainPeptide	0	16	1	1	P01042	N-Term(TMT6plex); C10(Carbamidomethyl); K13(TMT6plex)	0	0.93484	12	18.2827	0.97364	12	19.9481	0.968787	12	7.15551	1.05831	12	12.9051	1.12067	12	8.82976	0	9.134e-09	62.67	4.56937e-06	2	2013.98	6.32757	39.6117	0
1248		High	tVGSDTFYSFk	PlainPeptide	0	16	1	1	P01042	N-Term(TMT6plex); K11(TMT6plex)	0	1.22533	11	15.408	0.961711	11	17.2857	1.07798	11	13.4256	0.995652	11	5.76343	1.14876	11	20.3054	0	1.77e-08	58.64	1.88063e-05	2	1709.93	6.20581	82.5216	0
1249		High	kYNSQNQSNNQFVLYR	PlainPeptide	0	2	1	1	P01042	N-Term(TMT6plex); K1(TMT6plex)	0	1.47703	2	15.0724	1.09909	2	1.47438	1.59765	2	21.6837	1.19048	2	3.23803	1.45338	2	22.0541	0	2.242e-11	57.06	3.22733e-05	3	2461.3	2.10659	65.8873	1
1250		High	sLWnGDTGEcTDNAYIDIQLR	PlainPeptide	0	13	1	1	P01042	N-Term(TMT6plex); N4(Deamidated); C10(Carbamidomethyl)	0	0.998749	5	4.6422	1.01421	5	22.0985	0.969551	5	13.6292	0.964411	5	8.41965	1.21038	5	18.4888	0	1.244e-08	52.95	3.67568e-05	3	2671.27	5.46247	97.7128	0
1251		High	sLWNGDTGEcTDNAYIDIQLR	PlainPeptide	0	1	1	1	P01042	N-Term(TMT6plex); C10(Carbamidomethyl)	0	0.625997	1		0.63191	1		0.58939	1		0.679606	1		0.629654	1		0	7.844e-07	50.92	7.12004e-05	3	2670.28	6.35861	95.415	0
1252		High	lNAEnnATFYFk	Glycopeptide	Glyco	30	1	1	P01042	N-Term(TMT6plex); N5(Deamidated); N6(Deamidated); K12(TMT6plex)	0	0.961188	15	7.26058	0.916856	15	4.48961	1.02038	15	10.4051	1.00576	15	4.96766	1.06789	15	14.2326	0	2.204e-07	49.49	0.00017094	2	1891.99	4.60901	89.3928	0
1253		High	eSYYFDLTDGLS	PlainPeptide	0	2	1	1	P01042	N-Term(TMT6plex)	0	1.02678	2	19.6636	0.999393	2	39.0856	0.802712	2	15.8933	0.889296	2	53.196	0.97377	2	25.4718	0	0.001046	48.87	6.22646e-05	2	1638.78	6.58301	99.665	0
1254		High	enFLFLTPDck	PlainPeptide	0	9	1	1	P01042	N-Term(TMT6plex); N2(Deamidated); C10(Carbamidomethyl); K11(TMT6plex)	0	0.930933	8	20.3835	0.931748	8	7.35537	0.860655	8	17.0987	1.09971	8	6.29634	1.01735	8	22.1193	0	1.763e-06	48.87	0.00021144	2	1842.98	7.07832	99.116	0
1255		High	eNFLFLTPDck	PlainPeptide	0	21	1	1	P01042	N-Term(TMT6plex); C10(Carbamidomethyl); K11(TMT6plex)	0	0.937956	16	8.88247	0.988293	16	8.23481	0.920571	16	7.1408	0.990413	16	7.85675	1.0676	16	6.58152	0	5.541e-06	47.68	0.000261031	2	1842	5.36299	68.2796	0
1256		High	eSnEELTEScETk	PlainPeptide	0	8	1	1	P01042	N-Term(TMT6plex); N3(Deamidated); C10(Carbamidomethyl); K13(TMT6plex)	0	0.87378	5	13.8572	0.933988	5	21.9441	0.830458	5	7.02291	1.06324	5	6.90977	1.15366	5	20.0497	0	9.321e-06	47.68	8.44511e-05	3	2014.95	-1.16764	41.7985	0
1257		High	qVVAGLNFR	PlainPeptide	0	9	1	1	P01042	N-Term(TMT6plex)	0	1.01082	8	9.75272	1.0474	8	15.9882	1.16458	8	12.3354	1.06986	8	16.3751	1.06433	8	13.4445	0	2.928e-05	47.52	0.000237195	2	1232.73	-2.53607	47.6795	0
1258		High	eGDcPVQSGk	PlainPeptide	0	25	1	1	P01042	N-Term(TMT6plex); C4(Carbamidomethyl); K10(TMT6plex)	0	0.961623	18	10.5748	0.959677	18	13.1726	0.924014	18	8.13833	1.00117	18	10.0157	1.12553	18	9.25241	0	6.738e-07	46.46	0.000270003	2	1534.8	1.67506	33.8626	0
1259		High	kLGQSLDcNAEVYVVPWEk	PlainPeptide	0	3	1	1	P01042	N-Term(TMT6plex); K1(TMT6plex); C8(Carbamidomethyl); K19(TMT6plex)	0	0.945061	3	0.201855	0.979831	3	0.276037	1.09717	3	7.68745	1.03984	3	6.83042	1.09705	3	6.57994	0	6.348e-11	46.37	0.000281423	3	2922.6	0.89582	94.9635	1
1260		High	lNAENnATFYFk	Glycopeptide	Glyco	24	1	1	P01042	N-Term(TMT6plex); N6(Deamidated); K12(TMT6plex)	0	0.993987	10	7.88759	0.994302	10	10.9573	1.0092	10	7.27171	0.970268	10	9.03988	1.04218	10	8.42425	0	2.444e-05	44.15	0.000557658	2	1891	-0.097145	89.9419	0
1261		High	iASFSQncDIYPGk	PlainPeptide	0	34	1	1	P01042	N-Term(TMT6plex); N7(Deamidated); C8(Carbamidomethyl); K14(TMT6plex)	0	1.00331	14	12.3709	0.966543	14	11.7336	0.99341	14	8.27057	1.06256	14	6.21602	1.07245	14	10.179	0	0.003316	44.11	0.000555055	4	2059.07	5.17925	83.4816	0
1262		High	eGDcPVqSGk	PlainPeptide	0	9	1	1	P01042	N-Term(TMT6plex); C4(Carbamidomethyl); Q7(Deamidated); K10(TMT6plex)	0	0.98232	7	7.81462	0.937389	7	8.1501	0.957883	7	2.90576	1.01861	7	10.1632	1.1863	7	1.71845	0	1.147e-06	44.06	0.000388718	2	1535.79	5.0871	34.7641	0
1263		High	sVSEINPTTQMk	PlainPeptide	0	2	1	1	P01042	N-Term(TMT6plex); K12(TMT6plex)	0	0.782024	2	1.21365	0.834795	2	12.5782	0.779295	2	7.2913	0.959128	2	4.25743	0.922985	2	1.9505	0	1.193e-05	42.23	0.00102628	2	1793	7.35132	65.1683	0
1264		High	qVVAGLnFR	PlainPeptide	0	3	1	1	P01042	N-Term(TMT6plex); N7(Deamidated)	0	1.05877	3	8.64914	1.07504	3	4.88165	1.01663	3	5.66096	1.0956	3	8.65215	0.965807	3	5.84493	0	0.0001138	41.63	0.000975637	2	1233.72	3.49576	74.247	0
1265		High	ynSqNQSNnqFVLYR	PlainPeptide	0	51	1	1	P01042	N-Term(TMT6plex); N2(Deamidated); Q4(Deamidated); N9(Deamidated); Q10(Deamidated)	0	0.915994	9	17.9503	0.920128	9	16.9079	0.934042	9	12.0062	0.984338	9	22.4517	0.941963	9	5.42887	0	0.0008101	41.47	0.000196035	3	2107.97	-1.42038	77.4988	0
1266		High	lDDDLEHQGGHVLDHGHk	PlainPeptide	0	6	1	1	P01042	N-Term(TMT6plex); K18(TMT6plex)	0	0.910797	3	5.47531	0.908865	3	4.28084	0.929703	3	0.0692717	1.03679	3	6.28521	1.01832	3	9.00897	0	4.209e-08	40.42	0.00130726	5	2480.26	-2.1972	53.4581	0
1267		High	dFVQPPTk	PlainPeptide	0	25	1	1	P01042	N-Term(TMT6plex); K8(TMT6plex)	0	1.03243	22	11.3271	0.965841	22	6.87755	1.01003	22	10.733	0.967975	22	9.6455	1.05221	22	9.17148	0	0.003394	39.2	0.00230234	3	1389.82	5.1222	61.9774	0
1268		High	aVDAALkk	PlainPeptide	0	1	1	1	P01042	N-Term(TMT6plex); K7(TMT6plex); K8(TMT6plex)	0	1.54359	1		1.41534	1		1.55936	1		1.03026	1		1.54244	1		0	0.0004451	38.24	0.000697353	2	1503	8.59244	58.0921	1
1269		High	eTTcSkESNEELTEScETk	PlainPeptide	0	1	1	1	P01042	N-Term(TMT6plex); C4(Carbamidomethyl); K6(TMT6plex); C16(Carbamidomethyl); K19(TMT6plex)	0	1.03074	1		1.16947	1		1.05759	1		1.05325	1		1.06938	1		0	1.488e-08	37.79	0.00148044	3	2949.43	0.946815	42.9609	1
1270		High	yFIDFVAR	PlainPeptide	0	2	1	1	P01042	N-Term(TMT6plex)	0	1.09659	2	5.34267	1.12259	2	11.3967	1.10692	2	1.27509	1.12162	2	3.98299	1.07234	2	10.6735	0	0.001421	36.95	0.0020991	2	1259.7	0.421512	96.556	0
1271		High	tWQDcEYk	PlainPeptide	0	9	1	1	P01042	N-Term(TMT6plex); C5(Carbamidomethyl); K8(TMT6plex)	0	1.04405	9	10.197	1.09768	9	3.81717	1.07214	9	6.48618	1.10135	9	11.3282	1.16676	9	12.6425	0	0.0003391	36.72	0.0015961	2	1587.8	6.37352	61.5289	0
1272		High	iTYSIVQTncSk	Glycopeptide	Glyco	12	1	1	P01042	N-Term(TMT6plex); N9(Deamidated); C10(Carbamidomethyl); K12(TMT6plex)	0	1.07259	5	11.5418	1.08217	5	2.1189	1.02372	5	5.55302	1.08183	5	13.1211	1.11771	5	5.01738	0	0.002333	35.55	0.00413739	4	1873.02	4.24989	57.5431	0
1273		High	kLGQSLDcnAEVYVVPWEk	PlainPeptide	0	7	1	1	P01042	N-Term(TMT6plex); K1(TMT6plex); C8(Carbamidomethyl); N9(Deamidated); K19(TMT6plex)	0	1.03427	4	1.99812	0.946249	4	3.08321	1.1203	4	1.44467	1.03465	4	7.37873	1.25084	4	10.0542	0	3.921e-07	35.33	0.00363431	3	2923.6	6.34186	96.0054	1
1274		High	vqVVAGk	PlainPeptide	0	2	1	1	P01042	N-Term(TMT6plex); Q2(Deamidated); K7(TMT6plex)	0																0	0.001244	35.27	0.000742917	2	1159.75	1.30057	46.9374	0
1275		High	ynSQNqSnnqFVLYR	PlainPeptide	0	24	1	1	P01042	N-Term(TMT6plex); N2(Deamidated); Q6(Deamidated); N8(Deamidated); N9(Deamidated); Q10(Deamidated)	0	0.942175	3	10.3532	0.927794	3	4.96619	0.908812	3	0.504597	0.925847	3	19.0563	0.83732	3	13.4657	0	0.0001723	35.15	0.000794279	3	2108.98	8.82185	61.3863	0
1276		High	rPPGFSPFR	PlainPeptide	0	5	1	1	P01042	N-Term(TMT6plex)	0	1.10309	3	5.12699	1.09431	3	10.3044	1.03218	3	12.7253	1.03441	3	10.6688	0.990128	3	21.8582	0	0.0003697	34.77	0.00343429	3	1289.74	6.22249	61.1559	0
1277		High	kYNSQnQSNNQFVLYR	Glycopeptide	Glyco	20	1	1	P01042	N-Term(TMT6plex); K1(TMT6plex); N6(Deamidated)	0	1.81361	3	1.66982	1.19674	3	11.7341	1.91157	3	4.27118	1.30359	3	3.81277	1.81552	3	11.413	0	1.347e-06	32.71	0.00760831	3	2462.31	9.31606	67.9908	1
1278		High	ynSQNQSNNQFVLYR	PlainPeptide	0	145	1	1	P01042	N-Term(TMT6plex); N2(Deamidated)	0	0.906669	23	11.7223	0.93302	23	9.10391	0.911303	23	9.35724	0.993779	23	7.75666	0.931155	23	13.2815	0	6.228e-06	32.61	0.00477001	2	2105.04	6.24893	71.8216	0
1279		High	lGQSLDcnAEVYVVPWEk	PlainPeptide	0	7	1	1	P01042	N-Term(TMT6plex); C7(Carbamidomethyl); N8(Deamidated); K18(TMT6plex)	0	1.07307	4	3.01954	1.01772	4	6.65225	1.04211	4	4.61687	1.07169	4	8.19988	1.2185	4	6.27238	0	0.00056	31.09	0.0120207	4	2566.33	3.28261	100.391	0
1280		High	vQVVAGk	PlainPeptide	0	12	1	1	P01042	N-Term(TMT6plex); K7(TMT6plex)	0	1.20225	7	10.8911	0.93635	7	11.2773	1.11895	7	26.3942	0.928051	7	5.63355	1.15354	7	32.0485	0	0.001388	30.3	0.00102658	2	1158.76	-2.27386	33.2178	0
1281		High	lDDDLEHqGGHVLDHGHk	PlainPeptide	0	1	1	1	P01042	N-Term(TMT6plex); Q8(Deamidated); K18(TMT6plex)	0																0	3.631e-05	30.26	0.0146464	6	2481.28	9.18439	47.8961	0
1282		High	dFVqPPTk	PlainPeptide	0	4	1	1	P01042	N-Term(TMT6plex); Q4(Deamidated); K8(TMT6plex)	0	1.00043	3	9.51621	0.914381	3	3.20785	0.932916	3	2.54126	0.950735	3	4.15724	0.998375	3	5.68736	0	0.00276	28.76	0.020622	2	1390.81	7.80001	64.807	0
1283		High	yNSqnqSNNQFVLYR	Glycopeptide	Glyco	81	1	1	P01042	N-Term(TMT6plex); Q4(Deamidated); N5(Deamidated); Q6(Deamidated)	0	0.907681	13	5.0448	0.97183	13	18.6266	0.926528	13	12.3247	0.969806	13	7.88225	0.930656	13	11.1588	0	9.131e-05	27.63	0.0112179	2	2107.01	9.59647	74.0975	0
1284		High	ynSQNQSNNqFVLYR	PlainPeptide	0	238	1	1	P01042	N-Term(TMT6plex); N2(Deamidated); Q10(Deamidated)	0	0.966571	34	9.65056	0.937691	34	10.9832	0.916358	34	8.5573	0.980677	34	9.64644	0.954065	34	8.29685	0	0.0001167	25.93	0.0182518	3	2106.02	7.36646	72.9437	0
1285		High	sLWnGDTGEcTDnAYIDIQLR	PlainPeptide	0	1	1	1	P01042	N-Term(TMT6plex); N4(Deamidated); C10(Carbamidomethyl); N13(Deamidated)	0	1.40809	1		2.03047	1		1.87468	1		1.75697	1		1.43713	1		0	0.0002396	24.64	0.019411	3	2672.24	2.57988	98.1567	0
1286		High	tWqDcEYk	PlainPeptide	0	1	1	1	P01042	N-Term(TMT6plex); Q3(Deamidated); C5(Carbamidomethyl); K8(TMT6plex)	0	1.0606	1		1.12798	1		1.14639	1		1.14965	1		1.21922	1		0	0.001637	20.1	0.0547253	2	1588.78	7.21019	63.5197	0
1287		High	aVDAALk	PlainPeptide	0	10	1	1	P01042	N-Term(TMT6plex); K7(TMT6plex)	0	1.01832	5	31.7401	0.954958	5	11.8552	0.953047	5	9.47952	0.975128	5	11.2417	1.00229	5	17.9343	0.001	0.009256	43.59	9.84425e-05	2	1145.74	5.59653	56.7932	0
1288		High	iYPTVncQPLGMISLMk	PlainPeptide	0	2	1	1	P01042	N-Term(TMT6plex); N6(Deamidated); C7(Carbamidomethyl); K17(TMT6plex)	0	1.01049	1		0.991158	1		0.931845	1		0.860574	1		1.04252	1		0.002	0.0137	35.24	0.00400963	3	2424.31	1.7061	70.6835	0
1289		High	icVGcPR	PlainPeptide	0	3	1	1	P01042	N-Term(TMT6plex); C2(Carbamidomethyl); C5(Carbamidomethyl)	0	0.952829	3	24.7234	1.05402	3	3.17269	0.892077	3	4.75947	1.01087	3	13.0534	1.15864	3	1.05845	0.002	0.02302	27.11	0.00719783	2	1090.57	-0.838071	29.4738	0
1290	P0C0L4	Complement C4-A OS=Homo sapiens GN=C4A PE=1 SV=2 - [CO4A_HUMAN]	14082.3	Glycoprotein		45.13	1	3	63	690	1.06762	455	18.7327	0.957089	455	17.2457	1.02076	455	17.3007	1.03021	455	14.1741	0.964029	455	17.3891	1744	192.664	7.07861
1291		A3	Sequence	Type	Glycopeptide?	# PSMs	# Proteins	# Protein Groups	Protein Group Accessions	Modifications	ΔCn	126/131	126/131 Count	126/131 Variability [%]	127/131	127/131 Count	127/131 Variability [%]	128/131	128/131 Count	128/131 Variability [%]	129/131	129/131 Count	129/131 Variability [%]	130/131	130/131 Count	130/131 Variability [%]	q-Value	PEP	IonScore	Exp Value	Charge	MH+ [Da]	ΔM [ppm]	RT [min]	# Missed Cleavages
1292		High	vTASDPLDTLGSEGALSPGGVASLLR	PlainPeptide	0	13	2	2	P0C0L4;P0C0L5	N-Term(TMT6plex)	0	1.08941	12	17.801	0.943643	12	14.1388	1.0523	12	20.325	1.04597	12	17.6973	0.983625	12	12.9896	0	1.713e-16	90.58	1.2031e-08	2	2712.48	8.1442	102.892	0
1293		High	sTQDTVIALDALSAYWIASHTTEER	PlainPeptide	0	3	2	2	P0C0L4;P0C0L5	N-Term(TMT6plex)	0	0.513025	3	6.29729	0.62345	3	19.9684	0.442285	3	14.8258	0.558776	3	11.0385	0.512249	3	63.878	0	1.046e-16	83.9	6.43661e-08	3	3007.53	1.43356	104.954	0
1294		High	vLSLAQEQVGGSPEk	PlainPeptide	0	11	2	2	P0C0L4;P0C0L5	N-Term(TMT6plex); K15(TMT6plex)	0	1.29429	10	4.73282	1.25787	10	21.5416	1.38837	10	19.5211	1.37441	10	22.3817	1.18646	10	7.6873	0	5.144e-11	76.7	2.57624e-07	2	2000.14	0.47053	61.1396	0
1295		High	gLEEELQFSLGSk	PlainPeptide	0	8	2	2	P0C0L4;P0C0L5	N-Term(TMT6plex); K13(TMT6plex)	0	1.06667	7	8.78245	0.907457	7	13.7766	0.987537	7	7.39186	1.05073	7	7.36105	0.932011	7	11.034	0	6.136e-10	75.6	3.89723e-07	2	1895.07	6.55691	96.9621	0
1296		High	aLEILQEEDLIDEDDIPVR	PlainPeptide	0	6	2	2	P0C0L4;P0C0L5	N-Term(TMT6plex)	0	0.921528	6	27.0892	1.04299	6	29.1399	1.00967	6	24.3491	1.05293	6	17.9962	0.945015	6	6.93552	0	2.426e-09	70.84	1.35159e-06	3	2454.3	6.2681	69.0515	0
1297		High	lLATLcSAEVcqcAEGk	PlainPeptide	0	3	2	2	P0C0L4;P0C0L5	N-Term(TMT6plex); C6(Carbamidomethyl); C11(Carbamidomethyl); Q12(Deamidated); C13(Carbamidomethyl); K17(TMT6plex)	0	0.757083	2	18.8712	0.778979	2	4.7304	0.750741	2	2.31677	0.851532	2	4.27937	0.794965	2	1.89634	0	4.321e-09	69.75	1.5624e-06	3	2369.21	8.48416	93.8736	0
1298		High	gcGEqTMIYLAPTLAASR	PlainPeptide	0	1	2	2	P0C0L4;P0C0L5	N-Term(TMT6plex); C2(Carbamidomethyl); Q5(Deamidated)	0	0.878689	1		0.768417	1		0.865663	1		0.700616	1		0.851343	1		0	8.275e-12	68.83	1.53829e-06	2	2169.1	6.84229	90.7302	0
1299		High	eELVYELnPLDHR	PlainPeptide	0	4	2	2	P0C0L4;P0C0L5	N-Term(TMT6plex); N8(Deamidated)	0	1.30331	4	26.7796	1.30853	4	43.2789	1.30043	4	23.8993	1.10781	4	5.9986	0.916494	4	40.7156	0	2.567e-05	65.87	3.1188e-06	2	1856.97	4.10625	98.1154	0
1300		High	lLATLcSAEVcQcAEGk	PlainPeptide	0	6	2	2	P0C0L4;P0C0L5	N-Term(TMT6plex); C6(Carbamidomethyl); C11(Carbamidomethyl); C13(Carbamidomethyl); K17(TMT6plex)	0	0.566054	5	3.76949	0.658117	5	14.6649	0.597402	5	1.6006	0.684587	5	9.16598	0.671834	5	2.40524	0	6.289e-08	65.31	4.31358e-06	3	2368.21	2.45998	92.3446	0
1301		High	gLnVTLSSTGR	Glycopeptide	Glyco	32	2	2	P0C0L4;P0C0L5	N-Term(TMT6plex); N3(Deamidated)	0	0.975675	25	6.92135	0.87506	25	8.26028	0.977421	25	5.40101	0.977256	25	8.75843	0.916195	25	8.04196	0	6.897e-06	64.48	6.04185e-06	3	1334.75	3.69348	50.767	0
1302		High	tEQWSTLPPETk	PlainPeptide	0	36	2	2	P0C0L4;P0C0L5	N-Term(TMT6plex); K12(TMT6plex)	0	1.09754	33	10.9077	1.01139	33	10.4088	1.03558	33	8.45501	1.09662	33	8.44255	0.928166	33	7.81986	0	2.264e-07	64.14	5.66653e-06	2	1875.04	6.42357	72.7415	0
1303		High	aAcAQLNDFLQEYGTQGcqV	PlainPeptide	0	27	2	2	P0C0L4;P0C0L5	N-Term(TMT6plex); C3(Carbamidomethyl); C18(Carbamidomethyl); Q19(Deamidated)	0	1.12621	12	21.4495	1.02981	12	14.4486	1.09585	12	15.667	1.152	12	13.9543	1.061	12	11.5792	0	4.729e-08	62.63	2.89252e-06	3	2503.16	6.91856	99.9328	0
1304		High	aAcAQLNDFLQEYGTQGcQV	PlainPeptide	0	5	2	2	P0C0L4;P0C0L5	N-Term(TMT6plex); C3(Carbamidomethyl); C18(Carbamidomethyl)	0	0.857127	4	2.89054	0.876389	4	3.22824	0.865057	4	10.9867	1.00437	4	2.77944	0.93053	4	2.29081	0	1.761e-08	62.46	3.46202e-06	3	2502.18	7.1437	99.277	0
1305		High	gSFEFPVGDAVSk	PlainPeptide	0	17	2	2	P0C0L4;P0C0L5	N-Term(TMT6plex); K13(TMT6plex)	0	0.990002	11	12.115	0.901965	11	8.51744	1.00384	11	4.08688	1.00842	11	4.16522	0.955698	11	10.0891	0	6.899e-10	62.42	7.38907e-06	2	1797.99	5.57391	87.1446	0
1306		High	lQETSNWLLSQQQADGSFQDPcPVLDR	PlainPeptide	0	5	1	1	P0C0L4	N-Term(TMT6plex); C22(Carbamidomethyl)	0	1.16532	5	22.1579	0.967398	5	40.9143	1.07919	5	38.4001	1.26825	5	14.3467	1.1103	5	39.93	0	1.715e-09	61.31	8.91224e-06	3	3361.64	3.37945	67.8123	0
1307		High	gcGEqTmIYLAPTLAASR	PlainPeptide	0	4	2	2	P0C0L4;P0C0L5	N-Term(TMT6plex); C2(Carbamidomethyl); Q5(Deamidated); M7(Oxidation)	0	0.790661	2	9.3818	0.792271	2	5.55619	0.747039	2	3.06498	0.748524	2	7.96168	0.95599	2	3.52181	0	3.664e-08	60.97	9.51803e-06	2	2185.1	7.21993	79.32	0
1308		High	tTNIQGINLLFSSR	PlainPeptide	0	12	2	2	P0C0L4;P0C0L5	N-Term(TMT6plex)	0	1.22631	7	31.784	1.03862	7	15.7236	1.33011	7	14.8327	1.13312	7	28.0989	1.20293	7	16.0492	0	1.662e-07	60.62	1.54753e-05	3	1793.01	-1.83111	63.4767	0
1309		High	ecVGFEAVQEVPVGLVQPASATLYDYYNPER	PlainPeptide	0	2	2	2	P0C0L4;P0C0L5	N-Term(TMT6plex); C2(Carbamidomethyl)	0	1.07463	2	33.1448	0.882808	2	20.1431	0.920502	2	20.2409	0.89416	2	10.4389	1.14898	2	40.813	0	9.974e-12	60.59	1.16542e-05	4	3729.86	6.68347	102.61	0
1310		High	eELVYELNPLDHR	PlainPeptide	0	15	2	2	P0C0L4;P0C0L5	N-Term(TMT6plex)	0	1.02935	11	18.5475	0.945721	11	22.187	0.989585	11	15.3599	1.01799	11	14.1989	0.948709	11	15.3022	0	3.743e-07	59.28	1.94163e-05	3	1855.98	3.01985	67.3269	0
1311		High	lELSVDGAk	PlainPeptide	0	9	2	2	P0C0L4;P0C0L5	N-Term(TMT6plex); K9(TMT6plex)	0	1.29207	5	10.6228	1.03545	5	5.81392	1.15496	5	24.3121	1.02526	5	5.29369	0.988251	5	4.58185	0	6.954e-06	58.11	2.43378e-05	2	1389.85	7.53141	73.6161	0
1312		High	dDPDAPLQPVTPLQLFEGR	PlainPeptide	0	5	2	2	P0C0L4;P0C0L5	N-Term(TMT6plex)	0	1.46537	5	11.0435	1.21477	5	22.5866	1.13201	5	17.7098	1.24775	5	33.3502	0.864849	5	15.6628	0	2.722e-10	58.1	2.51683e-05	3	2337.24	6.79511	101.658	0
1313		High	vDVQAGAcEGk	PlainPeptide	0	23	2	2	P0C0L4;P0C0L5	N-Term(TMT6plex); C8(Carbamidomethyl); K11(TMT6plex)	0	1.10669	19	7.40969	0.977621	19	9.6876	1.01323	19	9.12628	1.02137	19	10.0582	1.01321	19	13.3633	0	1.888e-08	57.82	2.42838e-05	2	1591.86	4.06974	52.3803	0
1314		High	dSSTWLTAFVLk	PlainPeptide	0	2	1	1	P0C0L4	N-Term(TMT6plex); K12(TMT6plex)	0	1.38006	1		1.19139	1		1.4881	1		1.5988	1		1.43318	1		0	7.491e-08	57.52	2.52241e-05	2	1826.05	2.85755	71.5705	0
1315		High	gLcVATPVQLR	PlainPeptide	0	8	2	2	P0C0L4;P0C0L5	N-Term(TMT6plex); C3(Carbamidomethyl)	0	1.08247	6	16.0976	1.0486	6	11.1097	1.06592	6	14.4144	1.03107	6	13.3308	1.04112	6	10.3779	0	1.057e-05	55.13	2.88488e-05	2	1442.85	7.60278	75.2733	0
1316		High	ePFLSccQFAESLR	PlainPeptide	0	7	2	2	P0C0L4;P0C0L5	N-Term(TMT6plex); C6(Carbamidomethyl); C7(Carbamidomethyl)	0	0.97997	7	7.64735	1.13604	7	8.51585	0.826136	7	8.14419	1.05677	7	10.227	1.17922	7	17.8704	0	8.14e-07	54.1	2.78167e-05	3	1972.96	5.34414	90.8198	0
1317		High	eMSGSPASGIPVk	PlainPeptide	0	7	2	2	P0C0L4;P0C0L5	N-Term(TMT6plex); K13(TMT6plex)	0	0.882404	6	26.3031	0.853996	6	26.1687	0.86542	6	9.18882	0.8883	6	10.8923	0.791503	6	4.78807	0	1.917e-07	52.94	7.74943e-05	2	1717.97	5.91208	65.6801	0
1318		High	tYNVLDMk	PlainPeptide	0	6	2	2	P0C0L4;P0C0L5	N-Term(TMT6plex); K8(TMT6plex)	0	1.29161	4	13.2839	0.859581	4	3.14276	1.25408	4	28.3945	0.906044	4	9.58609	1.25369	4	10.6941	0	9.392e-05	52.7	5.20921e-05	2	1441.83	9.65325	79.611	0
1319		High	dFALLSLQVPLk	PlainPeptide	0	8	2	2	P0C0L4;P0C0L5	N-Term(TMT6plex); K12(TMT6plex)	0	1.22846	6	3.24566	1.02447	6	8.49576	1.20031	6	11.975	1.09573	6	1.12835	1.0577	6	6.5637	0	9.629e-08	52.68	2.4278e-05	2	1802.12	1.18759	70.7396	0
1320		High	lNMGITDLQGLR	PlainPeptide	0	4	2	2	P0C0L4;P0C0L5	N-Term(TMT6plex)	0	1.16033	4	6.92697	0.990195	4	2.02856	1.13822	4	7.68017	1.12976	4	9.37812	0.961331	4	4.39325	0	7.849e-05	51.78	8.32998e-05	3	1559.89	7.3345	91.5735	0
1321		High	vDVqAGAcEGk	PlainPeptide	0	6	2	2	P0C0L4;P0C0L5	N-Term(TMT6plex); Q4(Deamidated); C8(Carbamidomethyl); K11(TMT6plex)	0																0	6.051e-09	51.35	8.83054e-05	2	1592.84	0.997234	45.3645	0
1322		High	fSDGLESnSSTqFEVk	Glycopeptide	Glyco	2	2	2	P0C0L4;P0C0L5	N-Term(TMT6plex); N8(Deamidated); Q12(Deamidated); K16(TMT6plex)	0																0	5.002e-07	51.14	6.76835e-05	3	2235.11	0.874038	85.2073	0
1323		High	vLSLAqEQVGGSPEk	PlainPeptide	0	12	2	2	P0C0L4;P0C0L5	N-Term(TMT6plex); Q6(Deamidated); K15(TMT6plex)	0	1.249	5	1.49476	1.15132	5	8.36625	1.27888	5	7.08288	1.26573	5	11.3443	1.10952	5	2.73077	0	3.613e-07	50.72	0.000114376	2	2001.13	3.94372	82.945	0
1324		High	dFALLSLqVPLk	PlainPeptide	0	2	2	2	P0C0L4;P0C0L5	N-Term(TMT6plex); Q8(Deamidated); K12(TMT6plex)	0	1.10169	1		0.967282	1		1.25668	1		0.977251	1		0.928261	1		0	1.311e-07	50.72	6.10004e-05	2	1803.11	1.25065	103.894	0
1325		High	tLEIPGnSDPNMIPDGDFnSYVR	PlainPeptide	0	4	2	2	P0C0L4;P0C0L5	N-Term(TMT6plex); N7(Deamidated); N19(Deamidated)	0	1.47132	1		0.885779	1		1.06784	1		0.956591	1		0.825829	1		0	1.21e-05	50.59	7.37661e-05	3	2782.33	6.7976	95.8323	0
1326		High	nTTcQDLQIEVTVk	Glycopeptide	Glyco	6	2	2	P0C0L4;P0C0L5	N-Term(TMT6plex); N1(Deamidated); C4(Carbamidomethyl); K14(TMT6plex)	0	1.17806	1		1.05971	1		1.01581	1		1.0386	1		1.13926	1		0	3.961e-05	48.78	0.000229773	4	2108.14	4.16761	60.7173	0
1327		High	tLEIPGNSDPNmIPDGDFNSYVR	PlainPeptide	0	5	2	2	P0C0L4;P0C0L5	N-Term(TMT6plex); M12(Oxidation)	0	1.00974	5	7.15665	1.20848	5	10.65	1.07965	5	37.1141	1.17743	5	9.68556	1.02552	5	15.9848	0	2.65e-09	48.74	0.000128981	3	2796.35	5.42224	90.0903	0
1328		High	fSDGLESnSSTQFEVk	Glycopeptide	Glyco	10	2	2	P0C0L4;P0C0L5	N-Term(TMT6plex); N8(Deamidated); K16(TMT6plex)	0	0.982991	3	2.58435	0.920098	3	2.13449	1.00889	3	3.75928	1.01285	3	2.25955	0.928484	3	0.828291	0	1.614e-07	47.96	0.000187148	3	2234.14	5.63122	64.2373	0
1329		High	gPEVQLVAHSPWLk	PlainPeptide	0	4	2	2	P0C0L4;P0C0L5	N-Term(TMT6plex); K14(TMT6plex)	0	1.57809	2	0.645483	1.22831	2	0.270811	1.71844	2	14.1041	1.40988	2	1.223	1.33234	2	3.817	0	1.288e-08	47.92	0.000189687	2	2019.18	1.76386	87.4479	0
1330		High	lGQYASPTAk	PlainPeptide	0	15	2	2	P0C0L4;P0C0L5	N-Term(TMT6plex); K10(TMT6plex)	0	1.11513	13	28.4847	0.854276	13	9.12513	0.997966	13	17.8737	1.01371	13	10.118	1.24451	13	20.7174	0	1.899e-05	46.89	0.000301851	2	1493.89	8.67167	61.9033	0
1331		High	gHLFLQTDQPIYNPGQR	PlainPeptide	0	6	2	2	P0C0L4;P0C0L5	N-Term(TMT6plex)	0	1.26783	3	2.1864	1.06479	3	17.7323	1.05705	3	18.2098	0.787505	3	14.3055	0.923512	3	24.4109	0	2.506e-08	46.75	0.000354009	3	2213.19	8.8271	75.6937	0
1332		High	tLEIPGNSDPNmIPDGDFnSYVR	PlainPeptide	0	4	2	2	P0C0L4;P0C0L5	N-Term(TMT6plex); M12(Oxidation); N19(Deamidated)	0	0.89399	3	25.8482	0.854007	3	34.9253	0.880414	3	42.8872	0.893282	3	16.9464	0.913936	3	40.5508	0	1.823e-08	46.64	0.000143068	3	2797.32	0.835757	66.5418	0
1333		High	dHAVDLIQk	PlainPeptide	0	13	2	2	P0C0L4;P0C0L5	N-Term(TMT6plex); K9(TMT6plex)	0	1.01092	9	12.9714	0.868654	9	6.17126	0.982007	9	7.35889	0.921035	9	6.22613	0.938638	9	1.89698	0	0.0002115	45.98	0.000206925	2	1496.89	6.58496	61.3218	0
1334		High	aEFqDALEk	PlainPeptide	0	5	2	2	P0C0L4;P0C0L5	N-Term(TMT6plex); Q4(Deamidated); K9(TMT6plex)	0	1.22431	4	17.2469	1.03908	4	5.97508	1.20136	4	10.6318	1.14999	4	5.02971	1.0947	4	6.75452	0	4.679e-06	45.82	0.00036	2	1509.82	0.542548	62.0441	0
1335		High	aEFQDALEkLNmGITDLQGLR	PlainPeptide	0	1	2	2	P0C0L4;P0C0L5	N-Term(TMT6plex); K9(TMT6plex); M12(Oxidation)	0	0.488671	1		0.490404	1		0.375114	1		0.476988	1		0.571186	1		0	7.921e-07	44.95	0.000428652	4	2836.53	-0.449915	73.5685	1
1336		High	gLcVATPVqLR	PlainPeptide	0	2	2	2	P0C0L4;P0C0L5	N-Term(TMT6plex); C3(Carbamidomethyl); Q9(Deamidated)	0	1.19994	1		1.30819	1		0.999928	1		1.23183	1		0.972444	1		0	2.007e-06	44.91	0.000385805	2	1443.83	7.5926	76.1292	0
1337		High	iTQVLHFTk	PlainPeptide	0	3	2	2	P0C0L4;P0C0L5	N-Term(TMT6plex); K9(TMT6plex)	0	0.706662	2	28.4979	0.69604	2	6.02683	0.602542	2	39.7596	0.765789	2	9.54052	0.618565	2	42.1544	0	4.556e-05	44.71	0.000402297	2	1544.95	-2.23617	53.4266	0
1338		High	vVEEqESR	PlainPeptide	0	10	2	2	P0C0L4;P0C0L5	N-Term(TMT6plex); Q5(Deamidated)	0	1.05843	10	12.3669	0.951307	10	13.1436	0.975125	10	11.7689	0.957374	10	8.52967	0.893117	10	13.8889	0	7.652e-05	44.51	0.000313288	2	1205.62	-1.93866	39.0871	0
1339		High	emSGSPASGIPVk	PlainPeptide	0	8	2	2	P0C0L4;P0C0L5	N-Term(TMT6plex); M2(Oxidation); K13(TMT6plex)	0	0.958697	7	10.1203	0.851097	7	10.1585	0.902087	7	6.62621	0.879067	7	10.6768	0.856053	7	4.43976	0	3.277e-05	44.37	0.000632479	2	1733.96	6.95974	57.8234	0
1340		High	gLQDEDGYR	PlainPeptide	0	20	2	2	P0C0L4;P0C0L5	N-Term(TMT6plex)	0	1.04537	14	6.42872	0.909003	14	14.3397	0.957651	14	11.1899	0.973181	14	10.6155	0.949058	14	6.99601	0	6.277e-05	43.71	0.000208543	2	1281.63	2.90703	43.1408	0
1341		High	aEFQDALEk	PlainPeptide	0	16	2	2	P0C0L4;P0C0L5	N-Term(TMT6plex); K9(TMT6plex)	0	1.22042	10	10.3482	1.06604	10	10.277	1.22416	10	6.28258	1.12359	10	5.09827	1.04709	10	6.17118	0	2.719e-06	43.49	0.000611129	2	1508.85	6.04909	74.3307	0
1342		High	tLEIPGNSDPNMIPDGDFNSYVR	PlainPeptide	0	7	2	2	P0C0L4;P0C0L5	N-Term(TMT6plex)	0	1.01076	7	28.6373	1.05411	7	30.8465	1.14396	7	15.0733	1.01688	7	20.7104	1.0153	7	33.3567	0	4.648e-09	43.05	0.000572245	3	2780.36	7.07103	96.1842	0
1343		High	vGDTLNLnLR	PlainPeptide	0	6	2	2	P0C0L4;P0C0L5	N-Term(TMT6plex); N8(Deamidated)	0	1.10527	3	19.4367	1.00911	3	12.5141	1.13574	3	20.3752	1.12658	3	5.22544	0.974633	3	17.8355	0	0.0002418	42.34	0.000644707	2	1344.77	-1.7389	62.7387	0
1344		High	aNSFLGEk	PlainPeptide	0	4	1	1	P0C0L4	N-Term(TMT6plex); K8(TMT6plex)	0	0.893649	2	11.2689	0.702927	2	10.6729	0.908507	2	5.80992	0.984508	2	3.68694	0.853263	2	7.34099	0	0.0009379	41.98	0.000624362	2	1323.77	5.21405	67.3673	0
1345		High	cSVFYGAPSk	PlainPeptide	0	2	2	2	P0C0L4;P0C0L5	N-Term(TMT6plex); C1(Carbamidomethyl); K10(TMT6plex)	0	1.55401	2	10.7125	1.50186	2	4.47913	1.46121	2	7.20075	1.30567	2	1.58253	1.24926	2	21.1008	0	3.721e-05	41.67	0.000878192	2	1573.86	7.36002	68.0484	0
1346		High	yVLPNFEVk	PlainPeptide	0	2	2	2	P0C0L4;P0C0L5	N-Term(TMT6plex); K9(TMT6plex)	0	1.01461	2	13.4355	0.8486	2	16.9881	1.02254	2	0.280854	0.95635	2	5.74156	0.940258	2	1.80355	0	0.0006735	41.5	0.000725644	2	1566.93	1.16073	91.4819	0
1347		High	lVNGQSHISLSk	PlainPeptide	0	1	2	2	P0C0L4;P0C0L5	N-Term(TMT6plex); K12(TMT6plex)	0																0	6.506e-05	41.1	0.000547254	3	1741.05	5.35234	66.2989	0
1348		High	lNmGITDLQGLR	PlainPeptide	0	4	2	2	P0C0L4;P0C0L5	N-Term(TMT6plex); M3(Oxidation)	0	1.17774	3	13.5886	1.03616	3	1.2618	1.17643	3	2.18331	1.14933	3	1.79187	1.0119	3	6.65981	0	0.0009184	41.05	0.00122889	2	1575.89	8.5588	81.708	0
1349		High	tLEIPGNSDPNMIPDGDFnSYVR	PlainPeptide	0	12	2	2	P0C0L4;P0C0L5	N-Term(TMT6plex); N19(Deamidated)	0	0.888455	4	19.5666	0.842516	4	22.4107	1.02976	4	21.0945	0.893821	4	13.1021	0.893124	4	22.5834	0	4.235e-07	40.34	0.000878463	3	2781.34	6.86843	94.5819	0
1350		High	gHLFLQTDqPIYNPGQR	PlainPeptide	0	1	2	2	P0C0L4;P0C0L5	N-Term(TMT6plex); Q9(Deamidated)	0																0	4.257e-06	40	0.00156	3	2214.16	5.67745	77.0342	0
1351		High	eVYmPSSIFQDDFVIPDISEPGTWk	PlainPeptide	0	3	2	2	P0C0L4;P0C0L5	N-Term(TMT6plex); M4(Oxidation); K25(TMT6plex)	0	0.788691	3	36.381	0.819391	3	20.3271	0.852163	3	8.94585	0.867929	3	4.71957	0.84389	3	22.6809	0	4.786e-07	39.86	0.00126513	3	3374.69	1.11207	105.036	0
1352		High	eVYMPSSIFQDDFVIPDISEPGTWk	PlainPeptide	0	3	2	2	P0C0L4;P0C0L5	N-Term(TMT6plex); K25(TMT6plex)	0	0.882176	3	20.0329	0.826991	3	6.27942	0.842596	3	0.75609	0.771533	3	3.12519	0.846195	3	14.0369	0	4.431e-07	39.84	0.00139548	3	3358.69	-0.869094	106.329	0
1353		High	fGLLDEDGk	PlainPeptide	0	2	2	2	P0C0L4;P0C0L5	N-Term(TMT6plex); K9(TMT6plex)	0	0.811442	2	18.6554	0.752468	2	10.7939	0.80923	2	8.0876	0.948491	2	1.82574	0.864742	2	2.8244	0	1.647e-05	39.79	0.00149035	2	1451.83	7.53109	83.2421	0
1354		High	lVnGQSHISLSk	PlainPeptide	0	23	2	2	P0C0L4;P0C0L5	N-Term(TMT6plex); N3(Deamidated); K12(TMT6plex)	0	1.00042	8	14.5985	0.964419	8	12.6181	1.03404	8	7.35106	0.940817	8	12.8021	0.941577	8	11.1239	0	0.0002579	39.62	0.00127153	3	1742.02	-0.646115	42.4796	0
1355		High	vVEEQESR	PlainPeptide	0	17	2	2	P0C0L4;P0C0L5	N-Term(TMT6plex)	0	1.05727	14	8.91134	0.929485	14	7.84808	1.07089	14	12.5265	1.02461	14	5.24129	0.961527	14	8.84247	0	0.001049	39.04	0.00142202	2	1204.64	3.23375	34.0951	0
1356		High	dHAVDLIqk	PlainPeptide	0	4	2	2	P0C0L4;P0C0L5	N-Term(TMT6plex); Q8(Deamidated); K9(TMT6plex)	0	1.09341	2	2.01833	0.930905	2	0.0600459	1.01589	2	5.33809	1.04986	2	10.7628	0.993215	2	1.69436	0	0.0002032	38.85	0.00159638	3	1497.86	-2.11245	51.3283	0
1357		High	sFFPENWLWR	PlainPeptide	0	2	2	2	P0C0L4;P0C0L5	N-Term(TMT6plex)	0	1.11528	2	2.52024	0.997677	2	2.42744	0.967236	2	14.9489	1.03069	2	1.12635	1.10215	2	1.61785	0	0.0006187	38.57	0.00182779	3	1610.83	-1.06905	71.7505	0
1358		High	sHALqLnNR	PlainPeptide	0	14	2	2	P0C0L4;P0C0L5	N-Term(TMT6plex); Q5(Deamidated); N7(Deamidated)	0	1.17915	4	12.1043	1.2716	4	38.5284	1.23681	4	6.12463	1.2199	4	25.4173	1.04003	4	19.4023	0	0.001413	38.18	0.00107199	2	1283.69	2.30876	36.1428	0
1359		High	gLqDEDGYR	PlainPeptide	0	4	2	2	P0C0L4;P0C0L5	N-Term(TMT6plex); Q3(Deamidated)	0	0.941925	3	7.12307	1.00455	3	7.65655	0.851123	3	14.4512	0.99398	3	18.1077	0.797381	3	27.0654	0	0.0001271	37.95	0.000545103	2	1282.61	-1.57396	38.9804	0
1360		High	vGDTLNLNLR	PlainPeptide	0	6	2	2	P0C0L4;P0C0L5	N-Term(TMT6plex)	0	1.03935	4	22.4562	0.914588	4	18.7866	1.01881	4	22.3081	1.04275	4	5.07662	1.02986	4	9.30707	0	1.124e-05	37.74	0.00194349	2	1343.79	5.16906	77.1647	0
1361		High	yVLPnFEVk	PlainPeptide	0	2	2	2	P0C0L4;P0C0L5	N-Term(TMT6plex); N5(Deamidated); K9(TMT6plex)	0																0	0.004084	37.25	0.00238282	2	1567.92	6.83879	94.1784	0
1362		High	aDGSYAAWLSR	PlainPeptide	0	2	2	2	P0C0L4;P0C0L5	N-Term(TMT6plex)	0	1.16066	1		1.17035	1		1.27268	1		1.29551	1		0.896274	1		0	2.023e-06	37.19	0.00182391	2	1425.74	4.55616	77.1365	0
1363		High	gcGEQTMIYLAPTLAASR	PlainPeptide	0	1	2	2	P0C0L4;P0C0L5	N-Term(TMT6plex); C2(Carbamidomethyl)	0																0	4.189e-10	36.88	0.00296393	3	2168.12	7.85596	89.0827	0
1364		High	scGLHQLLR	PlainPeptide	0	2	2	2	P0C0L4;P0C0L5	N-Term(TMT6plex); C2(Carbamidomethyl)	0	0.690814	2	29.1269	0.683578	2	19.4951	0.662922	2	40.4963	0.69664	2	15.1325	0.573491	2	49.3735	0	4.807e-05	36.75	0.0017859	3	1312.74	5.35038	55.6026	0
1365		High	iTqVLHFTk	PlainPeptide	0	1	2	2	P0C0L4;P0C0L5	N-Term(TMT6plex); Q3(Deamidated); K9(TMT6plex)	0	0.633444	1		0.663521	1		0.560956	1		0.750414	1		0.530917	1		0	0.0004689	36.57	0.00290786	3	1545.94	-1.14264	55.6311	0
1366		High	anSFLGEk	PlainPeptide	0	2	1	1	P0C0L4	N-Term(TMT6plex); N2(Deamidated); K8(TMT6plex)	0	1.00558	1		0.739316	1		1.02097	1		1.173	1		0.988747	1		0	0.0002439	36.48	0.00371094	2	1324.76	4.28328	66.7916	0
1367		High	lGqYASPTAk	PlainPeptide	0	1	2	2	P0C0L4;P0C0L5	N-Term(TMT6plex); Q3(Deamidated); K10(TMT6plex)	0																0	8.85e-05	36.19	0.00299343	2	1494.87	8.3345	62.5773	0
1368		High	gLEEELqFSLGSk	PlainPeptide	0	1	2	2	P0C0L4;P0C0L5	N-Term(TMT6plex); Q7(Deamidated); K13(TMT6plex)	0																0	2.321e-06	36.16	0.00380102	3	1896.05	5.73785	99.025	0
1369		High	mRPSTDTITVMVENSHGLR	PlainPeptide	0	1	2	2	P0C0L4;P0C0L5	N-Term(TMT6plex)	0	1.22424	1		1.46519	1		1.23123	1		1.11024	1		1.45082	1		0	2.401e-07	35.06	0.00489666	4	2373.23	4.8768	77.2465	0
1370		High	aEFQDALEkLNMGITDLQGLR	PlainPeptide	0	1	2	2	P0C0L4;P0C0L5	N-Term(TMT6plex); K9(TMT6plex)	0	0.320758	1		0.322069	1		0.22501	1		0.38217	1		0.423733	1		0	1.951e-11	34.41	0.0053612	3	2820.53	-0.887257	73.6434	1
1371		High	aVGSGATFSHYYYMILSR	PlainPeptide	0	1	2	2	P0C0L4;P0C0L5	N-Term(TMT6plex)	0																0	5.233e-09	34.34	0.0045648	3	2252.13	-1.4693	64.3677	0
1372		High	gPEVqLVAHSPWLk	PlainPeptide	0	1	2	2	P0C0L4;P0C0L5	N-Term(TMT6plex); Q5(Deamidated); K14(TMT6plex)	0																0	0.000937	34.19	0.00421078	3	2020.18	8.33914	56.9602	0
1373		High	vEYGFQVk	PlainPeptide	0	7	2	2	P0C0L4;P0C0L5	N-Term(TMT6plex); K8(TMT6plex)	0	1.05356	4	14.5288	0.913176	4	6.2977	0.952495	4	2.16196	0.985865	4	6.33102	1.03391	4	18.1885	0	0.0006673	34.08	0.00422108	2	1427.84	8.53268	74.9709	0
1374		High	sHALQLNNR	PlainPeptide	0	1	2	2	P0C0L4;P0C0L5	N-Term(TMT6plex)	0	1.08562	1		1.09328	1		1.00773	1		0.954715	1		0.811366	1		0	0.0001983	33.77	0.00304325	3	1281.73	3.47974	29.435	0
1375		High	sTqDTVIALDALSAYWIASHTTEER	PlainPeptide	0	1	2	2	P0C0L4;P0C0L5	N-Term(TMT6plex); Q3(Deamidated)	0																0	1.8e-05	33.28	0.00686045	3	3008.53	7.63863	72.8568	0
1376		High	lNMGITDLqGLR	PlainPeptide	0	3	2	2	P0C0L4;P0C0L5	N-Term(TMT6plex); Q9(Deamidated)	0	1.52128	2	28.3468	1.35554	2	15.588	1.50173	2	36.3058	1.35414	2	18.8021	1.32355	2	29.3708	0	6.772e-07	33.15	0.00692366	2	1560.88	9.21081	94.7801	0
1377		High	tTNIQGInLLFSSR	PlainPeptide	0	6	2	2	P0C0L4;P0C0L5	N-Term(TMT6plex); N8(Deamidated)	0	1.261	3	6.16606	1.0358	3	0.329556	1.21072	3	4.17693	1.18809	3	5.61007	1.00296	3	2.54518	0	5.843e-06	32.48	0.00903899	2	1794	0.452844	97.5395	0
1378		High	kYVLPNFEVk	PlainPeptide	0	3	2	2	P0C0L4;P0C0L5	N-Term(TMT6plex); K1(TMT6plex); K10(TMT6plex)	0	0.90645	2	22.8773	0.851404	2	20.6047	0.905779	2	19.886	0.904907	2	17.9953	0.865962	2	15.0734	0	8.373e-07	32.18	0.0027543	3	1924.18	-2.1534	55.8754	1
1379		High	nNVPcSPk	PlainPeptide	0	4	2	2	P0C0L4;P0C0L5	N-Term(TMT6plex); C5(Carbamidomethyl); K8(TMT6plex)	0	1.33784	3	16.6328	1.25497	3	4.58398	1.24396	3	15.6408	1.29929	3	1.94994	1.11333	3	9.32182	0	0.001237	31.16	0.0104887	2	1373.77	7.00281	43.2248	0
1380		High	aLEILqEEDLIDEDDIPVR	PlainPeptide	0	1	2	2	P0C0L4;P0C0L5	N-Term(TMT6plex); Q6(Deamidated)	0	0.798178	1		0.816921	1		0.718451	1		1.65119	1		0.752819	1		0	0.000395	30.07	0.0150554	3	2455.28	7.00841	102.104	0
1381		High	qGSFQGGFR	PlainPeptide	0	3	2	2	P0C0L4;P0C0L5	N-Term(TMT6plex)	0	1.25294	2	5.70447	1.03963	2	3.64817	1.22261	2	3.90646	1.10035	2	0.452782	0.924945	2	16.9161	0	0.0007805	29.91	0.00449213	2	1212.64	4.05837	51.5939	0
1382		High	nNVPcSPk	PlainPeptide	0	14	2	2	P0C0L4;P0C0L5	N-Term(TMT6plex); N1(Deamidated); C5(Carbamidomethyl); K8(TMT6plex)	0	1.17468	7	9.24484	1.05041	7	3.82969	1.0701	7	16.5108	1.12875	7	18.0002	1.01419	7	7.8598	0	0.0034	29.53	0.0144301	2	1374.75	5.74944	45.4782	0
1383		High	ccQDGVTR	PlainPeptide	0	6	2	2	P0C0L4;P0C0L5	N-Term(TMT6plex); C1(Carbamidomethyl); C2(Carbamidomethyl)	0	1.48383	5	7.74672	1.53204	5	2.17402	1.14262	5	4.87383	1.54744	5	9.73796	1.55685	5	6.64544	0	0.002588	28.81	0.00361687	2	1224.57	5.00909	19.8783	0
1384		High	vEYGFqVk	PlainPeptide	0	1	2	2	P0C0L4;P0C0L5	N-Term(TMT6plex); Q6(Deamidated); K8(TMT6plex)	0	1.03182	1		0.888948	1		1.00602	1		0.982018	1		0.900439	1		0	0.001018	28.77	0.0187826	2	1428.82	7.06939	76.0492	0
1385		High	ccqDGVTR	PlainPeptide	0	1	2	2	P0C0L4;P0C0L5	N-Term(TMT6plex); C1(Carbamidomethyl); C2(Carbamidomethyl); Q3(Deamidated)	0	1.21135	1		1.44636	1		1.03947	1		1.66444	1		1.19986	1		0	0.0004026	28.48	0.0014157	2	1225.55	2.6087	28.7274	0
1386		High	kYVLPnFEVk	PlainPeptide	0	2	2	2	P0C0L4;P0C0L5	N-Term(TMT6plex); K1(TMT6plex); N6(Deamidated); K10(TMT6plex)	0	1.08563	1		1.1109	1		1.12947	1		1.25922	1		0.963669	1		0	3.139e-05	27.37	0.00888672	3	1925.17	0.507073	87.9894	1
1387		High	aEFQDALEkLnMGITDLQGLR	PlainPeptide	0	3	2	2	P0C0L4;P0C0L5	N-Term(TMT6plex); K9(TMT6plex); N11(Deamidated)	0																0	5.922e-06	27	0.0257389	3	2821.53	5.53518	73.729	1
1388		High	gQIVFMnR	PlainPeptide	0	1	2	2	P0C0L4;P0C0L5	N-Term(TMT6plex); N7(Deamidated)	0	1.06364	1		0.982998	1		1.11695	1		1.03538	1		0.935349	1		0	0.002815	25.95	0.0114344	2	1194.66	4.51004	67.5293	0
1389		High	qGSFQGGFR	PlainPeptide	0	1	2	2	P0C0L4;P0C0L5	N-Term(TMT6plex); Q1(Deamidated)	0	1.0257	1		0.955314	1		1.04362	1		1.13298	1		1.02793	1		0	0.00305	25.8	0.0106526	2	1213.62	5.4573	55.1365	0
1390		High	vDFTLSSER	PlainPeptide	0	1	2	2	P0C0L4;P0C0L5	N-Term(TMT6plex)	0	0.985567	1		1.01815	1		0.995934	1		1.01697	1		0.922991	1		0	0.004676	25.59	0.0215325	2	1282.69	4.97703	69.4959	0
1391		High	sHALqLnnR	PlainPeptide	0	1	2	2	P0C0L4;P0C0L5	N-Term(TMT6plex); Q5(Deamidated); N7(Deamidated); N8(Deamidated)	0																0	0.002101	24.81	0.0203177	3	1284.67	-2.95897	37.117	0
1392		High	mRPSTDTITVMVEnSHGLR	PlainPeptide	0	1	2	2	P0C0L4;P0C0L5	N-Term(TMT6plex); N14(Deamidated)	0	0.976094	1		0.87055	1		0.992023	1		1.05999	1		1.033	1		0	5.047e-06	24.5	0.0519802	4	2374.22	6.25993	72.5952	0
1393		High	sHALQLNnR	PlainPeptide	0	28	2	2	P0C0L4;P0C0L5	N-Term(TMT6plex); N8(Deamidated)	0	1.15703	5	20.9391	0.901377	5	2.61069	0.948528	5	18.0449	1.03382	5	13.4007	0.926644	5	28.5799	0	0.0007367	23.43	0.0449402	3	1282.72	7.11152	39.2332	0
1394		High	ePFLSccqFAESLR	PlainPeptide	0	1	2	2	P0C0L4;P0C0L5	N-Term(TMT6plex); C6(Carbamidomethyl); C7(Carbamidomethyl); Q8(Deamidated)	0																0	0.0001531	22.19	0.034727	3	1973.94	5.52334	95.0186	0
1395		High	gLESqTk	PlainPeptide	0	6	2	2	P0C0L4;P0C0L5	N-Term(TMT6plex); Q5(Deamidated); K7(TMT6plex)	0	0.925902	4	6.75674	0.870703	4	5.32222	0.965164	4	4.1223	0.948943	4	5.33101	0.900774	4	5.48398	0.001	0.008317	35.05	0.00286036	2	1221.71	-2.17139	37.6032	0
1396		High	vEASISk	PlainPeptide	0	4	2	2	P0C0L4;P0C0L5	N-Term(TMT6plex); K7(TMT6plex)	0	1.00145	3	4.62462	0.920863	3	12.4383	1.05494	3	6.32501	0.927426	3	8.08015	0.833796	3	5.38509	0.001	0.008508	29.58	0.0069397	2	1191.73	-0.745898	33.0415	0
1397		High	gQIVFMNR	PlainPeptide	0	1	2	2	P0C0L4;P0C0L5	N-Term(TMT6plex)	0	1.34572	1		1.18439	1		1.45598	1		1.00566	1		1.16992	1		0.001	0.009331	24.46	0.0300801	2	1193.67	5.23565	67.3375	0
1398		High	sHkPLNMGk	PlainPeptide	0	1	2	2	P0C0L4;P0C0L5	N-Term(TMT6plex); K3(TMT6plex); K9(TMT6plex)	0																0.001	0.01124	22.54	0.0456892	4	1699.03	0.538409	48.7825	0
1399		High	vFALDQk	PlainPeptide	0	4	2	2	P0C0L4;P0C0L5	N-Term(TMT6plex); K7(TMT6plex)	0	1.03373	3	23.8216	0.959903	3	8.00705	1.02076	3	10.9794	1.05787	3	3.16679	0.849149	3	7.58331	0.001	0.006615	22.14	0.0406276	2	1278.78	-3.2152	48.8911	0
1400		High	gLESQTk	PlainPeptide	0	4	2	2	P0C0L4;P0C0L5	N-Term(TMT6plex); K7(TMT6plex)	0	1.13635	3	4.58377	0.896297	3	15.4295	0.986375	3	13.1848	0.888594	3	3.94537	0.911002	3	13.7252	0.002	0.02283	29.76	0.0109381	2	1220.73	4.33263	41.8277	0
1401		High	tYNVLDmk	PlainPeptide	0	2	2	2	P0C0L4;P0C0L5	N-Term(TMT6plex); M7(Oxidation); K8(TMT6plex)	0	1.05232	2	2.64485	0.918456	2	20.4159	0.938145	2	3.35204	1.02785	2	10.8585	0.884118	2	15.8007	0.004	0.03788	29.17	0.0147088	2	1457.82	8.17882	67.7095	0
1402		High	lTSLSDR	PlainPeptide	0	1	2	2	P0C0L4;P0C0L5	N-Term(TMT6plex)	0	1.06745	1		0.990438	1		1.20773	1		0.994201	1		1.12287	1		0.004	0.04552	22.52	0.0187519	2	1020.59	5.56994	53.4041	0
1403		High	vQQPDcR	PlainPeptide	0	1	2	2	P0C0L4;P0C0L5	N-Term(TMT6plex); C6(Carbamidomethyl)	0	0.825863	1		0.917482	1		0.732276	1		0.911088	1		0.600909	1		0.007	0.08084	19.66	0.0427166	2	1131.58	5.4655	29.5786	0
1404	P00751	Complement factor B OS=Homo sapiens GN=CFB PE=1 SV=2 - [CFAB_HUMAN]	12817	Glycoprotein		50.26	1	34	34	663	1.05864	417	15.5993	0.961936	417	15.0704	0.990256	417	14.7314	0.964212	417	12.7617	1.00571	417	16.434	764	85.4785	7.06396
1405		A3	Sequence	Type	Glycopeptide?	# PSMs	# Proteins	# Protein Groups	Protein Group Accessions	Modifications	ΔCn	126/131	126/131 Count	126/131 Variability [%]	127/131	127/131 Count	127/131 Variability [%]	128/131	128/131 Count	128/131 Variability [%]	129/131	129/131 Count	129/131 Variability [%]	130/131	130/131 Count	130/131 Variability [%]	q-Value	PEP	IonScore	Exp Value	Charge	MH+ [Da]	ΔM [ppm]	RT [min]	# Missed Cleavages
1406		High	hVIILMTDGLHNmGGDPITVIDEIR	PlainPeptide	0	4	1	1	P00751	N-Term(TMT6plex); M13(Oxidation)	0	0.8989	2	0.107802	0.945213	2	20.1282	0.893191	2	2.45798	0.876532	2	27.43	0.812851	2	9.35123	0	1.268e-10	88.61	2.1209e-08	3	3004.59	4.79071	99.5768	0
1407		High	vSEADSSNADWVTk	PlainPeptide	0	31	1	1	P00751	N-Term(TMT6plex); K14(TMT6plex)	0	1.03599	21	17.2895	0.922977	21	15.0277	0.979658	21	14.8417	0.937444	21	11.992	0.997988	21	18.8913	0	4.962e-11	88.07	2.01962e-08	2	1967.02	5.2024	68.9954	0
1408		High	vSEADSSnADWVTk	PlainPeptide	0	26	1	1	P00751	N-Term(TMT6plex); N8(Deamidated); K14(TMT6plex)	0	1.03777	17	9.27686	0.884521	17	8.56657	0.95224	17	9.53456	0.964648	17	9.42807	0.977364	17	10.9514	0	9.787e-11	78.18	1.80945e-07	2	1968.01	5.50627	70.7736	0
1409		High	hVIILMTDGLHNMGGDPITVIDEIR	PlainPeptide	0	2	1	1	P00751	N-Term(TMT6plex)	0	0.835843	2	8.7434	0.89596	2	35.2426	0.829429	2	23.3037	0.766098	2	22.5795	0.764185	2	32.9064	0	1.077e-11	74.89	4.63806e-07	3	2988.58	-0.356973	69.7342	0
1410		High	lLQEGQALEYVcPSGFYPYPVQTR	PlainPeptide	0	10	1	1	P00751	N-Term(TMT6plex); C12(Carbamidomethyl)	0	1.08078	9	9.58986	1.15406	9	5.98908	0.983257	9	11.9124	0.97648	9	19.6853	1.07271	9	12.4481	0	8.983e-13	71.75	9.75782e-07	3	3044.56	6.10696	101.091	0
1411		High	wSGQTAIcDnGAGYcSNPGIPIGTR	PlainPeptide	0	25	1	1	P00751	N-Term(TMT6plex); C8(Carbamidomethyl); N10(Deamidated); C15(Carbamidomethyl)	0	1.02704	10	31.349	0.964645	10	11.3264	0.989489	10	11.731	0.997263	10	10.8567	1.15416	10	15.8562	0	3.05e-09	67.58	9.7766e-07	3	2882.36	6.05363	81.2933	0
1412		High	lPPTTTcQQQk	PlainPeptide	0	83	1	1	P00751	N-Term(TMT6plex); C7(Carbamidomethyl); K11(TMT6plex)	0	1.02241	73	9.19926	0.893659	73	11.1315	0.955141	73	10.4652	0.909508	73	12.4575	0.992756	73	11.6346	0	6.077e-06	65.39	4.62509e-06	2	1759.99	8.94123	51.0224	0
1413		High	yGLVTYATYPk	PlainPeptide	0	12	1	1	P00751	N-Term(TMT6plex); K11(TMT6plex)	0	1.22223	11	19.5228	1.02313	11	15.88	1.03479	11	17.337	0.998678	11	2.91091	1.13072	11	4.04916	0	2.247e-07	62.66	7.61511e-06	2	1733.99	2.81321	82.8241	0
1414		High	lLQEGQALEYVcPSGFYPYPVqTR	PlainPeptide	0	11	1	1	P00751	N-Term(TMT6plex); C12(Carbamidomethyl); Q22(Deamidated)	0	1.07618	4	12.9351	1.01493	4	13.7788	1.06356	4	17.1447	1.08049	4	20.9014	1.15592	4	8.73938	0	5.081e-10	61.63	9.75637e-06	4	3045.55	8.44296	101.41	0
1415		High	wSGQTAIcDNGAGYcSNPGIPIGTR	PlainPeptide	0	1	1	1	P00751	N-Term(TMT6plex); C8(Carbamidomethyl); C15(Carbamidomethyl)	0																0	4.055e-08	61.39	4.86491e-06	4	2881.37	6.22299	81.5378	0
1416		High	fLcTGGVSPYADPnTcR	PlainPeptide	0	8	1	1	P00751	N-Term(TMT6plex); C3(Carbamidomethyl); N14(Deamidated); C16(Carbamidomethyl)	0	1.18482	7	10.942	1.11324	7	25.4486	1.11282	7	8.81539	1.13501	7	10.0891	1.1198	7	18.0712	0	2.854e-07	59.97	4.88362e-06	2	2145.01	6.76891	78.7796	0
1417		High	qLNEINYEDHk	PlainPeptide	0	17	1	1	P00751	N-Term(TMT6plex); K11(TMT6plex)	0	1.06448	12	14.0581	1.0491	12	16.0224	1.01954	12	15.4772	0.911012	12	11.9231	0.945031	12	10.4971	0	4.541e-08	58.11	2.28698e-05	3	1861	5.21181	46.4492	0
1418		High	gDSGGPLIVHk	PlainPeptide	0	10	1	1	P00751	N-Term(TMT6plex); K11(TMT6plex)	0	1.0179	7	5.82244	0.882029	7	17.3464	0.866507	7	8.38032	0.928042	7	13.1322	0.880564	7	7.52689	0	2.491e-07	57.09	2.01297e-05	2	1537.92	6.76016	56.4714	0
1419		High	aLFVSEEEk	PlainPeptide	0	16	1	1	P00751	N-Term(TMT6plex); K9(TMT6plex)	0	0.831299	12	24.7209	0.79685	12	15.4246	0.80675	12	18.8799	0.881937	12	8.57803	0.854152	12	17.671	0	2.152e-06	53.73	5.88864e-05	2	1509.87	6.76319	73.5321	0
1420		High	dLEIEVVLFHPNYNInGk	PlainPeptide	0	12	1	1	P00751	N-Term(TMT6plex); N16(Deamidated); K18(TMT6plex)	0	1.05874	3	7.15136	1.02489	3	8.40039	0.982702	3	8.58002	0.913727	3	7.66198	1.01227	3	8.5147	0	4.921e-08	52.64	6.67016e-05	3	2573.42	5.59897	101.433	0
1421		High	fLcTGGVSPYADPNTcR	PlainPeptide	0	11	1	1	P00751	N-Term(TMT6plex); C3(Carbamidomethyl); C16(Carbamidomethyl)	0	1.22239	8	29.1356	1.09748	8	27.8324	1.18153	8	21.7781	1.12527	8	13.6985	1.21024	8	23.2636	0	1.969e-07	52.28	3.99304e-05	3	2144.03	8.96109	77.7913	0
1422		High	cLVNLIEk	PlainPeptide	0	10	1	1	P00751	N-Term(TMT6plex); C1(Carbamidomethyl); K8(TMT6plex)	0	1.09141	7	25.0083	1.08739	7	12.3881	1.02556	7	23.4285	1.0507	7	10.2631	0.841927	7	10.2535	0	4.571e-05	52.03	9.64985e-05	2	1446.88	3.06944	88.9245	0
1423		High	lPPTTTcqqQk	PlainPeptide	0	22	1	1	P00751	N-Term(TMT6plex); C7(Carbamidomethyl); Q8(Deamidated); Q9(Deamidated); K11(TMT6plex)	0	0.918282	3	2.97227	0.894557	3	22.3173	0.913368	3	15.6126	0.92292	3	10.2239	0.939993	3	15.5467	0	0.0004243	51.45	0.000111002	2	1761.95	0.955757	45.7596	0
1424		High	eELLPAQDIk	PlainPeptide	0	23	1	1	P00751	N-Term(TMT6plex); K10(TMT6plex)	0	1.03881	19	13.3472	0.879789	19	7.69712	0.9239	19	11.5386	0.917601	19	9.34219	0.966393	19	11.8293	0	9.148e-05	50.04	7.9762e-05	2	1613.96	4.36095	75.0847	0
1425		High	lEDSVTYHcSR	PlainPeptide	0	11	1	1	P00751	N-Term(TMT6plex); C9(Carbamidomethyl)	0	0.950297	6	13.6938	0.920311	6	8.88228	0.793567	6	19.8263	0.908516	6	14.0741	0.870944	6	2.70703	0	9.093e-07	49.93	6.45318e-05	2	1595.78	4.54145	49.123	0
1426		High	sTGSWSTLk	PlainPeptide	0	17	1	1	P00751	N-Term(TMT6plex); K9(TMT6plex)	0	1.08787	15	15.7507	1.00728	15	14.0769	0.995462	15	6.0258	1.02308	15	12.522	0.926782	15	20.8824	0	6.795e-06	47.95	0.000185175	2	1424.83	9.42671	67.5566	0
1427		High	dISEVVTPR	PlainPeptide	0	16	1	1	P00751	N-Term(TMT6plex)	0	0.960367	15	19.2957	0.911785	15	7.77876	0.990256	15	17.9632	0.936967	15	15.2597	0.941755	15	16.849	0	3.227e-05	47.93	0.000177976	2	1244.71	5.33463	59.828	0
1428		High	eAGIPEFYDYDVALIk	PlainPeptide	0	17	1	1	P00751	N-Term(TMT6plex); K16(TMT6plex)	0	1.21328	14	14.9743	0.953742	14	8.44749	1.11692	14	6.67077	0.987527	14	8.03904	1.11618	14	4.91247	0	2.347e-06	47.87	0.000238426	2	2301.26	6.59743	102.169	0
1429		High	lPPTTTcqQQk	PlainPeptide	0	56	1	1	P00751	N-Term(TMT6plex); C7(Carbamidomethyl); Q8(Deamidated); K11(TMT6plex)	0	0.987246	14	8.64298	0.962298	14	7.43515	0.950571	14	12.3289	0.886617	14	8.46102	0.936471	14	11.5211	0	0.001705	47.73	0.000288401	2	1760.97	2.90135	43.5366	0
1430		High	qLNEInYEDHk	PlainPeptide	0	32	1	1	P00751	N-Term(TMT6plex); N6(Deamidated); K11(TMT6plex)	0	1.09718	15	8.89206	0.966574	15	8.98595	1.02691	15	10.0289	0.952517	15	9.42051	1.02285	15	5.63172	0	5.521e-07	47.43	0.000302702	3	1861.98	5.0085	60.8876	0
1431		High	eELLPAqDIk	PlainPeptide	0	13	1	1	P00751	N-Term(TMT6plex); Q7(Deamidated); K10(TMT6plex)	0	0.993023	8	7.51184	0.875052	8	10.3875	0.963085	8	6.85414	0.91337	8	4.32162	0.9774	8	4.90532	0	4.432e-05	44.79	0.000353468	2	1614.94	4.65618	63.2849	0
1432		High	qLNEInYEDHk	PlainPeptide	0	14	1	1	P00751	N-Term(TMT6plex); Q1(Deamidated); N6(Deamidated); K11(TMT6plex)	0	1.04681	8	12.1084	0.923549	8	13.042	0.964083	8	7.06655	0.973346	8	13.0917	1.00257	8	6.82783	0	5.734e-05	44.17	0.000505329	3	1862.95	-0.796966	65.637	0
1433		High	yGQTIRPIcLPcTEGTTR	PlainPeptide	0	3	1	1	P00751	N-Term(TMT6plex); C9(Carbamidomethyl); C12(Carbamidomethyl)	0	1.55755	3	19.441	1.12185	3	12.4692	1.31164	3	13.7631	1.06495	3	28.5112	1.37784	3	14.4853	0	1.583e-06	43.89	0.000630853	2	2352.22	9.24238	72.4402	0
1434		High	lQDEDLGFL	PlainPeptide	0	18	1	1	P00751	N-Term(TMT6plex)	0	1.50794	15	18.0325	1.31818	15	12.3951	1.40696	15	13.3552	1.32314	15	12.532	1.24562	15	11.7396	0	0.0004439	43.33	0.000538838	2	1278.69	5.9758	101.017	0
1435		High	eDYLDVYVFGVGPLVNQVNINALASk	PlainPeptide	0	2	1	1	P00751	N-Term(TMT6plex); K26(TMT6plex)	0	0.773309	1		0.46377	1		0.576948	1		0.802985	1		0.638205	1		0	2.638e-09	42.79	0.000507607	3	3295.8	-0.287863	74.6719	0
1436		High	kEAGIPEFYDYDVALIk	PlainPeptide	0	4	1	1	P00751	N-Term(TMT6plex); K1(TMT6plex); K17(TMT6plex)	0	0.783525	2	33.4912	0.707599	2	17.1446	0.775688	2	26.1549	0.783447	2	28.7517	0.800595	2	34.5913	0	1.557e-05	41.27	0.000656875	2	2658.52	6.04452	98.9761	1
1437		High	dAQYAPGYDk	PlainPeptide	0	20	1	1	P00751	N-Term(TMT6plex); K10(TMT6plex)	0	1.11435	17	10.3421	0.967848	17	4.64406	0.996244	17	7.11696	0.972168	17	8.14444	1.0617	17	11.6631	0	0.0001708	40.8	0.000856717	3	1585.83	2.65047	43.6673	0
1438		High	lqDEDLGFL	PlainPeptide	0	3	1	1	P00751	N-Term(TMT6plex); Q2(Deamidated)	0	1.11316	3	30.0933	1.85149	3	133.055	1.69553	3	78.4456	2.06868	3	60.2436	1.06023	3	38.9431	0	0.0006212	40.32	0.000901097	2	1279.67	6.25175	101.402	0
1439		High	dAqYAPGYDk	PlainPeptide	0	10	1	1	P00751	N-Term(TMT6plex); Q3(Deamidated); K10(TMT6plex)	0	1.20737	4	1.22639	1.04515	4	10.7376	1.05014	4	4.56091	1.04831	4	4.74214	1.05526	4	7.82966	0	0.0006466	40.26	0.000842991	3	1586.81	1.95193	44.9304	0
1440		High	dNEQHVFk	PlainPeptide	0	8	1	1	P00751	N-Term(TMT6plex); K8(TMT6plex)	0	1.06468	6	7.24357	1.01401	6	1.75892	1.00916	6	2.90738	0.954789	6	5.65212	1.01414	6	8.3306	0	0.0005215	37.77	0.00188833	2	1474.82	7.18892	46.5059	0
1441		High	cLVnLIEk	PlainPeptide	0	5	1	1	P00751	N-Term(TMT6plex); C1(Carbamidomethyl); N4(Deamidated); K8(TMT6plex)	0	1.22082	2	11.9269	1.25419	2	11.8783	1.17237	2	13.6303	1.13936	2	8.10522	1.07634	2	3.18306	0	0.001167	37.17	0.00207216	2	1447.87	8.71114	93.4579	0
1442		High	lPPTTTcqqqk	PlainPeptide	0	1	1	1	P00751	N-Term(TMT6plex); C7(Carbamidomethyl); Q8(Deamidated); Q9(Deamidated); Q10(Deamidated); K11(TMT6plex)	0																0	0.0003763	35.9	0.00350859	2	1762.94	6.35204	48.2399	0
1443		High	vkDISEVVTPR	PlainPeptide	0	2	1	1	P00751	N-Term(TMT6plex); K2(TMT6plex)	0	1.43809	2	26.3191	1.25611	2	40.343	1.46592	2	21.0111	1.07147	2	22.4138	1.32796	2	19.7804	0	0.0002171	34.57	0.00298515	2	1701.04	6.54224	69.1928	1
1444		High	qLnEInYEDHk	PlainPeptide	0	2	1	1	P00751	N-Term(TMT6plex); Q1(Deamidated); N3(Deamidated); N6(Deamidated); K11(TMT6plex)	0																0	8.094e-05	33.91	0.00436927	3	1863.93	-2.37219	53.8133	0
1445		High	wSGqTAIcDnGAGYcSnPGIPIGTR	PlainPeptide	0	1	1	1	P00751	N-Term(TMT6plex); Q4(Deamidated); C8(Carbamidomethyl); N10(Deamidated); C15(Carbamidomethyl); N17(Deamidated)	0																0	4.305e-07	31.69	0.00325268	3	2884.34	9.47255	65.3483	0
1446		High	wSGqTAIcDnGAGYcSNPGIPIGTR	PlainPeptide	0	9	1	1	P00751	N-Term(TMT6plex); Q4(Deamidated); C8(Carbamidomethyl); N10(Deamidated); C15(Carbamidomethyl)	0	1.1126	1		0.993217	1		0.906596	1		1.18784	1		0.969103	1		0	8.087e-06	29.52	0.00580769	3	2883.34	7.12863	83.982	0
1447		High	ekLQDEDLGFL	PlainPeptide	0	5	1	1	P00751	N-Term(TMT6plex); K2(TMT6plex)	0	2.29605	3	3.85564	1.84812	3	2.25746	2.51278	3	2.68613	1.85319	3	5.79918	1.75912	3	2.99687	0	0.0005214	28.38	0.0238146	3	1764.99	4.68739	92.8016	1
1448		High	kDnEQHVFk	PlainPeptide	0	2	1	1	P00751	N-Term(TMT6plex); K1(TMT6plex); N3(Deamidated); K9(TMT6plex)	0	0.976779	1		0.874768	1		0.815937	1		0.806539	1		0.977931	1		0	0.0001084	27.41	0.0273235	3	1833.05	3.59287	51.628	1
1449		High	yGqTIRPIcLPcTEGTTR	PlainPeptide	0	1	1	1	P00751	N-Term(TMT6plex); Q3(Deamidated); C9(Carbamidomethyl); C12(Carbamidomethyl)	0																0	5.723e-08	27.24	0.0254879	3	2353.2	5.93575	73.5279	0
1450		High	aIHcPRPHDFEnGEYWPR	PlainPeptide	0	1	1	1	P00751	N-Term(TMT6plex); C4(Carbamidomethyl); N12(Deamidated)	0	1.1584	1		1.18451	1		1.17601	1		0.941614	1		1.21288	1		0	6.328e-07	25.73	0.0179091	5	2511.2	5.25437	67.3992	0
1451		High	vSVGGEk	PlainPeptide	0	9	1	1	P00751	N-Term(TMT6plex); K7(TMT6plex)	0	1.10859	8	8.54322	0.916003	8	13.3969	0.982099	8	11.6642	0.975533	8	2.45991	0.963378	8	15.3224	0	0.004621	25.5	0.0119781	2	1133.7	3.72932	47.8821	0
1452		High	dLLYIGk	PlainPeptide	0	2	1	1	P00751	N-Term(TMT6plex); K7(TMT6plex)	0	2.24866	1		1.88946	1		2.26743	1		1.82809	1		1.76774	1		0	0.003754	24.69	0.00984913	2	1279.8	-0.068344	54.4756	0
1453		High	eDYLDVYVFGVGPLVNQVnINALASk	PlainPeptide	0	16	1	1	P00751	N-Term(TMT6plex); N19(Deamidated); K26(TMT6plex)	0	1.35869	3	158.115	1.51788	3	100.727	1.0619	3	4.75949	1.17911	3	82.8662	1.44298	3	2.68732	0	0.003044	22.2	0.0494099	4	3296.81	7.37496	74.7312	0
1454		High	tcQVnGR	PlainPeptide	0	13	1	1	P00751	N-Term(TMT6plex); C2(Carbamidomethyl); N5(Deamidated)	0	1.29358	9	8.61995	1.09299	9	14.3716	1.09475	9	20.4791	1.07434	9	7.97536	1.03553	9	6.89129	0.001	0.01102	34.19	0.00221018	2	1064.54	4.40331	24.0509	0
1455		High	dnEqHVFk	PlainPeptide	0	3	1	1	P00751	N-Term(TMT6plex); N2(Deamidated); Q4(Deamidated); K8(TMT6plex)	0	1.13698	2	12.8501	1.00902	2	7.67412	1.03617	2	9.00625	1.02704	2	12.7607	0.957961	2	4.74378	0.001	0.01081	25.74	0.0253352	3	1476.77	-1.06416	56.2469	0
1456		High	tcqVnGR	PlainPeptide	0	2	1	1	P00751	N-Term(TMT6plex); C2(Carbamidomethyl); Q3(Deamidated); N5(Deamidated)	0	1.38372	1		1.05768	1		1.19019	1		1.07376	1		1.58083	1		0.002	0.01571	33.99	0.00115717	2	1065.52	4.04879	26.2704	0
1457		High	dNEqHVFk	PlainPeptide	0	5	1	1	P00751	N-Term(TMT6plex); Q4(Deamidated); K8(TMT6plex)	0	1.11323	5	3.55679	0.904201	5	7.38108	1.05041	5	9.21942	0.978484	5	7.73717	0.974261	5	14.1155	0.002	0.01374	26.99	0.0236984	3	1475.79	1.35943	41.6874	0
1458		High	tcQVNGR	PlainPeptide	0	1	1	1	P00751	N-Term(TMT6plex); C2(Carbamidomethyl)	0	0.631661	1		0.813712	1		0.54407	1		0.59599	1		0.438695	1		0.002	0.01354	22.23	0.0323142	2	1063.55	2.23343	16.6274	0
1459		High	iSVIRPSk	PlainPeptide	0	2	1	1	P00751	N-Term(TMT6plex); K8(TMT6plex)	0	0.864425	2	28.7463	0.792702	2	24.7765	0.847231	2	21.672	0.92401	2	18.0854	0.812643	2	31.3963	0.002	0.01798	19.9	0.0388851	3	1357.9	2.02769	59.5895	0
1460		High	qVPAHAR	PlainPeptide	0	1	1	1	P00751	N-Term(TMT6plex)	0	1.18752	1		1.06482	1		1.0621	1		1.31129	1		0.914438	1		0.003	0.03298	22.08	0.00617974	2	1007.6	3.41393	17.8065	0
1461		High	gSAnRTcQVnGR	Glycopeptide	Glyco	1	1	1	P00751	N-Term(TMT6plex); N4(Deamidated); C7(Carbamidomethyl); N10(Deamidated)	0																0.004	0.04116	20.57	0.051743	3	1550.76	4.31477	17.8191	1
1462		High	eVYIknGDk	PlainPeptide	0	1	1	1	P00751	N-Term(TMT6plex); K5(TMT6plex); N6(Deamidated); K9(TMT6plex)	0	0.916518	1		0.674453	1		0.760743	1		0.703435	1		0.875317	1		0.007	0.08484	23.65	0.0442307	2	1754.04	3.73968	58.4317	1
1463	P02765	Alpha-2-HS-glycoprotein OS=Homo sapiens GN=AHSG PE=1 SV=1 - [FETUA_HUMAN]	11716.2	Glycoprotein		60.76	1	15	15	657	0.96975	334	14.8022	0.975336	334	16.0217	0.976647	334	15.2444	1.02482	334	12.0009	1.11794	334	16.0125	367	39.2997	5.71924
1464		A3	Sequence	Type	Glycopeptide?	# PSMs	# Proteins	# Protein Groups	Protein Group Accessions	Modifications	ΔCn	126/131	126/131 Count	126/131 Variability [%]	127/131	127/131 Count	127/131 Variability [%]	128/131	128/131 Count	128/131 Variability [%]	129/131	129/131 Count	129/131 Variability [%]	130/131	130/131 Count	130/131 Variability [%]	q-Value	PEP	IonScore	Exp Value	Charge	MH+ [Da]	ΔM [ppm]	RT [min]	# Missed Cleavages
1465		High	tVVQPSVGAAAGPVVPPcPGR	PlainPeptide	0	53	1	1	P02765	N-Term(TMT6plex); C18(Carbamidomethyl)	0	0.999405	44	10.4684	1.02765	44	17.8274	0.977571	44	12.558	1.03988	44	11.8388	1.01599	44	9.89378	0	3.46e-16	90.96	1.12636e-08	2	2245.25	6.05014	70.1233	0
1466		High	tVVqPSVGAAAGPVVPPcPGR	PlainPeptide	0	12	1	1	P02765	N-Term(TMT6plex); Q4(Deamidated); C18(Carbamidomethyl)	0	0.87909	6	14.8418	1.01685	6	18.9463	0.866945	6	9.16196	0.94711	6	10.9694	1.05302	6	24.7503	0	7.13e-14	76.86	3.06004e-07	3	2246.23	5.98395	72.0588	0
1467		High	vcQDcPLLAPLnDTR	Glycopeptide	Glyco	49	1	1	P02765	N-Term(TMT6plex); C2(Carbamidomethyl); C5(Carbamidomethyl); N12(Deamidated)	0	0.931801	43	17.7691	1.09252	43	15.311	0.912913	43	15.5244	1.12423	43	14.7423	1.24021	43	20.8656	0	7.16e-11	71.4	7.06325e-07	3	2001.99	0.4104	88.5647	0
1468		High	vWPQQPSGELFEIEIDTLETTcHVLDPTPVAR	PlainPeptide	0	7	1	1	P02765	N-Term(TMT6plex); C22(Carbamidomethyl)	0	0.762709	6	19.759	0.666396	6	40.7992	0.94823	6	28.5984	0.679538	6	31.665	0.902387	6	49.4973	0	1.139e-09	70.14	1.07479e-06	3	3907.01	7.63519	108.299	0
1469		High	eHAVEGDcDFQLLk	PlainPeptide	0	64	1	1	P02765	N-Term(TMT6plex); C8(Carbamidomethyl); K14(TMT6plex)	0	0.938308	42	14.0811	0.930703	42	14.6655	0.939817	42	13.7558	0.978626	42	10.8635	1.13589	42	13.6549	0	8.431e-10	67.48	2.25991e-06	3	2119.1	7.06714	76.6249	0
1470		High	vcqDcPLLAPLnDTR	Glycopeptide	Glyco	18	1	1	P02765	N-Term(TMT6plex); C2(Carbamidomethyl); Q3(Deamidated); C5(Carbamidomethyl); N12(Deamidated)	0	0.917935	15	13.4457	1.05729	15	17.7006	0.873255	15	15.5636	1.09154	15	14.1279	1.21913	15	13.2793	0	3.886e-11	67.2	1.58153e-06	2	2002.98	2.97297	67.1997	0
1471		High	aQLVPLPPSTYVEFTVSGTDcVAk	PlainPeptide	0	34	1	1	P02765	N-Term(TMT6plex); C21(Carbamidomethyl); K24(TMT6plex)	0	0.908628	31	12.8599	0.94448	31	10.5083	0.952663	31	12.9556	0.997877	31	7.18547	1.11802	31	6.44634	0	1.151e-10	66.99	2.41983e-06	3	3037.64	3.32717	101.487	0
1472		High	eHAVEGDcDFqLLk	PlainPeptide	0	15	1	1	P02765	N-Term(TMT6plex); C8(Carbamidomethyl); Q11(Deamidated); K14(TMT6plex)	0	0.97046	10	31.5809	0.900332	10	18.1113	0.993073	10	13.486	1.04038	10	8.87923	1.1707	10	20.4499	0	1.22e-08	65.66	3.02883e-06	3	2120.08	0.842046	62.8363	0
1473		High	hTLNQIDEVk	PlainPeptide	0	30	1	1	P02765	N-Term(TMT6plex); K10(TMT6plex)	0	1.03086	22	10.0772	0.972425	22	10.87	1.05869	22	9.90802	1.03935	22	7.55086	1.10647	22	8.08386	0	1.075e-07	62.39	6.28675e-06	2	1654.96	6.07441	56.9219	0
1474		High	aALAAFnAqnNGSNFQLEEISR	PlainPeptide	0	17	1	1	P02765	N-Term(TMT6plex); N7(Deamidated); Q9(Deamidated); N10(Deamidated)	0	1.62881	2	84.7586	1.63473	2	151.148	1.4094	2	38.1752	1.57099	2	53.016	1.73907	2	65.6902	0	1.385e-08	56.68	2.09413e-05	2	2597.29	7.01627	67.1427	0
1475		High	qPNcDDPETEEAALVAIDYINQNLPWGYk	PlainPeptide	0	6	1	1	P02765	N-Term(TMT6plex); C4(Carbamidomethyl); K29(TMT6plex)	0	1.00028	6	7.78239	0.984391	6	9.92677	1.04434	6	13.27	1.00162	6	12.852	1.1527	6	12.0624	0	1.718e-09	55.91	2.79529e-05	3	3821.9	6.57354	70.9221	0
1476		High	cDSSPDSAEDVR	PlainPeptide	0	10	1	1	P02765	N-Term(TMT6plex); C1(Carbamidomethyl)	0	1.13141	8	11.3041	1.13014	8	22.2372	1.147	8	13.1322	1.30748	8	18.177	1.38207	8	12.9222	0	2.149e-05	54.96	3.18398e-06	2	1566.69	-0.0268618	38.131	0
1477		High	kVcQDcPLLAPLnDTR	Glycopeptide	Glyco	7	1	1	P02765	K1(TMT6plex); N-Term(TMT6plex); C3(Carbamidomethyl); C6(Carbamidomethyl); N13(Deamidated)	0	0.972422	6	11.2862	0.952977	6	9.37998	0.962138	6	10.0048	1.06185	6	6.84918	1.174	6	3.07892	0	3.28e-11	53.3	7.55392e-05	3	2359.25	-0.776246	62.6711	1
1478		High	hTFMGVVSLGSPSGEVSHPR	PlainPeptide	0	7	1	1	P02765	N-Term(TMT6plex)	0	0.734809	6	29.6668	0.674625	6	34.9792	0.57404	6	21.2696	0.771175	6	12.1822	0.699642	6	23.131	0	1.295e-10	52.73	8.13336e-05	4	2310.19	0.0470841	72.562	0
1479		High	hTLNqIDEVk	PlainPeptide	0	53	1	1	P02765	N-Term(TMT6plex); Q5(Deamidated); K10(TMT6plex)	0	1.05576	19	7.27957	0.998872	19	11.3264	1.02036	19	9.0805	1.05145	19	8.86324	1.19146	19	13.3283	0	8.648e-06	49.72	0.000130658	2	1655.95	6.87732	60.5668	0
1480		High	kVcqDcPLLAPLnDTR	Glycopeptide	Glyco	3	1	1	P02765	K1(TMT6plex); N-Term(TMT6plex); C3(Carbamidomethyl); Q4(Deamidated); C6(Carbamidomethyl); N13(Deamidated)	0	0.905825	2	4.4951	0.975172	2	3.66269	0.867159	2	8.7336	1.05765	2	7.26664	1.23025	2	5.86821	0	6.232e-08	49.18	0.000184796	3	2360.25	5.27218	66.0788	1
1481		High	tVVQPSVGAAAGPVVPPcPGRIR	PlainPeptide	0	1	1	1	P02765	N-Term(TMT6plex); C18(Carbamidomethyl)	0	0.232496	1		0.201475	1		0.250315	1		0.293361	1		0.170729	1		0	4.374e-09	41.87	0.000555861	3	2514.44	7.09254	69.6099	1
1482		High	hTLnqIDEVk	PlainPeptide	0	8	1	1	P02765	N-Term(TMT6plex); N4(Deamidated); Q5(Deamidated); K10(TMT6plex)	0	1.0711	3	5.99049	0.921347	3	2.5783	1.16762	3	6.081	1.00305	3	3.17572	1.22662	3	32.5132	0	0.0001179	41.15	0.000982223	3	1656.92	2.25625	48.2046	0
1483		High	eATEAAk	PlainPeptide	0	38	1	1	P02765	N-Term(TMT6plex); K7(TMT6plex)	0	0.910332	31	10.5005	0.880102	31	6.13994	0.98728	31	9.30553	0.963512	31	5.77369	1.05824	31	5.49453	0	0.001786	38.9	0.00119807	2	1177.69	3.20782	80.5563	0
1484		High	hTFmGVVSLGSPSGEVSHPR	PlainPeptide	0	3	1	1	P02765	N-Term(TMT6plex); M4(Oxidation)	0	0.921227	2	13.086	0.897656	2	10.5382	1.03719	2	10.8602	1.00472	2	6.05809	0.872991	2	0.929212	0	1.127e-07	33.16	0.00644884	4	2326.18	-0.810903	38.9259	0
1485		High	qPNcDDPETEEAALVAIDYINqNLPWGYk	PlainPeptide	0	6	1	1	P02765	N-Term(TMT6plex); C4(Carbamidomethyl); Q22(Deamidated); K29(TMT6plex)	0	0.990379	1		0.949891	1		0.923072	1		0.963296	1		0.982941	1		0	2.359e-07	32.11	0.00593646	4	3822.9	9.87132	70.8763	0
1486		High	aALAAFNAQnnGSnFqLEEISR	Glycopeptide	Glyco	50	1	1	P02765	N-Term(TMT6plex); N10(Deamidated); N11(Deamidated); N14(Deamidated); Q16(Deamidated)	0	1.00189	2	11.2579	0.946742	2	21.7838	0.937479	2	11.9651	0.999072	2	6.20443	1.00472	2	1.2301	0	1.625e-06	29.51	0.009963	3	2598.26	4.46868	96.5293	0
1487		High	fSVVYAk	PlainPeptide	0	14	1	1	P02765	N-Term(TMT6plex); K7(TMT6plex)	0	1.06545	9	8.23481	0.984701	9	8.63851	1.05915	9	9.30118	1.07123	9	17.0658	0.986617	9	9.92447	0	0.004266	28.63	0.0104872	2	1271.78	-0.856399	76.9197	0
1488		High	aALAAFNAQNnGSnFQLEEISR	Glycopeptide	Glyco	120	1	1	P02765	N-Term(TMT6plex); N11(Deamidated); N14(Deamidated)	0	0.988044	8	17.3513	1.04725	8	10.9479	1.08844	8	12.6577	1.03856	8	10.2836	1.1205	8	0.685657	0	6.185e-06	27.69	0.0185535	4	2596.28	-0.511377	94.0234	0
1489		High	aALAAFNAQnNGSNFQLEEISR	PlainPeptide	0	23	1	1	P02765	N-Term(TMT6plex); N10(Deamidated)	0	0.94893	3	38.4692	0.947424	3	46.274	0.980836	3	26.0296	0.971719	3	31.2121	1.12202	3	38.2836	0	0.002552	24.07	0.0550397	3	2595.3	0.954477	92.8838	0
1490		High	cNLLAEk	PlainPeptide	0	6	1	1	P02765	N-Term(TMT6plex); C1(Carbamidomethyl); K7(TMT6plex)	0	1.09386	4	3.91041	1.11542	4	14.8536	1.11203	4	8.7037	1.15212	4	10.7764	1.19378	4	5.06642	0.001	0.008147	33.43	0.00710419	2	1305.77	5.65518	64.333	0
1491		High	cnLLAEk	PlainPeptide	0	3	1	1	P02765	N-Term(TMT6plex); C1(Carbamidomethyl); N2(Deamidated); K7(TMT6plex)	0	1.40007	2	5.15044	1.23637	2	19.3729	1.36718	2	0.760233	1.28152	2	12.6601	1.41964	2	5.63862	0.001	0.01206	29.22	0.0171732	2	1306.75	4.80467	67.9324	0
1492	P06727	Apolipoprotein A-IV OS=Homo sapiens GN=APOA4 PE=1 SV=3 - [APOA4_HUMAN]	11410	PlainProtein		74.24	2	31	31	668	0.856344	379	20.7821	0.934305	379	17.1781	0.957727	379	18.8148	0.897532	379	16.8857	1.01404	379	16.5412	396	45.3715	5.37646
1493		A3	Sequence	Type	Glycopeptide?	# PSMs	# Proteins	# Protein Groups	Protein Group Accessions	Modifications	ΔCn	126/131	126/131 Count	126/131 Variability [%]	127/131	127/131 Count	127/131 Variability [%]	128/131	128/131 Count	128/131 Variability [%]	129/131	129/131 Count	129/131 Variability [%]	130/131	130/131 Count	130/131 Variability [%]	q-Value	PEP	IonScore	Exp Value	Charge	MH+ [Da]	ΔM [ppm]	RT [min]	# Missed Cleavages
1494		High	sELTQQLNALFqDk	PlainPeptide	0	34	1	1	P06727	N-Term(TMT6plex); Q12(Deamidated); K14(TMT6plex)	0	1.03177	10	8.76246	1.09573	10	12.3852	1.19099	10	14.6423	0.949305	10	17.7429	1.25478	10	10.167	0	1.808e-10	80.05	1.7102e-07	2	2094.15	0.753835	102.24	0
1495		High	sLAELGGHLDQQVEEFR	PlainPeptide	0	13	1	1	P06727	N-Term(TMT6plex)	0	0.637282	12	15.9111	0.751144	12	24.6076	0.75095	12	18.6696	0.78636	12	17.0123	0.839803	12	18.285	0	8.554e-13	77.71	2.60081e-07	2	2157.12	4.39721	89.3499	0
1496		High	sLAPYAQDTQEk	PlainPeptide	0	29	1	1	P06727	N-Term(TMT6plex); K12(TMT6plex)	0	0.757338	22	17.4527	0.817748	22	10.687	0.827923	22	15.968	0.781203	22	8.91658	0.921897	22	17.5593	0	1.403e-09	73.08	8.7337e-07	2	1808.99	5.62542	60.809	0
1497		High	sELTQQLNALFQDk	PlainPeptide	0	13	1	1	P06727	N-Term(TMT6plex); K14(TMT6plex)	0	0.846695	8	16.1739	1.07805	8	11.1297	1.06064	8	27.2614	0.930766	8	8.82576	1.05277	8	23.1773	0	1.634e-09	69.99	1.56861e-06	2	2093.17	2.68214	102.089	0
1498		High	lGEVnTYAGDLqk	PlainPeptide	0	8	1	1	P06727	N-Term(TMT6plex); N5(Deamidated); Q12(Deamidated); K13(TMT6plex)	0	0.866625	6	10.6095	0.902701	6	5.93847	0.929492	6	4.63381	0.874461	6	3.34984	1.03136	6	10.651	0	1.693e-11	67.49	2.71813e-06	2	1868	-0.375282	66.1128	0
1499		High	tQVNTQAEQLR	PlainPeptide	0	24	1	1	P06727	N-Term(TMT6plex)	0	0.998877	20	6.09451	1.08806	20	5.80237	1.08845	20	4.76376	1.02679	20	6.45387	1.18984	20	10.8787	0	7.537e-06	65.95	3.07458e-06	3	1516.84	4.86578	44.5827	0
1500		High	lGEVNTYAGDLQk	PlainPeptide	0	24	1	1	P06727	N-Term(TMT6plex); K13(TMT6plex)	0	0.915566	20	13.2164	1.00075	20	14.432	0.99607	20	7.84989	0.970668	20	20.9751	1.07101	20	15.2789	0	4.776e-10	62.25	9.3519e-06	2	1866.05	6.82786	79.1443	0
1501		High	tLSLPELEQQQEQQQEQQQEQVQMLAPLES	PlainPeptide	0	4	1	1	P06727	N-Term(TMT6plex)	0	0.91624	4	4.23606	0.885523	4	6.98913	1.13439	4	16.4664	0.900332	4	22.1	0.966712	4	14.4709	0	2.922e-09	60.78	1.00272e-05	4	3766.88	3.75309	68.2525	0
1502		High	sLAPYAQDTqEk	PlainPeptide	0	21	1	1	P06727	N-Term(TMT6plex); Q10(Deamidated); K12(TMT6plex)	0	0.706956	9	14.7725	0.833599	9	11.0953	0.861362	9	14.522	0.782658	9	7.6867	0.909257	9	14.2571	0	2.992e-08	59.96	1.54416e-05	2	1809.96	-0.45151	51.9203	0
1503		High	lnHQLEGLTFQmk	PlainPeptide	0	2	1	1	P06727	N-Term(TMT6plex); N2(Deamidated); M12(Oxidation); K13(TMT6plex)	0	1.30752	1		1.32345	1		1.0458	1		1.08653	1		0.991642	1		0	4.746e-06	57.89	2.60901e-05	3	2034.13	8.63369	81.4326	0
1504		High	lGEVNTYAGDLqk	PlainPeptide	0	25	1	1	P06727	N-Term(TMT6plex); Q12(Deamidated); K13(TMT6plex)	0	0.899696	17	4.69896	0.963866	17	7.73945	0.979168	17	7.47674	0.950641	17	5.20264	1.07139	17	11.4744	0	1.183e-08	57.02	3.24727e-05	2	1867.03	6.23196	81.9181	0
1505		High	lNHQLEGLTFQmk	PlainPeptide	0	6	1	1	P06727	N-Term(TMT6plex); M12(Oxidation); K13(TMT6plex)	0	0.848717	6	19.3807	0.889645	6	8.25482	0.892604	6	7.93807	0.766288	6	16.5805	0.944688	6	18.2506	0	2.306e-07	55.77	3.99924e-05	3	2033.14	7.92093	60.3914	0
1506		High	tqVnTQAEqLR	PlainPeptide	0	3	1	1	P06727	N-Term(TMT6plex); Q2(Deamidated); N4(Deamidated); Q9(Deamidated)	0																0	6.506e-08	54.84	2.85443e-05	2	1519.79	5.71438	43.4539	0
1507		High	iDQTVEELR	PlainPeptide	0	14	1	1	P06727	N-Term(TMT6plex)	0	0.877217	9	4.89338	0.952157	9	5.22616	0.999823	9	5.8316	0.989233	9	1.55638	1.07688	9	5.16988	0	1.655e-05	53.73	5.63445e-05	2	1331.74	4.76696	71.0755	0
1508		High	tQVnTQAEQLR	PlainPeptide	0	59	1	1	P06727	N-Term(TMT6plex); N4(Deamidated)	0	0.956624	27	8.4011	1.0382	27	13.2132	1.02503	27	12.0974	1.01524	27	10.7311	1.1118	27	15.9741	0	1.423e-07	53.2	5.48031e-05	2	1517.82	3.80111	49.6173	0
1509		High	sLAPYAqDTqEk	PlainPeptide	0	4	1	1	P06727	N-Term(TMT6plex); Q7(Deamidated); Q10(Deamidated); K12(TMT6plex)	0	0.85762	4	17.9815	1.01834	4	5.65119	0.929534	4	11.9907	0.912485	4	7.64609	0.97886	4	0.381339	0	3.263e-06	52.52	8.06051e-05	3	1810.95	-0.7323	53.0679	0
1510		High	lNHQLEGLTFQMk	PlainPeptide	0	5	1	1	P06727	N-Term(TMT6plex); K13(TMT6plex)	0	0.710554	4	5.34991	0.849496	4	12.8646	0.77696	4	14.4498	0.783556	4	21.7284	0.883309	4	20.1115	0	6.455e-08	52.05	9.79264e-05	3	2017.13	1.95292	86.915	0
1511		High	kLVPFATELHER	PlainPeptide	0	3	1	1	P06727	N-Term(TMT6plex); K1(TMT6plex)	0	0.523355	2	15.035	0.629554	2	32.0521	0.609026	2	4.60458	0.527338	2	11.6307	0.752718	2	3.37631	0	6.871e-08	52.03	4.35497e-05	4	1898.13	2.07388	72.6804	1
1512		High	lLPHANEVSQk	PlainPeptide	0	9	1	1	P06727	N-Term(TMT6plex); K11(TMT6plex)	0	0.762756	6	10.3881	0.986824	6	9.27915	0.9353	6	16.8134	0.964264	6	9.5219	1.02671	6	17.0209	0	2.841e-07	51.24	7.85446e-05	3	1694.01	5.21309	60.2529	0
1513		High	iDQNVEELk	PlainPeptide	0	22	1	1	P06727	N-Term(TMT6plex); K9(TMT6plex)	0	0.771172	11	5.35922	0.880836	11	7.81466	0.918727	11	5.31623	0.858606	11	4.17384	1.03261	11	3.27952	0	8.698e-06	50.96	0.000111032	2	1545.9	6.28235	70.7501	0
1514		High	tLSLPELEQQQEQQQEQQQEQVQmLAPLES	PlainPeptide	0	4	1	1	P06727	N-Term(TMT6plex); M24(Oxidation)	0	0.887551	4	31.0559	0.928333	4	13.0343	1.10833	4	8.22959	0.930182	4	4.95438	1.02849	4	23.2765	0	3.172e-08	50.82	9.31435e-05	4	3782.86	0.757369	67.8252	0
1515		High	lVPFATELHER	PlainPeptide	0	7	1	1	P06727	N-Term(TMT6plex)	0	0.838954	5	28.693	0.962266	5	6.34395	0.920861	5	21.7076	0.885791	5	18.3533	1.02589	5	9.88641	0	4.641e-06	50.67	9.47027e-05	3	1540.88	6.30531	79.1498	0
1516		High	iSASAEELR	PlainPeptide	0	16	1	1	P06727	N-Term(TMT6plex)	0	0.861468	9	20.6681	0.940769	9	17.0244	0.920133	9	11.7333	0.86873	9	12.1452	0.925997	9	3.93779	0	0.0001896	47.32	0.000133454	2	1204.67	-2.24902	46.051	0
1517		High	lTPYADEFk	PlainPeptide	0	10	1	1	P06727	N-Term(TMT6plex); K9(TMT6plex)	0	0.825593	8	28.9819	1.00345	8	8.07661	0.986524	8	21.0451	1.03266	8	9.865	1.04301	8	14.1562	0	0.0003265	46.69	0.000288219	2	1541.87	6.81808	80.6366	0
1518		High	lNHQLEGLTFqMk	PlainPeptide	0	8	1	1	P06727	N-Term(TMT6plex); Q11(Deamidated); K13(TMT6plex)	0	0.847175	3	20.5615	0.878491	3	5.85603	0.81353	3	15.2903	0.840461	3	11.1902	0.888702	3	10.2582	0	1.227e-07	46.22	0.000393989	3	2018.13	9.56971	88.6884	0
1519		High	eAVEHLqk	PlainPeptide	0	8	1	1	P06727	N-Term(TMT6plex); Q7(Deamidated); K8(TMT6plex)	0	0.97474	4	21.8805	0.979406	4	21.6081	0.945519	4	15.9754	0.937206	4	0.456874	1.01649	4	11.7648	0	0.0001449	45.04	0.000249096	2	1412.82	4.57767	42.346	0
1520		High	eAVEHLQk	PlainPeptide	0	10	1	1	P06727	N-Term(TMT6plex); K8(TMT6plex)	0	0.925727	7	4.69004	0.959955	7	3.73322	0.973364	7	7.83304	0.943524	7	7.8476	1.05614	7	10.755	0	0.0004854	44.53	0.000327705	2	1411.84	9.34134	47.2503	0
1521		High	tQVnTqAEQLR	PlainPeptide	0	45	1	1	P06727	N-Term(TMT6plex); N4(Deamidated); Q6(Deamidated)	0	1.03933	11	15.0887	1.08649	11	11.0837	1.07058	11	10.0255	0.970915	11	7.24982	1.04434	11	11.5254	0	3.216e-07	44.53	0.000385846	2	1518.8	4.83874	43.4048	0
1522		High	vNSFFSTFk	PlainPeptide	0	6	1	1	P06727	N-Term(TMT6plex); K9(TMT6plex)	0	1.21501	5	5.88337	1.33373	5	3.21643	1.47415	5	2.22976	1.45961	5	4.01274	1.41276	5	3.76721	0	5.358e-06	42.66	0.000815711	2	1534.87	0.375283	65.2638	0
1523		High	aLVQQMEQLR	PlainPeptide	0	10	1	1	P06727	N-Term(TMT6plex)	0	0.723688	10	8.878	0.808504	10	19.8801	0.850192	10	8.45501	0.819296	10	18.5845	0.918119	10	12.3583	0	1.26e-06	42.09	0.000806511	2	1444.83	9.35416	80.6353	0
1524		High	lEPYADqLR	PlainPeptide	0	4	1	1	P06727	N-Term(TMT6plex); Q7(Deamidated)	0	1.05915	1		1.13398	1		1.29722	1		1.10391	1		1.30776	1		0	6.072e-05	40.81	0.00123233	2	1334.72	5.11437	71.6589	0
1525		High	iDqTVEELRR	PlainPeptide	0	2	1	1	P06727	N-Term(TMT6plex); Q3(Deamidated)	0	0.767776	1		0.836918	1		0.864141	1		0.80856	1		0.93176	1		0	6.722e-05	39.95	0.00118355	3	1488.83	5.05978	67.8265	1
1526		High	eNADSLQASLRPHADELk	PlainPeptide	0	6	1	1	P06727	N-Term(TMT6plex); K18(TMT6plex)	0	0.778039	6	3.43952	0.867234	6	8.69725	0.904244	6	5.16623	0.82654	6	1.6604	0.963413	6	8.49916	0	3.09e-07	39.7	0.00177336	3	2452.34	9.8893	67.4094	0
1527		High	enADSLqASLRPHADELk	PlainPeptide	0	5	1	1	P06727	N-Term(TMT6plex); N2(Deamidated); Q7(Deamidated); K18(TMT6plex)	0	0.829977	3	2.03568	0.845732	3	0.500971	0.903288	3	2.40052	0.878349	3	12.0364	1.05041	3	1.56655	0	6.922e-07	39.54	0.00180656	4	2454.29	-0.7986	61.0257	0
1528		High	lAPLAEDVR	PlainPeptide	0	10	1	1	P06727	N-Term(TMT6plex)	0	0.772906	6	15.9821	0.86319	6	22.3496	0.920038	6	11.352	0.940421	6	13.8753	0.948472	6	11.3211	0	0.0008479	38.88	0.000355904	2	1212.72	4.63038	70.1836	0
1529		High	gNTEGLQk	PlainPeptide	0	11	1	1	P06727	N-Term(TMT6plex); K8(TMT6plex)	0	0.745442	9	7.94556	0.851355	9	10.4348	0.86655	9	7.66939	0.78038	9	8.0279	0.944592	9	8.14318	0	0.001119	38.8	0.00195102	2	1304.76	4.97279	43.8223	0
1530		High	sELTQqLnALFQDk	PlainPeptide	0	5	1	1	P06727	N-Term(TMT6plex); Q6(Deamidated); N8(Deamidated); K14(TMT6plex)	0	1.45533	1		1.17211	1		1.22213	1		1.23982	1		1.32611	1		0	7.607e-05	38.52	0.00252386	3	2095.15	9.13352	103.283	0
1531		High	lLPHAnEVSQk	PlainPeptide	0	6	1	1	P06727	N-Term(TMT6plex); N6(Deamidated); K11(TMT6plex)	0	0.977049	3	41.7237	1.06671	3	13.4624	1.06154	3	25.357	1.03442	3	6.19132	0.971483	3	28.181	0	2.803e-06	38.13	0.00174581	3	1694.99	4.34159	59.5136	0
1532		High	aLVQQmEQLR	PlainPeptide	0	16	1	1	P06727	N-Term(TMT6plex); M6(Oxidation)	0	0.750528	9	7.11543	0.832041	9	9.01335	0.819297	9	4.51072	0.779074	9	7.26395	0.916813	9	9.69915	0	0.003531	37.93	0.0019972	2	1460.82	7.88603	54.4263	0
1533		High	vEPYGENFNk	PlainPeptide	0	11	1	1	P06727	N-Term(TMT6plex); K10(TMT6plex)	0	0.642856	8	23.011	0.7737	8	8.47785	0.750352	8	18.8854	0.788777	8	6.10048	0.836553	8	29.6295	0	0.001521	37.62	0.00259472	3	1654.89	4.8642	66.9174	0
1534		High	lEPYADQLR	PlainPeptide	0	9	1	1	P06727	N-Term(TMT6plex)	0	1.02011	8	5.15464	1.07191	8	4.60811	1.13263	8	8.21034	1.08333	8	6.73139	1.1868	8	8.65002	0	3.507e-05	37.4	0.00268406	2	1333.74	3.29306	55.1011	0
1535		High	gNTEGLqk	PlainPeptide	0	6	1	1	P06727	N-Term(TMT6plex); Q7(Deamidated); K8(TMT6plex)	0	0.785553	3	8.62325	0.853577	3	3.25594	0.863052	3	3.40748	0.783984	3	1.82046	0.956936	3	0.50903	0	0.004313	37.38	0.00286098	3	1305.74	-1.63762	38.5458	0
1536		High	iDqTVEELR	PlainPeptide	0	5	1	1	P06727	N-Term(TMT6plex); Q3(Deamidated)	0	1.02208	3	9.8566	0.966824	3	3.90315	1.02126	3	19.2855	0.941329	3	5.52137	1.0785	3	0.458169	0	0.0002343	36.95	0.00232112	2	1332.72	-0.188071	58.8823	0
1537		High	aLVqqMEQLR	PlainPeptide	0	5	1	1	P06727	N-Term(TMT6plex); Q4(Deamidated); Q5(Deamidated)	0	0.751741	1		0.765959	1		0.818092	1		0.894264	1		0.719497	1		0	5.491e-05	36.5	0.00295511	2	1446.79	7.22217	90.4467	0
1538		High	iDqnVEELk	PlainPeptide	0	7	1	1	P06727	N-Term(TMT6plex); Q3(Deamidated); N4(Deamidated); K9(TMT6plex)	0	0.828378	3	11.2735	0.911678	3	7.94436	1.03137	3	4.06488	0.848483	3	11.6205	1.05316	3	1.4494	0	0.0002699	36.39	0.00331793	2	1547.86	4.13573	62.2549	0
1539		High	aLVQqMEQLR	PlainPeptide	0	8	1	1	P06727	N-Term(TMT6plex); Q5(Deamidated)	0	0.662937	3	5.7584	0.787592	3	5.63418	0.693383	3	12.234	0.796804	3	3.95674	0.820907	3	4.74031	0	0.0003254	36.36	0.00329469	2	1445.8	4.53031	66.8088	0
1540		High	vnSFFSTFk	PlainPeptide	0	1	1	1	P06727	N-Term(TMT6plex); N2(Deamidated); K9(TMT6plex)	0	1.42589	1		1.63638	1		1.8755	1		1.61422	1		1.95139	1		0	0.0001373	35.77	0.00384033	2	1535.86	3.788	96.5254	0
1541		High	iDqNVEELk	PlainPeptide	0	20	1	1	P06727	N-Term(TMT6plex); Q3(Deamidated); K9(TMT6plex)	0	0.815381	4	9.51091	0.928938	4	6.38286	0.977189	4	7.53871	0.941757	4	1.37593	1.07074	4	5.2405	0	0.0001393	35.67	0.00466153	2	1546.87	-0.433984	58.9312	0
1542		High	dkVnSFFSTFk	PlainPeptide	0	2	1	1	P06727	N-Term(TMT6plex); K2(TMT6plex); N4(Deamidated); K11(TMT6plex)	0	1.21451	1		1.40689	1		1.64983	1		1.35762	1		1.67162	1		0	0.0003673	35.46	0.00467914	3	2008.13	-2.61134	62.0354	1
1543		High	aLVQqmEQLR	PlainPeptide	0	22	1	1	P06727	N-Term(TMT6plex); Q5(Deamidated); M6(Oxidation)	0	0.769929	9	12.6348	0.834107	9	5.45988	0.816253	9	11.7573	0.809353	9	8.2699	0.897617	9	6.33071	0	0.002211	35.39	0.00391687	2	1461.8	6.45619	58.3165	0
1544		High	vEPYGENFNkALVQQMEQLR	PlainPeptide	0	1	1	1	P06727	N-Term(TMT6plex); K10(TMT6plex)	0	0.230481	1		0.235777	1		0.258969	1		0.26576	1		0.428856	1		0	7.781e-10	35.33	0.0039274	3	2851.53	4.41634	98.8046	1
1545		High	eNADSLqASLRPHADELk	PlainPeptide	0	8	1	1	P06727	N-Term(TMT6plex); Q7(Deamidated); K18(TMT6plex)	0	0.7937	6	8.5907	0.838208	6	8.84926	0.893915	6	7.78892	0.826588	6	6.78428	0.960153	6	2.19464	0	7.113e-08	34.4	0.00608156	4	2453.31	2.83631	57.9175	0
1546		High	iDQTVEELRR	PlainPeptide	0	3	1	1	P06727	N-Term(TMT6plex)	0	0.72597	3	7.67735	0.794127	3	6.18166	0.869232	3	10.0023	0.731786	3	2.29673	0.917666	3	2.56045	0	1.259e-05	33.49	0.00568596	3	1487.84	4.5757	52.4274	1
1547		High	lGPHAGDVEGHLSFLEk	PlainPeptide	0	3	1	1	P06727	N-Term(TMT6plex); K17(TMT6plex)	0	1.41224	1		1.21707	1		1.33123	1		1.14437	1		1.20751	1		0	2.133e-07	33.25	0.007807	4	2264.25	0.86876	81.8184	0
1548		High	vEPYGENFnk	PlainPeptide	0	12	1	1	P06727	N-Term(TMT6plex); N9(Deamidated); K10(TMT6plex)	0	0.727694	4	18.0728	0.765467	4	9.63272	0.777813	4	3.42589	0.805639	4	6.62769	0.898803	4	5.99191	0	0.001267	29.54	0.0147304	2	1655.88	6.96607	68.2057	0
1549		High	vEPYGEnFnk	PlainPeptide	0	1	1	1	P06727	N-Term(TMT6plex); N7(Deamidated); N9(Deamidated); K10(TMT6plex)	0																0	0.0001007	27.86	0.0179231	2	1656.85	-2.17821	57.374	0
1550		High	gnTEGLqk	PlainPeptide	0	2	1	1	P06727	N-Term(TMT6plex); N2(Deamidated); Q7(Deamidated); K8(TMT6plex)	0	0.887981	2	11.1666	0.968882	2	11.5047	0.985667	2	23.219	0.831673	2	6.43716	1.08191	2	24.4926	0	0.001991	27.3	0.0316555	2	1306.73	3.4596	40.0604	0
1551		High	rVEPYGEnFNk	PlainPeptide	0	2	1	1	P06727	N-Term(TMT6plex); N8(Deamidated); K11(TMT6plex)	0	0.9144	2	2.6079	0.949584	2	1.94823	1.03121	2	0.991468	0.931651	2	8.87303	1.19516	2	1.56945	0	4.287e-06	26.68	0.0329692	3	1811.98	4.41327	59.7514	1
1552		High	sLAELGGHLDqQVEEFR	PlainPeptide	0	13	1	1	P06727	N-Term(TMT6plex); Q11(Deamidated)	0	0.690805	6	11.3328	0.839574	6	40.6391	0.646157	6	23.6477	0.856418	6	27.4209	0.730358	6	17.4007	0	2.785e-06	26.49	0.0308534	3	2158.12	8.74099	91.2212	0
1553		High	tQVNTQAEQLRR	PlainPeptide	0	1	1	1	P06727	N-Term(TMT6plex)	0	0.599054	1		0.697035	1		0.743401	1		0.687176	1		0.798653	1		0	3.143e-06	26.34	0.0319376	3	1672.94	4.87692	40.7302	1
1554		High	lLPHAnEVSqk	PlainPeptide	0	2	1	1	P06727	N-Term(TMT6plex); N6(Deamidated); Q10(Deamidated); K11(TMT6plex)	0	0.797042	1		0.724458	1		0.854059	1		0.987509	1		1.06153	1		0	2.142e-05	25.16	0.0425181	3	1695.98	5.41446	62.3133	0
1555		High	aLVqqmEQLR	PlainPeptide	0	6	1	1	P06727	N-Term(TMT6plex); Q4(Deamidated); Q5(Deamidated); M6(Oxidation)	0	0.794031	1		0.81218	1		0.80613	1		0.789977	1		0.86994	1		0.001	0.006687	32.89	0.00596291	2	1462.78	0.605383	49.0327	0
1556		High	kNAEELk	PlainPeptide	0	1	1	1	P06727	N-Term(TMT6plex); K1(TMT6plex); K7(TMT6plex)	0	1.06086	1		0.827779	1		1.25444	1		0.732352	1		1.40496	1		0.003	0.03349	27.89	0.0151176	2	1518.96	7.28097	48.0272	1
1557		High	lkEEIGk	PlainPeptide	0	2	2	1	P06727	N-Term(TMT6plex); K2(TMT6plex); K7(TMT6plex)	0	0.9334	1		1.02313	1		1.04314	1		0.911276	1		1.13067	1		0.004	0.0457	24.72	0.0274889	3	1503.98	3.32168	62.1974	1
1558		High	qLTPYAQR	PlainPeptide	0	4	1	1	P06727	N-Term(TMT6plex)	0	0.990403	2	4.31656	1.01217	2	5.12513	1.12287	2	10.3078	0.875863	2	1.34204	1.19093	2	18.6654	0.006	0.06169	30.22	0.00855544	2	1205.68	-2.33342	40.0577	0
1559	P01008	Antithrombin-III OS=Homo sapiens GN=SERPINC1 PE=1 SV=1 - [ANT3_HUMAN]	10734.8	Glycoprotein		64.44	1	26	26	393	0.881736	282	21.8207	0.791499	282	21.3894	0.804977	282	21.8197	0.821552	282	17.6201	0.84287	282	20.9575	464	52.5689	6.7124
1560		A3	Sequence	Type	Glycopeptide?	# PSMs	# Proteins	# Protein Groups	Protein Group Accessions	Modifications	ΔCn	126/131	126/131 Count	126/131 Variability [%]	127/131	127/131 Count	127/131 Variability [%]	128/131	128/131 Count	128/131 Variability [%]	129/131	129/131 Count	129/131 Variability [%]	130/131	130/131 Count	130/131 Variability [%]	q-Value	PEP	IonScore	Exp Value	Charge	MH+ [Da]	ΔM [ppm]	RT [min]	# Missed Cleavages
1561		High	aFLEVNEEGSEAAASTAVVIAGR	PlainPeptide	0	59	1	1	P01008	N-Term(TMT6plex)	0	0.910818	55	31.0369	0.865211	55	26.3479	0.812683	55	22.9785	0.902225	55	23.6024	0.902365	55	25.6358	0	5.007e-14	115.25	5.09008e-11	3	2520.33	5.56317	107.999	0
1562		High	aFLEVnEEGSEAAASTAVVIAGR	PlainPeptide	0	4	1	1	P01008	N-Term(TMT6plex); N6(Deamidated)	0	0.799313	4	11.8533	0.968319	4	27.41	0.910485	4	34.5272	0.890513	4	28.5333	1.06551	4	15.7679	0	6.306e-12	94.6	5.47844e-09	3	2521.31	6.35699	97.6975	0
1563		High	eQLQDmGLVDLFSPEk	PlainPeptide	0	14	1	1	P01008	N-Term(TMT6plex); M6(Oxidation); K16(TMT6plex)	0	1.04904	12	5.76615	0.919593	12	11.7636	0.996177	12	5.98392	0.943293	12	8.92317	1.00784	12	9.55856	0	3.915e-07	78.31	2.44229e-07	2	2323.24	6.70969	99.5932	0
1564		High	eQLQDMGLVDLFSPEk	PlainPeptide	0	11	1	1	P01008	N-Term(TMT6plex); K16(TMT6plex)	0	1.14324	9	10.5409	0.946576	9	4.36642	1.13032	9	10.2549	0.955472	9	4.59947	1.11726	9	12.0072	0	1.754e-10	77.51	2.85645e-07	2	2307.25	9.10229	102.718	0
1565		High	lGAcnDTLQQLmEVFk	Glycopeptide	Glyco	7	1	1	P01008	N-Term(TMT6plex); C4(Carbamidomethyl); N5(Deamidated); M12(Oxidation); K16(TMT6plex)	0	0.81357	4	5.8762	0.695075	4	5.845	0.713745	4	6.10919	0.728206	4	5.84264	0.746559	4	8.71368	0	5.513e-08	71.34	1.08341e-06	2	2342.23	7.48366	69.1103	0
1566		High	aDGEScSASmmYQEGk	PlainPeptide	0	9	1	1	P01008	N-Term(TMT6plex); C6(Carbamidomethyl); M10(Oxidation); M11(Oxidation); K16(TMT6plex)	0	0.659899	7	7.61995	0.649674	7	7.55537	0.586396	7	1.90687	0.652931	7	11.0052	0.707518	7	6.81879	0	5.747e-08	68.88	2.13542e-07	2	2240.99	-0.710338	37.6767	0
1567		High	fATTFYQHLADSk	PlainPeptide	0	22	1	1	P01008	N-Term(TMT6plex); K13(TMT6plex)	0	0.727269	15	21.7318	0.652333	15	16.6577	0.624789	15	32.7741	0.717973	15	10.0744	0.631476	15	34.7508	0	1.577e-05	66	3.592e-06	3	1987.07	-1.58286	58.1094	0
1568		High	aTEDEGSEQk	PlainPeptide	0	36	1	1	P01008	N-Term(TMT6plex); K10(TMT6plex)	0	0.913557	25	12.3876	0.828599	25	6.84001	0.867209	25	8.86047	0.860748	25	8.7093	0.885791	25	6.99704	0	2.645e-08	63.19	4.43753e-06	2	1551.8	3.47765	34.8527	0
1569		High	lGAcnDTLQQLMEVFk	Glycopeptide	Glyco	7	1	1	P01008	N-Term(TMT6plex); C4(Carbamidomethyl); N5(Deamidated); K16(TMT6plex)	0	0.789278	2	1.00392	0.646119	2	0.710162	0.678183	2	1.32642	0.7011	2	3.52982	0.74097	2	3.44369	0	1.488e-08	62	9.33817e-06	3	2326.23	6.81272	70.8557	0
1570		High	vAEGTQVLELPFk	PlainPeptide	0	22	1	1	P01008	N-Term(TMT6plex); K13(TMT6plex)	0	0.825067	17	15.4943	0.778585	17	12.4231	0.760754	17	10.3733	0.790483	17	12.4454	0.816726	17	12.5768	0	9.01e-08	61.93	6.79682e-06	2	1889.13	6.73103	98.3077	0
1571		High	nDNDNIFLSPLSISTAFAMTk	PlainPeptide	0	4	1	1	P01008	N-Term(TMT6plex); K21(TMT6plex)	0	0.961142	4	8.34481	0.776262	4	18.598	0.704803	4	9.60368	0.845699	4	13.6048	0.753096	4	2.94404	0	4.369e-08	58.7	2.2123e-05	2	2757.46	0.609411	74.3321	0
1572		High	aDGEScSASMMYQEGkFR	PlainPeptide	0	1	1	1	P01008	N-Term(TMT6plex); C6(Carbamidomethyl); K16(TMT6plex)	0	0.477129	1		0.405096	1		0.407789	1		0.614095	1		1.06251	1		0	1.371e-13	58.3	7.83927e-06	3	2512.18	5.7175	67.9676	1
1573		High	aTEDEGSEqk	PlainPeptide	0	17	1	1	P01008	N-Term(TMT6plex); Q9(Deamidated); K10(TMT6plex)	0	0.908561	10	12.8449	0.818841	10	9.87087	0.842759	10	9.11924	0.832723	10	4.01438	0.903513	10	11.0406	0	1.297e-07	56.86	1.68972e-05	2	1552.79	8.10899	36.4013	0
1574		High	fATTFYqHLADSk	PlainPeptide	0	3	1	1	P01008	N-Term(TMT6plex); Q7(Deamidated); K13(TMT6plex)	0	1.00409	1		0.969298	1		0.898713	1		0.899351	1		0.918214	1		0	3.331e-06	56.83	2.87376e-05	3	1988.07	6.88772	65.7826	0
1575		High	gDDITMVLILPkPEk	PlainPeptide	0	3	1	1	P01008	N-Term(TMT6plex); K12(TMT6plex); K15(TMT6plex)	0	0.730511	2	4.1521	0.666381	2	18.8474	0.679954	2	2.25333	0.706924	2	11.8304	0.724899	2	21.0879	0	2.948e-10	56	9.54517e-06	3	2356.42	3.43205	98.2826	0
1576		High	gDDITmVLILPkPEk	PlainPeptide	0	7	1	1	P01008	N-Term(TMT6plex); M6(Oxidation); K12(TMT6plex); K15(TMT6plex)	0	0.803747	4	11.9358	0.734949	4	14.7941	0.766318	4	13.3305	0.763697	4	11.0974	0.773571	4	11.1179	0	9.297e-09	55.3	1.65268e-05	3	2372.41	2.59369	90.325	0
1577		High	vAEGTqVLELPFk	PlainPeptide	0	3	1	1	P01008	N-Term(TMT6plex); Q6(Deamidated); K13(TMT6plex)	0	0.812553	2	10.4733	0.739135	2	5.20042	0.812354	2	6.47017	0.778789	2	4.21587	0.763382	2	10.0771	0	1.11e-08	54.29	4.84109e-05	2	1890.11	4.91538	99.2826	0
1578		High	nDNDNIFLSPLSISTAFAmTk	PlainPeptide	0	3	1	1	P01008	N-Term(TMT6plex); N1(Deamidated); M19(Oxidation); K21(TMT6plex)	0	0.850443	1		0.878954	1		0.812226	1		0.83188	1		0.829253	1		0	8.221e-07	54.07	6.072e-05	3	2774.45	7.57879	105.568	0
1579		High	eVPLNTIIFMGR	PlainPeptide	0	6	1	1	P01008	N-Term(TMT6plex)	0	0.922441	4	12.1991	0.81892	4	5.86577	0.915543	4	26.0595	0.772294	4	6.62574	0.877015	4	14.3184	0	1.193e-06	54.06	6.32158e-05	3	1618.92	1.59897	99.8052	0
1580		High	eQLqDMGLVDLFSPEk	PlainPeptide	0	4	1	1	P01008	N-Term(TMT6plex); Q4(Deamidated); K16(TMT6plex)	0	1.12181	1		0.864071	1		1.00121	1		0.883964	1		1.05947	1		0	3.964e-06	51.52	0.000114513	4	2308.22	4.21827	103.453	0
1581		High	eVPLnTIIFMGR	PlainPeptide	0	3	1	1	P01008	N-Term(TMT6plex); N5(Deamidated)	0	1.00202	2	16.2033	0.896121	2	19.3826	0.964321	2	5.38927	0.942751	2	16.4465	0.93388	2	10.8654	0	1.894e-06	51.32	0.000124706	3	1619.91	3.85423	97.6191	0
1582		High	nDNDNIFLSPLSISTAFAmTk	PlainPeptide	0	5	1	1	P01008	N-Term(TMT6plex); M19(Oxidation); K21(TMT6plex)	0	1.00263	5	11.8238	0.925042	5	9.44886	0.838757	5	12.8655	0.799826	5	18.7661	0.840184	5	15.5111	0	3.792e-10	50.46	0.000147068	3	2773.45	0.717963	72.4899	0
1583		High	dDLYVSDAFHk	PlainPeptide	0	18	1	1	P01008	N-Term(TMT6plex); K11(TMT6plex)	0	0.672572	8	28.8305	0.6705	8	8.34848	0.559607	8	20.5671	0.630721	8	9.50307	0.552827	8	27.6671	0	8.622e-07	49.79	0.00013854	3	1767.94	4.54664	75.9695	0
1584		High	lGAcnDTLqqLmEVFk	Glycopeptide	Glyco	1	1	1	P01008	N-Term(TMT6plex); C4(Carbamidomethyl); N5(Deamidated); Q9(Deamidated); Q10(Deamidated); M12(Oxidation); K16(TMT6plex)	0	0.85434	1		0.870963	1		0.752411	1		0.847455	1		0.786833	1		0	1.145e-07	48.87	0.000158904	3	2344.19	4.36714	69.9917	0
1585		High	aDGEScSASMMYQEGk	PlainPeptide	0	6	1	1	P01008	N-Term(TMT6plex); C6(Carbamidomethyl); K16(TMT6plex)	0	0.695634	5	45.0085	0.654884	5	16.1501	0.611143	5	18.7739	0.630704	5	12.7904	0.678383	5	2.37147	0	2.672e-06	48.51	6.13041e-05	2	2209.01	4.51183	61.4313	0
1586		High	skLPGIVAEGR	PlainPeptide	0	3	1	1	P01008	N-Term(TMT6plex); K2(TMT6plex)	0	0.655744	3	7.19359	0.723711	3	6.05078	0.655453	3	15.8336	0.795552	3	7.53292	0.624341	3	26.2883	0	5.6e-05	48.48	5.46337e-05	2	1585	8.08477	63.2685	1
1587		High	nDNDnIFLSPLSISTAFAMTk	PlainPeptide	0	11	1	1	P01008	N-Term(TMT6plex); N5(Deamidated); K21(TMT6plex)	0	0.866599	4	8.4328	0.813689	4	23.0699	0.742464	4	11.025	0.82372	4	28.9155	0.974036	4	22.7004	0	7.116e-06	47.36	0.000284663	3	2758.45	6.33248	74.2446	0
1588		High	eqLqDmGLVDLFSPEk	PlainPeptide	0	1	1	1	P01008	N-Term(TMT6plex); Q2(Deamidated); Q4(Deamidated); M6(Oxidation); K16(TMT6plex)	0	1.32669	1		1.10551	1		1.12281	1		1.10948	1		1.12083	1		0	2.849e-08	43.94	0.000579231	3	2325.2	0.864686	69.1208	0
1589		High	aDGEScSASmmYqEGk	PlainPeptide	0	3	1	1	P01008	N-Term(TMT6plex); C6(Carbamidomethyl); M10(Oxidation); M11(Oxidation); Q13(Deamidated); K16(TMT6plex)	0	0.761138	2	2.20316	0.701985	2	6.24105	0.726561	2	22.6677	0.693227	2	0.426087	0.724059	2	9.41675	0	2.487e-07	43.81	5.61479e-05	3	2241.98	2.46595	39.249	0
1590		High	kATEDEGSEqk	PlainPeptide	0	2	1	1	P01008	N-Term(TMT6plex); K1(TMT6plex); Q10(Deamidated); K11(TMT6plex)	0	0.834425	2	11.6194	0.73937	2	4.10452	0.770742	2	2.82389	0.795959	2	7.4126	0.844299	2	3.78513	0	0.0009445	42.3	0.000971592	2	1910.04	3.03039	32.4377	1
1591		High	aDGEScSASmMYQEGk	PlainPeptide	0	17	1	1	P01008	N-Term(TMT6plex); C6(Carbamidomethyl); M10(Oxidation); K16(TMT6plex)	0	0.647216	8	18.8842	0.627066	8	11.1189	0.602471	8	12.4735	0.630334	8	17.0955	0.635947	8	11.5731	0	8.691e-06	42	0.000123037	2	2225	3.25355	55.2998	0
1592		High	sLTFnETYqDISELVYGAk	Glycopeptide	Glyco	1	1	1	P01008	N-Term(TMT6plex); N5(Deamidated); Q9(Deamidated); K19(TMT6plex)	0																0	3.183e-07	41.39	0.00127795	3	2638.37	4.49999	71.1094	0
1593		High	tSDQIHFFFAk	PlainPeptide	0	5	1	1	P01008	N-Term(TMT6plex); K11(TMT6plex)	0	0.583271	5	30.6844	0.633722	5	13.2301	0.471309	5	11.3578	0.592296	5	29.8589	0.5688	5	19.2905	0	0.000162	41.14	0.00103448	3	1798.99	1.29851	89.0853	0
1594		High	kATEDEGSEQk	PlainPeptide	0	3	1	1	P01008	N-Term(TMT6plex); K1(TMT6plex); K11(TMT6plex)	0	0.95774	2	2.00082	0.801247	2	2.32009	0.767027	2	0.424271	0.789223	2	1.04496	0.900471	2	3.2408	0	4.954e-09	40.47	0.00144935	3	1909.06	6.06595	28.7937	1
1595		High	eVPLNTIIFmGR	PlainPeptide	0	7	1	1	P01008	N-Term(TMT6plex); M10(Oxidation)	0	0.878118	6	9.63017	0.694521	6	14.7402	0.76089	6	8.02875	0.77481	6	10.2098	0.855124	6	14.459	0	0.0002818	39.29	0.00202548	2	1634.92	1.60322	92.4053	0
1596		High	sLTFnETYQDISELVYGAk	Glycopeptide	Glyco	9	1	1	P01008	N-Term(TMT6plex); N5(Deamidated); K19(TMT6plex)	0	0.833504	5	11.4183	0.73222	5	10.3037	0.795534	5	4.88564	0.801682	5	2.29765	0.826933	5	4.69669	0	0.0001413	38.53	0.00218138	3	2637.37	-0.0777805	106.337	0
1597		High	aTEDEGSEQkIPEATNR	PlainPeptide	0	2	1	1	P01008	N-Term(TMT6plex); K10(TMT6plex)	0	1.9203	2	27.9695	1.50288	2	12.5068	1.97234	2	28.514	1.21186	2	16.2162	1.61122	2	30.7424	0	7.761e-07	37.68	0.00220938	4	2333.19	-4.58959	40.5903	1
1598		High	lPGIVAEGR	PlainPeptide	0	3	1	1	P01008	N-Term(TMT6plex)	0	1.14273	3	8.32694	0.8558	3	19.9037	0.911928	3	5.04415	0.85163	3	0.84049	0.905327	3	21.0158	0	0.000607	32.87	0.00149761	2	1140.7	4.9331	68.1468	0
1599		High	aNRPFLVFIR	PlainPeptide	0	4	1	1	P01008	N-Term(TMT6plex)	0	0.993673	4	6.8304	0.862834	4	6.53374	0.885542	4	1.65463	0.892505	4	3.02826	0.927611	4	1.73663	0	0.0001401	32.81	0.00578578	3	1461.89	-0.882566	55.7682	0
1600		High	vANPcVk	PlainPeptide	0	3	1	1	P01008	N-Term(TMT6plex); C5(Carbamidomethyl); K7(TMT6plex)	0	1.13889	2	6.90083	0.846625	2	7.08379	1.0899	2	2.59662	0.935309	2	2.63083	0.99864	2	15.2212	0	0.003742	30.56	0.00606526	2	1245.74	4.07536	48.5349	0
1601		High	eLTPEVLqEWLDELEEmmLVVHMPR	PlainPeptide	0	1	1	1	P01008	N-Term(TMT6plex); Q8(Deamidated); M17(Oxidation); M18(Oxidation)	0	0.732022	1		0.362609	1		0.664478	1		0.855859	1		0.443946	1		0	0.001823	28.03	0.0199109	3	3328.66	6.61363	107.268	0
1602		High	eqLQDmGLVDLFSPEk	PlainPeptide	0	1	1	1	P01008	N-Term(TMT6plex); Q2(Deamidated); M6(Oxidation); K16(TMT6plex)	0																0	6.416e-06	28.02	0.0272138	3	2324.22	6.46162	99.3374	0
1603		High	iEDGFSLk	PlainPeptide	0	4	1	1	P01008	N-Term(TMT6plex); K8(TMT6plex)	0	1.37273	3	1.03147	1.30269	3	0.886612	1.30727	3	1.8134	1.25169	3	3.65035	1.11749	3	1.90663	0	0.002323	27.73	0.0231058	2	1366.81	7.4875	80.3099	0
1604		High	tSDqIHFFFAk	PlainPeptide	0	1	1	1	P01008	N-Term(TMT6plex); Q4(Deamidated); K11(TMT6plex)	0	0.593105	1		0.550685	1		0.54715	1		0.653185	1		0.560509	1		0	0.0003278	27.04	0.0305442	3	1799.99	6.78699	92.4926	0
1605		High	aDGEScSASMMYqEGk	PlainPeptide	0	1	1	1	P01008	N-Term(TMT6plex); C6(Carbamidomethyl); Q13(Deamidated); K16(TMT6plex)	0	0.757962	1		0.763282	1		0.77278	1		0.853293	1		0.621553	1		0	0.000151	26.06	0.00631743	3	2209.99	5.99182	50.2634	0
1606		High	dIPmNPMcIYR	PlainPeptide	0	3	1	1	P01008	N-Term(TMT6plex); M4(Oxidation); C8(Carbamidomethyl)	0	1.00453	3	4.89771	0.795516	3	1.99959	0.952715	3	9.48332	0.873438	3	7.86456	0.836299	3	6.40125	0	0.002263	21.27	0.0473995	2	1654.81	6.85634	77.4906	0
1607		High	eNAEQSR	PlainPeptide	0	10	1	1	P01008	N-Term(TMT6plex)	0	0.892125	8	13.9997	0.764113	8	7.86459	0.846327	8	5.62548	0.805924	8	7.58897	0.821633	8	5.69833	0.001	0.007504	32.03	0.00147254	2	1062.54	-0.101686	16.7446	0
1608		High	eVPLnTIIFmGR	PlainPeptide	0	1	1	1	P01008	N-Term(TMT6plex); N5(Deamidated); M10(Oxidation)	0	0.919651	1		0.836507	1		0.774082	1		0.866165	1		0.77663	1		0.001	0.01122	26.11	0.0393075	2	1635.9	0.180077	68.3983	0
1609		High	enAEQSR	PlainPeptide	0	8	1	1	P01008	N-Term(TMT6plex); N2(Deamidated)	0	0.858636	6	5.07655	0.68641	6	5.15222	0.792799	6	12.2075	0.757465	6	3.73261	0.817992	6	16.1364	0.002	0.01985	25.83	0.00875074	2	1063.52	1.49854	17.4315	0
1610		High	fDTISEk	PlainPeptide	0	4	1	1	P01008	N-Term(TMT6plex); K7(TMT6plex)	0	1.03068	3	3.12456	0.898524	3	7.55189	0.866289	3	4.48952	0.898216	3	23.1526	0.927318	3	2.73773	0.003	0.02891	26.69	0.0236789	2	1297.75	4.87491	52.1416	0
1611		High	enAEqSR	PlainPeptide	0	2	1	1	P01008	N-Term(TMT6plex); N2(Deamidated); Q5(Deamidated)	0	0.841421	1		0.715096	1		0.778052	1		0.773568	1		0.748553	1		0.003	0.03551	26.53	0.00455779	2	1064.51	-0.573739	16.3763	0
1612		High	fSPEnTR	PlainPeptide	0	6	1	1	P01008	N-Term(TMT6plex); N5(Deamidated)	0	0.942138	4	10.9998	0.842869	4	2.12628	0.802365	4	3.3892	0.851188	4	4.45525	0.903295	4	2.65772	0.005	0.0543	21.96	0.0315214	2	1080.56	2.78204	38.5197	0
1613		Low	fSPENTR	PlainPeptide	0	2	1	1	P01008	N-Term(TMT6plex)	0																0.084	0.7368	20.3	0.043863	2	1079.57	2.79126	41.9605	0
1614	P02647	Apolipoprotein A-I OS=Homo sapiens GN=APOA1 PE=1 SV=1 - [APOA1_HUMAN]	10597	PlainProtein		74.16	1	25	25	505	1.72082	417	37.5911	1.58835	417	36.3327	1.59033	417	40.7082	1.32328	417	31.0459	1.47268	417	31.9273	267	30.7589	5.75732
1615		A3	Sequence	Type	Glycopeptide?	# PSMs	# Proteins	# Protein Groups	Protein Group Accessions	Modifications	ΔCn	126/131	126/131 Count	126/131 Variability [%]	127/131	127/131 Count	127/131 Variability [%]	128/131	128/131 Count	128/131 Variability [%]	129/131	129/131 Count	129/131 Variability [%]	130/131	130/131 Count	130/131 Variability [%]	q-Value	PEP	IonScore	Exp Value	Charge	MH+ [Da]	ΔM [ppm]	RT [min]	# Missed Cleavages
1616		High	eQLGPVTQEFWDNLEk	PlainPeptide	0	10	1	1	P02647	N-Term(TMT6plex); K16(TMT6plex)	0	3.75065	7	127.144	3.65763	7	112.775	4.15361	7	94.4424	2.77435	7	67.1805	2.59599	7	82.9616	0	6.036e-10	87.19	3.04622e-08	3	2391.28	8.4499	94.5592	0
1617		High	dYVSQFEGSALGk	PlainPeptide	0	47	1	1	P02647	N-Term(TMT6plex); K13(TMT6plex)	0	1.84554	36	12.1421	1.71088	36	16.0555	1.88126	36	13.2293	1.40001	36	12.3377	1.7349	36	12.1968	0	2.146e-09	72.18	9.68545e-07	2	1859.01	6.83418	84.2682	0
1618		High	vSFLSALEEYTk	PlainPeptide	0	11	1	1	P02647	N-Term(TMT6plex); K12(TMT6plex)	0	2.6285	11	31.2013	2.41497	11	31.2986	2.6692	11	19.679	2.32338	11	20.5736	1.81145	11	33.4784	0	8.649e-11	69.17	1.50114e-06	2	1845.05	4.38176	104.225	0
1619		High	lLDNWDSVTSTFSk	PlainPeptide	0	43	1	1	P02647	N-Term(TMT6plex); K14(TMT6plex)	0	2.72521	32	41.954	2.21948	32	32.4645	2.74439	32	42.2635	1.83166	32	28.5652	1.9835	32	32.6511	0	4.957e-11	68.5	2.59907e-06	2	2071.11	-0.767009	68.7836	0
1620		High	dYVSqFEGSALGk	PlainPeptide	0	8	1	1	P02647	N-Term(TMT6plex); Q5(Deamidated); K13(TMT6plex)	0	1.85807	6	8.64042	1.73373	6	9.10899	1.8301	6	5.26416	1.43222	6	4.80193	1.70517	6	5.3139	0	2.445e-11	68	2.61507e-06	2	1859.98	0.0668532	66.8124	0
1621		High	vkDLATVYVDVLk	PlainPeptide	0	11	1	1	P02647	N-Term(TMT6plex); K2(TMT6plex); K13(TMT6plex)	0	1.87429	7	21.6293	1.58835	7	8.66759	1.8302	7	11.7422	1.25189	7	7.50824	1.82328	7	10.6986	0	2.751e-11	66.52	4.34545e-07	2	2150.34	-2.40178	66.5926	1
1622		High	dLATVYVDVLk	PlainPeptide	0	21	1	1	P02647	N-Term(TMT6plex); K11(TMT6plex)	0	1.96145	15	10.9922	1.75839	15	14.2432	1.90545	15	8.72409	1.47101	15	18.1881	1.74687	15	17.5472	0	3.453e-08	63.11	4.52003e-06	2	1694.03	7.84878	99.025	0
1623		High	lLDNWDSVTSTFSkLR	PlainPeptide	0	65	1	1	P02647	N-Term(TMT6plex); K14(TMT6plex)	0	0.99815	65	10.2318	1.00002	65	12.8414	0.921126	65	8.90624	0.881251	65	12.3449	1.12548	65	9.79786	0	6.011e-10	61.96	7.89626e-06	3	2340.3	-0.245159	78.5172	1
1624		High	lLDnWDSVTSTFSk	PlainPeptide	0	5	1	1	P02647	N-Term(TMT6plex); N4(Deamidated); K14(TMT6plex)	0	2.71778	4	16.6648	2.27901	4	13.2334	2.7123	4	8.93688	2.0065	4	10.5798	2.12596	4	17.7121	0	3.893e-10	61.76	1.1169e-05	2	2072.1	3.29476	102.498	0
1625		High	tHLAPYSDELR	PlainPeptide	0	26	1	1	P02647	N-Term(TMT6plex)	0	1.68008	19	14.4353	1.7029	19	32.0498	1.34116	19	24.0397	1.26296	19	27.0932	1.30511	19	20.6996	0	3.06e-06	60.09	1.04805e-05	3	1530.82	4.48006	54.6536	0
1626		High	eQLGPVTQEFWDNLEkETEGLR	PlainPeptide	0	3	1	1	P02647	N-Term(TMT6plex); K16(TMT6plex)	0	1.09017	3	5.03415	1.07033	3	0.726688	1.17169	3	12.4161	1.02068	3	8.36344	1.10253	3	4.85797	0	3.44e-10	58.33	2.29152e-05	3	3076.62	5.93234	104.686	1
1627		High	eQLGPVTqEFWDNLEk	PlainPeptide	0	9	1	1	P02647	N-Term(TMT6plex); Q8(Deamidated); K16(TMT6plex)	0	3.86812	6	40.1086	3.73056	6	21.0276	4.22252	6	39.8461	2.98159	6	26.9833	2.73854	6	36.8217	0	2.819e-05	55.63	4.69099e-05	2	2392.26	7.4285	101.719	0
1628		High	eqLGPVTqEFWDNLEk	PlainPeptide	0	2	1	1	P02647	N-Term(TMT6plex); Q2(Deamidated); Q8(Deamidated); K16(TMT6plex)	0	1.90747	1		1.81048	1		2.01707	1		1.65574	1		1.40838	1		0	3.57e-07	52.21	9.61878e-05	3	2393.23	2.92828	69.55	0
1629		High	wQEEMELYR	PlainPeptide	0	31	1	1	P02647	N-Term(TMT6plex)	0	1.76718	29	23.2379	1.7789	29	28.2816	1.61738	29	21.2594	1.4196	29	17.4795	1.43288	29	22.0993	0	1.394e-05	51.83	3.96968e-05	2	1512.74	5.27023	87.4467	0
1630		High	vQPYLDDFqk	PlainPeptide	0	13	1	1	P02647	N-Term(TMT6plex); Q9(Deamidated); K10(TMT6plex)	0	2.18212	11	9.38019	1.93758	11	7.15389	2.03603	11	13.236	1.48831	11	13.3094	1.67929	11	12.5298	0	0.0002237	51.3	0.000115644	2	1711.94	6.46562	86.3742	0
1631		High	vQPYLDDFQk	PlainPeptide	0	27	1	1	P02647	N-Term(TMT6plex); K10(TMT6plex)	0	2.43031	26	18.337	2.08047	26	12.3071	2.15395	26	16.748	1.66329	26	11.2844	1.80826	26	18.4033	0	6.742e-07	50.63	0.000128015	2	1710.96	5.76009	83.3919	0
1632		High	qGLLPVLESFk	PlainPeptide	0	9	1	1	P02647	N-Term(TMT6plex); K11(TMT6plex)	0	2.38721	7	9.41648	2.24793	7	6.6353	2.54299	7	10.3181	1.94269	7	11.1755	2.03942	7	15.5982	0	6.281e-08	49.65	9.97213e-05	2	1689.04	0.884168	70.6093	0
1633		High	aTEHLSTLSEk	PlainPeptide	0	24	1	1	P02647	N-Term(TMT6plex); K11(TMT6plex)	0	1.20821	16	13.0983	1.22672	16	8.51512	1.19202	16	11.1438	1.03846	16	12.365	1.1111	16	7.2107	0	8.521e-07	48.01	0.000206353	2	1673.96	5.52424	54.6192	0
1634		High	lLDnWDSVTSTFSkLR	PlainPeptide	0	5	1	1	P02647	N-Term(TMT6plex); N4(Deamidated); K14(TMT6plex)	0	0.969716	4	3.63118	0.91698	4	8.29371	0.839048	4	5.00502	0.91746	4	10.2553	1.18236	4	18.8504	0	5.694e-09	44.89	0.000434615	2	2341.28	-0.477015	71.208	1
1635		High	qkLHELQEk	PlainPeptide	0	3	1	1	P02647	N-Term(TMT6plex); K2(TMT6plex); K9(TMT6plex)	0	0.818489	3	0.88522	0.686181	3	8.94398	0.897448	3	20.5912	0.719805	3	0.507069	1.18684	3	33.021	0	8.242e-06	43.57	0.000197794	2	1840.14	7.71518	53.3513	1
1636		High	dLATVYVDVLkDSGR	PlainPeptide	0	1	1	1	P02647	N-Term(TMT6plex); K11(TMT6plex)	0																0	9.07e-07	41.15	0.000924671	3	2109.22	9.39826	93.0672	1
1637		High	wqEEMELYR	PlainPeptide	0	1	1	1	P02647	N-Term(TMT6plex); Q2(Deamidated)	0	1.69466	1		1.70335	1		1.56749	1		1.31312	1		1.63922	1		0	1.513e-05	40.06	0.00045862	2	1513.73	6.22974	86.4349	0
1638		High	vqPYLDDFqk	PlainPeptide	0	4	1	1	P02647	N-Term(TMT6plex); Q2(Deamidated); Q9(Deamidated); K10(TMT6plex)	0	1.39061	3	21.2518	1.3108	3	10.8019	1.54078	3	26.0487	1.16824	3	28.3922	1.08315	3	3.973	0	5.247e-06	39.24	0.00179878	2	1712.91	-1.16759	66.8892	0
1639		High	qGLLPVLESFk	PlainPeptide	0	4	1	1	P02647	N-Term(TMT6plex); Q1(Deamidated); K11(TMT6plex)	0	2.00528	3	10.5679	1.60264	3	11.561	1.90197	3	3.08269	1.45204	3	32.4545	1.70295	3	4.57409	0	0.0001842	37.61	0.00189852	2	1690.02	2.25175	103.708	0
1640		High	lSPLGEEMR	PlainPeptide	0	12	1	1	P02647	N-Term(TMT6plex)	0	1.37814	10	11.3083	1.29859	10	13.2281	1.32489	10	4.80185	1.09643	10	5.69478	1.30168	10	10.6326	0	0.0003041	37.22	0.00171652	2	1260.69	4.49467	68.4073	0
1641		High	aELqEGAR	PlainPeptide	0	11	1	1	P02647	N-Term(TMT6plex); Q4(Deamidated)	0	1.53997	9	15.4944	1.48283	9	5.93621	1.38132	9	6.72806	1.33317	9	12.5896	1.37123	9	24.0794	0	0.0009986	36.54	0.00207401	2	1103.59	3.59017	39.0697	0
1642		High	lEALkEnGGAR	PlainPeptide	0	3	1	1	P02647	N-Term(TMT6plex); K5(TMT6plex); N7(Deamidated)	0	1.94024	2	11.7171	1.70873	2	7.15615	1.97145	2	6.67368	1.29376	2	11.9455	1.73988	2	1.85632	0	6.871e-06	34.62	0.00585019	2	1616.95	6.89605	60.1866	1
1643		High	aELQEGAR	PlainPeptide	0	41	1	1	P02647	N-Term(TMT6plex)	0	1.67036	34	16.6624	1.53932	34	19.3941	1.49373	34	18.8082	1.26217	34	14.812	1.38325	34	15.9661	0	0.001922	33.74	0.00346588	2	1102.61	3.71062	36.1455	0
1644		High	vEPLRAELQEGAR	PlainPeptide	0	1	1	1	P02647	N-Term(TMT6plex)	0	0.68021	1		0.703701	1		0.765927	1		0.762296	1		0.967333	1		0	6.869e-06	29.46	0.0149477	3	1696.96	5.50747	63.2395	1
1645		High	lHELQEkLSPLGEEMR	PlainPeptide	0	1	1	1	P02647	N-Term(TMT6plex); K7(TMT6plex)	0	0.639032	1		0.737914	1		0.69985	1		0.737954	1		1.13693	1		0	4.193e-06	26.04	0.032604	4	2367.32	3.38399	88.3577	1
1646		High	kWQEEMELYR	PlainPeptide	0	1	1	1	P02647	N-Term(TMT6plex); K1(TMT6plex)	0	2.28453	1		1.98528	1		1.98256	1		1.55236	1		1.90861	1		0	0.0004057	25.75	0.0369841	3	1870	4.86109	77.0519	1
1647		High	lEALkENGGAR	PlainPeptide	0	1	1	1	P02647	N-Term(TMT6plex); K5(TMT6plex)	0	1.12292	1		1.08587	1		1.17436	1		0.787546	1		1.03979	1		0	0.001662	25.39	0.0343991	2	1615.97	7.73565	60.7608	1
1648		High	lAEYHAk	PlainPeptide	0	7	1	1	P02647	N-Term(TMT6plex); K7(TMT6plex)	0	1.45878	6	9.34468	1.27289	6	9.08172	1.3946	6	5.1709	1.08266	6	8.83214	1.34703	6	16.8846	0	0.004054	25.21	0.0438392	2	1289.77	4.78895	48.3848	0
1649		High	akPALEDLR	PlainPeptide	0	1	1	1	P02647	N-Term(TMT6plex); K2(TMT6plex)	0	1.4157	1		1.27453	1		1.22181	1		1.04147	1		1.27955	1		0	0.001079	20.5	0.0418888	2	1470.92	7.78145	58.2797	0
1650		High	aHVDALR	PlainPeptide	0	7	1	1	P02647	N-Term(TMT6plex)	0	1.72341	4	7.55781	1.41564	4	10.9322	1.2701	4	7.27422	1.2192	4	23.8345	1.39274	4	6.76266	0.001	0.01196	33.36	0.00066891	2	1010.6	4.45507	33.1605	0
1651		High	wQEEmELYR	PlainPeptide	0	10	1	1	P02647	N-Term(TMT6plex); M5(Oxidation)	0	1.72326	8	14.9378	1.51369	8	12.0899	1.5378	8	15.8725	1.34609	8	16.8223	1.30213	8	14.9987	0.001	0.00648	32.18	0.00260297	2	1528.74	5.42719	69.9423	0
[truncated: 6,726 more rows]

## Sheet: S2. All Proteins-Combined
Key	Accession	Description	# AAs	MW [kDa]	calc. pI	PD Score	Coverage	# Proteins	# Unique Peptides	# Peptides	# PSMs	Biomarker Score	Ratio 126/131	Ratio 127/131	Ratio 128/131	Ratio 129/131	Ratio 130/131	Graphs	126/131 Count	127/131 Count	128/131 Count	129/131 Count	130/131 Count	126/131 Variability [%]	127/131 Variability [%]	128/131 Variability [%]	129/131 Variability [%]	130/131 Variability [%]	Ratio Score 126/131	Ratio Score 127/131	Ratio Score 128/131	Ratio Score 129/131	Ratio Score 130/131	Total Ratio score	Ratio Consistency Score	Count Score	126/131 Variability Score	127/131 Variability Score	128/131 Variability Score	129/131 Variability Score	130/131 Variability Score	Total Variability Score	Peptide score	Total score
[truncated: 853 more rows]

[truncated: 5 more sheets: S3. Glycoproteins-Combined, S4. GlycoPeptides, S5. Novel sites, S6. Unbound fractions, S7. IG proteins]
